# Supplementary material for: Elucidating the role of brassinosteroid signaling genes and their promoters in Arabidopsis revealed regulatory mechanisms in plant development and responses to different abiotic stresses
Source: BMC Plant Biol. 2025 Jul 28;25:970. doi: 10.1186/s12870-025-06960-6 (PMC12302695; doi:10.1186/s12870-025-06960-6)
Supplement: Supplementary file 1 — Supplementary Material 1: Figure S1 Gene structure of the selected BR signaling candidates. [file 12870_2025_6960_MOESM1_ESM.xlsx]

## Sheet: Gene list
Locus/ Gene Model	Gene Symbol/Full Name	Function	Reference	Bibliography
AT1G03445	BSU1/BRI1 SUPPRESSOR 1	protein serine/threonine phosphatase activity	(Ryu et al., 2010)	Ryu H, Kim K, Cho H, Hwang I. Predominant actions of cytosolic BSU1 and nuclear BIN2 regulate subcellular localization of BES1 in brassinosteroid signaling. Molecules and cells. 2010 Mar;29:291-6.
AT2G27210	BSL3/ BRI1 SUPPRESSOR 1 (BSU1)-LIKE 3	protein binding	(Mora-García et al., 2004)	Mora-García S, Vert G, Yin Y, Caño-Delgado A, Cheong H, Chory J. Nuclear protein phosphatases with Kelch-repeat domains modulate the response to brassinosteroids in Arabidopsis. Genes & development. 2004 Feb 15;18(4):448-60.
AT1G08420	BSL2, BRI1 SUPPRESSOR 1 (BSU1)-LIKE 2	protein binding	(Mora-García et al., 2004)	Mora-García S, Vert G, Yin Y, Caño-Delgado A, Cheong H, Chory J. Nuclear protein phosphatases with Kelch-repeat domains modulate the response to brassinosteroids in Arabidopsis. Genes & development. 2004 Feb 15;18(4):448-60.
AT4G03080	BSL1/ BRI1 SUPPRESSOR 1 (BSU1)-LIKE 1	protein binding	(Mora-García et al., 2004)	Mora-García S, Vert G, Yin Y, Caño-Delgado A, Cheong H, Chory J. Nuclear protein phosphatases with Kelch-repeat domains modulate the response to brassinosteroids in Arabidopsis. Genes & development. 2004 Feb 15;18(4):448-60.
AT1G71830	SERK1, SOMATIC EMBRYOGENESIS RECEPTOR-LIKE KINASE 1	transmembrane receptor protein serine/threonine kinase activity	(Gou et al., 2012)	Gou X, Yin H, He K, Du J, Yi J, Xu S, Lin H, Clouse SD, Li J. Genetic evidence for an indispensable role of somatic embryogenesis receptor kinases in brassinosteroid signaling. PLoS genetics. 2012 Jan 12;8(1):e1002452.
AT1G34210	SERK2, SOMATIC EMBRYOGENESIS RECEPTOR-LIKE KINASE 2	transmembrane receptor protein serine/threonine kinase activity	(Gou et al., 2012)	Gou X, Yin H, He K, Du J, Yi J, Xu S, Lin H, Clouse SD, Li J. Genetic evidence for an indispensable role of somatic embryogenesis receptor kinases in brassinosteroid signaling. PLoS genetics. 2012 Jan 12;8(1):e1002452.
AT4G33430	SERK3; SOMATIC EMBRYOGENESIS RECEPTOR-LIKE KINASE 3,BAK1/BRI1-ASSOCIATED RECEPTOR KINASE	protein kinase activity, protein serine/threonine kinase activity	(Deng et al., 2022)	Deng J, Kong L, Zhu Y, Pei D, Chen X, Wang Y, Qi J, Song C, Yang S, Gong Z. BAK1 plays contrasting roles in regulating abscisic acid‐induced stomatal closure and abscisic acid‐inhibited primary root growth in Arabidopsis. Journal of integrative plant biology. 2022 Jun;64(6):1264-80.
AT2G13790	SERK4/ SOMATIC EMBRYOGENESIS RECEPTOR-LIKE KINASE 4	transmembrane receptor protein serine/threonine kinase activity	(Gou et al., 2012)	Gou X, Yin H, He K, Du J, Yi J, Xu S, Lin H, Clouse SD, Li J. Genetic evidence for an indispensable role of somatic embryogenesis receptor kinases in brassinosteroid signaling. PLoS genetics. 2012 Jan 12;8(1):e1002452.
AT4G12810	KIB1,KINK SUPPRESSED IN BZR1-1D 1	protein binding	(Zhu et al., 2017)	Zhu JY, Li Y, Cao DM, Yang H, Oh E, Bi Y, Zhu S, Wang ZY. The F-box protein KIB1 mediates brassinosteroid-induced inactivation and degradation of GSK3-like kinases in Arabidopsis. Molecular cell. 2017 Jun 1;66(5):648-57.
AT4G12820	KIB2, F-BOX/DUF295 BRASSICEAE-SPECIFIC 24	protein binding	(Zhu et al., 2017)	Zhu JY, Li Y, Cao DM, Yang H, Oh E, Bi Y, Zhu S, Wang ZY. The F-box protein KIB1 mediates brassinosteroid-induced inactivation and degradation of GSK3-like kinases in Arabidopsis. Molecular cell. 2017 Jun 1;66(5):648-57.
AT1G67160	KIB3, KINK SUPPRESSED IN BZR1-1D 3	NA	(Zhu et al., 2017)	Zhu JY, Li Y, Cao DM, Yang H, Oh E, Bi Y, Zhu S, Wang ZY. The F-box protein KIB1 mediates brassinosteroid-induced inactivation and degradation of GSK3-like kinases in Arabidopsis. Molecular cell. 2017 Jun 1;66(5):648-57.
AT3G03730	KIB4, KINK SUPPRESSED IN BZR1-1D 4	NA	(Zhu et al., 2017)	Zhu JY, Li Y, Cao DM, Yang H, Oh E, Bi Y, Zhu S, Wang ZY. The F-box protein KIB1 mediates brassinosteroid-induced inactivation and degradation of GSK3-like kinases in Arabidopsis. Molecular cell. 2017 Jun 1;66(5):648-57.
AT2G42080	BIL2, BRZ-INSENSITIVE-LONG HYPOCOTYLS 2	protein binding	(Bekh-Ochir et al., 2013)	Bekh-Ochir D, Shimada S, Yamagami A, Kanda S, Ogawa K, Nakazawa M, Matsui M, Sakuta M, Osada H, Asami T, Nakano T. A novel mitochondrial DnaJ/Hsp40 family protein BIL2 promotes plant growth and resistance against environmental stress in brassinosteroid signaling. Planta. 2013 Jun;237:1509-25.
AT3G63310	BIL4, BRZ-INSENSITIVE-LONG HYPOCOTYLS 4	glutamate binding	(Yamagami et al., 2009)	Yamagami A, Nakazawa M, Matsui M, Tujimoto M, Sakuta M, Asami T, Nakano T. Chemical genetics reveal the novel transmembrane protein BIL4, which mediates plant cell elongation in brassinosteroid signaling. Bioscience, biotechnology, and biochemistry. 2009 Feb 23;73(2):415-21.
AT2G40750	WRKY54, WRKY DNA-BINDING PROTEIN 54,	DNA-binding transcription factor activity	(Chen et al., 2017)	Chen J, Nolan TM, Ye H, Zhang M, Tong H, Xin P, Chu J, Chu C, Li Z, Yin Y. Arabidopsis WRKY46, WRKY54, and WRKY70 transcription factors are involved in brassinosteroid-regulated plant growth and drought responses. The Plant Cell. 2017 Jun 1;29(6):1425-39.
AT2G46400	WRKY46, WRKY DNA-BINDING PROTEIN 46	DNA-binding transcription factor activity	(Chen et al., 2017)	Chen J, Nolan TM, Ye H, Zhang M, Tong H, Xin P, Chu J, Chu C, Li Z, Yin Y. Arabidopsis WRKY46, WRKY54, and WRKY70 transcription factors are involved in brassinosteroid-regulated plant growth and drought responses. The Plant Cell. 2017 Jun 1;29(6):1425-39.
AT3G56400	WRKY70, WRKY DNA-BINDING PROTEIN 70	DNA-binding transcription factor activity	(Chen et al., 2017)	Chen J, Nolan TM, Ye H, Zhang M, Tong H, Xin P, Chu J, Chu C, Li Z, Yin Y. Arabidopsis WRKY46, WRKY54, and WRKY70 transcription factors are involved in brassinosteroid-regulated plant growth and drought responses. The Plant Cell. 2017 Jun 1;29(6):1425-39.
AT1G18400	BEE1, BR enhanced expression 1	DNA-binding transcription factor activity	(Wang et al., 2019)	Wang F, Gao Y, Liu Y, Zhang X, Gu X, Ma D, Zhao Z, Yuan Z, Xue H, Liu H. BES1-regulated BEE1 controls photoperiodic flowering downstream of blue light signaling pathway in Arabidopsis. The New phytologist. 2019 Aug 1;223(3):1407-19.
AT4G36540	BEE2,BR enhanced expression 2	DNA-binding transcription factor activity	(Wang et al., 2019)	Wang F, Gao Y, Liu Y, Zhang X, Gu X, Ma D, Zhao Z, Yuan Z, Xue H, Liu H. BES1-regulated BEE1 controls photoperiodic flowering downstream of blue light signaling pathway in Arabidopsis. The New phytologist. 2019 Aug 1;223(3):1407-19.
AT1G73830	BEE3, BR enhanced expression 3	DNA-binding transcription factor activity	(Cifuentes-Esquivel et al., 2013)	Cifuentes‐Esquivel N, Bou‐Torrent J, Galstyan A, Gallemí M, Sessa G, Salla Martret M, Roig‐Villanova I, Ruberti I, Martínez‐García JF. The b HLH proteins BEE and BIM positively modulate the shade avoidance syndrome in A rabidopsis seedlings. The Plant Journal. 2013 Sep;75(6):989-1002.
AT4G39400	BRI1/BR INSENSITIVE 1	protein serine/threonine kinase activity	(Neubus Claus et al., 2023)	Neubus Claus LA, Liu D, Hohmann U, Vukašinović N, Pleskot R, Liu J, Schiffner A, Jaillais Y, Wu G, Wolf S, Van Damme D. BRASSINOSTEROID INSENSITIVE1 internalization can occur independent of ligand binding. Plant Physiology. 2023 May 1;192(1):65-76.
AT5G42750	BKI1, BRI1 kinase inhibitor 1	protein binding	(Wang et al., 2017)	Wang D, Yang C, Wang H, Wu Z, Jiang J, Liu J, He Z, Chang F, Ma H, Wang X. BKI1 regulates plant architecture through coordinated inhibition of the brassinosteroid and ERECTA signaling pathways in Arabidopsis. Molecular plant. 2017 Feb 13;10(2):297-308.
AT1G75080	BZR1, BRASSINAZOLE-RESISTANT 1	DNA-binding transcription factor activity	(Bai et al., 2023)	Bai Q, Wang L, Huang S, Ali K, Li G, Ren H, Zheng B. The receptor-like kinase EMS1 and BRI1 coordinately regulate stamen elongation via the transcription factors BES1/BZR1 in Arabidopsis. Plant Science. 2023 Jun 1;331:111673.
AT4G18710	BIN2, BRASSINOSTEROID-INSENSITIVE 2	protein serine/threonine kinase activity	(Ahmar et al., 2023)	Ahmar S, Zolkiewicz K, Gruszka D. Analyses of genes encoding the Glycogen Synthase Kinases in rice and Arabidopsis reveal mechanisms which regulate their expression during development and responses to abiotic stresses. Plant Science. 2023 Jul 1;332:111724.
AT1G19350	BES1/ BRI1-EMS-SUPPRESSOR 1	DNA-binding transcription factor activity,	(Li et al., 2024)	Shuo Li, Jin Yan, Lian-Ge Chen, Guanghua Meng, Yuling Zhou, Chun-Ming Wang, Lei Jiang, Juan Luo, Yueming Jiang, Qian-Feng Li, Wenqiang Tang, Jun-Xian He, Brassinosteroid regulates stomatal development in etiolated Arabidopsis cotyledons via transcription factors BZR1 and BES1, Plant Physiology, 2024;, kiae068, https://doi.org/10.1093/plphys/kiae068
AT2G01950	BRL2/ BRI1-LIKE 2	transmembrane receptor protein serine/threonine kinase activity	(Caño-Delgado et al., 2004)	Caño-Delgado A, Yin Y, Yu C, Vafeados D, Mora-García S, Cheng JC, Nam KH, Li J, Chory J. BRL1 and BRL3 are novel brassinosteroid receptors that function in vascular differentiation in Arabidopsis.
AT3G61460	BRH1/ BRASSINOSTEROID-RESPONSIVE RING-H2	ubiquitin protein ligase activity	(Wang et al., 2018)	Wang, X., Chen, E., Ge, X. et al. Overexpressed BRH1, a RING finger gene, alters rosette leaf shape in Arabidopsis thaliana. Sci. China Life Sci. 61, 79–87 (2018). https://doi.org/10.1007/s11427-017-9133-8
AT4G15400	BIA1, BRASSINOSTEROID INACTIVATOR1	NA	(Zhang and Xu, 2018)	Zhang Z, Xu L. Arabidopsis BRASSINOSTEROID INACTIVATOR2 is a typical BAHD acyltransferase involved in brassinosteroid homeostasis. Journal of Experimental Botany. 2018 Apr 3;69(8):1925-41.
AT4G30610	BRS1, BRI1 SUPPRESSOR 1	serine-type carboxypeptidase activity	(Zhang et al., 2021)	Zhang D, Zhao Y, Wang J, Zhao P, Xu S. BRS1 mediates plant redox regulation and cold responses. BMC Plant Biology. 2021 Dec;21:1-0.
AT4G38740	ROC1, ROTAMASE CYP 1	peptidyl-prolyl cis-trans isomerase activity	(Trupkin et al., 2012)	Trupkin SA, Mora‐García S, Casal JJ. The cyclophilin ROC1 links phytochrome and cryptochrome to brassinosteroid sensitivity. The Plant Journal. 2012 Sep;71(5):712-23.
AT4G39070	BZS1, B-BOX DOMAIN PROTEIN 20, BBX20	DNA-binding transcription factor activity	(Lin et al., 2021)	Lin F, Cao J, Yuan J, Liang Y, Li J. Integration of light and brassinosteroid signaling during seedling establishment. International Journal of Molecular Sciences. 2021 Nov 30;22(23):12971.
AT1G74500	BS1/ ACTIVATION-TAGGED BRI1(BRASSINOSTEROID-INSENSITIVE 1)-SUPPRESSOR 1	DNA-binding transcription factor activity	(Li et al., 2020)	Li T, Lei W, He R, Tang X, Han J, Zou L, et al. (2020) Brassinosteroids regulate root meristem development by mediating BIN2-UPB1 module in Arabidopsis. PLoS Genet 16(7): e1008883. https://doi.org/10.1371/journal.pgen.1008883
AT3G57180	BPG2/ BRASSINAZOLE(BRZ) INSENSITIVE PALE GREEN 2	mRNA binding	(Komatsu et al., 2010)	Komatsu T, Kawaide H, Saito C, Yamagami A, Shimada S, Nakazawa M, Matsui M, Nakano A, Tsujimoto M, Natsume M, Abe H. The chloroplast protein BPG2 functions in brassinosteroid‐mediated post‐transcriptional accumulation of chloroplast rRNA. The Plant Journal. 2010 Feb;61(3):409-22.
AT3G46290	HERK1/ HERCULES RECEPTOR KINASE 1	transmembrane receptor protein tyrosine kinase activity	(Guo et al., 2009)	Guo H, Li L, Ye H, Yu X, Algreen A, Yin Y. Three related receptor-like kinases are required for optimal cell elongation in Arabidopsis thaliana. Proceedings of the National Academy of Sciences. 2009 May 5;106(18):7648-53.
AT2G42580	TTL3/ TETRATRICOPETIDE-REPEAT THIOREDOXIN-LIKE 3	microtubule binding, protein binding	(Amorim-Silva et al., 2019)	Amorim-Silva V, García-Moreno Á, Castillo AG, Lakhssassi N, Esteban del Valle A, Pérez-Sancho J, Li Y, Posé D, Pérez-Rodriguez J, Lin J, Valpuesta V. TTL proteins scaffold brassinosteroid signaling components at the plasma membrane to optimize signal transduction in Arabidopsis. The Plant Cell. 2019 Aug 1;31(8):1807-28.
AT5G08130	BIM1/ BES1-INTERACTING MYC-LIKE1	DNA-binding transcription factor activity	(Xing et al., 2013)	Xing S, Quodt V, Chandler J, Höhmann S, Berndtgen R, Huijser P. SPL8 acts together with the brassinosteroid-signaling component BIM1 in controlling Arabidopsis thaliana male fertility. Plants. 2013 Jun 25;2(3):416-28.
AT5G54380	THE1, THESEUS1	protein kinase activity	(Guo et al., 2009)	Guo H, Li L, Ye H, Yu X, Algreen A, Yin Y. Three related receptor-like kinases are required for optimal cell elongation in Arabidopsis thaliana. Proceedings of the National Academy of Sciences. 2009 May 5;106(18):7648-53.
AT3G05800	AIF1, ATBS1(ACTIVATION-TAGGED BRI1 SUPPRESSOR 1)-INTERACTING FACTOR 1	DNA-binding transcription factor activity	(Wang et al., 2009)	Wang H, Zhu Y, Fujioka S, Asami T, Li J, Li J. Regulation of Arabidopsis brassinosteroid signaling by atypical basic helix-loop-helix proteins. The Plant Cell. 2009 Dec 1;21(12):3781-91.
AT5G02800	CDL1/ CDG1-LIKE 1	enables protein serine/threonine kinase activity	(Phosphatase et al., 2011)	Kim TW, Guan S, Burlingame AL, Wang ZY. The CDG1 kinase mediates brassinosteroid signal transduction from BRI1 receptor kinase to BSU1 phosphatase and GSK3-like kinase BIN2. Molecular cell. 2011 Aug 19;43(4):561-71.
AT1G77220	LAZ1 HOMOLOG1	NA	(Liu et al., 2018)	Liu Q, Vain T, Viotti C, Doyle SM, Tarkowská D, Novák O, Zipfel C, Sitbon F, Robert S, Hofius D. Vacuole integrity maintained by DUF300 proteins is required for brassinosteroid signaling regulation. Molecular plant. 2018 Apr 2;11(4):553-67.
AT3G50750	BEH1, BES1/BZR1 HOMOLOG 1	DNA-binding transcription factor activity	(Lachowiec et al., 2018)	Lachowiec J, Mason GA, Queitsch C. Redundancy, feedback, and robustness in the Arabidopsis thaliana BZR/BEH gene family. Frontiers in genetics. 2018 Nov 13;9:419247.
