# Supplementary material for: Elucidating the role of brassinosteroid signaling genes and their promoters in Arabidopsis revealed regulatory mechanisms in plant development and responses to different abiotic stresses
Source: BMC Plant Biol. 2025 Jul 28;25:970. doi: 10.1186/s12870-025-06960-6 (PMC12302695; doi:10.1186/s12870-025-06960-6)
Supplement: Supplementary file 3 — Supplementary Material 3: Table S1: Gene annotations of 41 BR signaling genes in Arabidopsis. [file 12870_2025_6960_MOESM3_ESM.xlsx]

## Sheet: Arabidopsis cis element
		Stress-related Cis element																														Hormonal responses-related element														Light responsive element
		ARE	CCAAT-box	DRE core	MBS	MYB recognition site	Myb-binding site	MYB-like sequence	MYB	Myc	MYC	Myb	STRE	TC-rich repeats	LTR	GC-motif	DRE1	AT-rich element	W-box	WRE3	WUN-motif	A-box	box S	MBSI	LAMP-element	TCCC-motif	MRE	ATCT-motif	Box-4	as-1	total	ABRE	TGA-box	CGTCA-motif	TGACG-motif	TCA-element	TGA-elements	AuxRR-core	SARE	ERE	CCGTCC-motif/box	GA-motif	P-box	GARE-motif	total	G-box	TATC-box	AE-box	GT1-motif
AT1G03445	AtBSU1	0	1	0	0	1	0	1	1	1	4	0	0	0	1	0	0	1	0	1	1	0	0	0	1	0	0	0	4	0	18	0	0	0	0	0	1	0	0	2	0	0	1	0	4	1	0	0	3
AT4G03080	AtBSL1	1	1	0	1	1	1	1	2	0	1	3	1	0	0	0	0	1	1	1	0	1	0	0	0	0	0	0	1	0	18	0	0	0	0	1	0	0	0	3	2	0	0	0	6	0	0	1	0
AT1G08420	AtBSL2	3	0	0	2	0	0	1	1	0	0	3	0	1	1	0	0	0	1	2	0	0	1	0	0	0	0	0	1	3	20	0	0	3	3	0	0	0	0	0	0	0	0	0	6	2	0	1	1
AT2G27210	AtBSL3	2	0	0	0	0	2	0	2	0	3	0	0	0	0	0	0	0	0	0	0	0	0	0	0	0	0	0	0	1	10	3	0	1	1	0	1	0	0	0	0	1	0	2	9	1	0	0	0
AT1G71830	AtSERK1	2	1	0	0	1	1	0	3	0	3	0	0	0	1	1	0	0	2	0	0	0	0	0	0	0	0	0	0	0	15	3	0	0	0	1	0	0	0	0	0	0	1	1	6	1	0	0	0
AT1G34210	AtSERK2	1	0	0	0	0	1	1	3	1	4	0	1	1	1	0	1	0	0	0	1	0	0	0	0	0	0	0	2	0	18	2	0	0	0	0	0	0	0	1	0	0	0	0	3	2	0	2	1
AT4G33430	AtSERK3	4	2	0	0	2	0	0	1	0	1	0	1	0	1	0	0	0	0	1	1	0	0	0	0	0	0	0	1	3	18	1	0	3	3	1	1	0	0	0	0	0	0	0	9	3	0	0	0
AT2G13790	AtSERK4	2	2	0	0	2	0	1	3	0	3	0	0	0	0	0	0	0	2	0	2	0	0	0	0	0	0	0	3	1	21	0	0	1	1	1	0	0	0	6	0	1	0	0	10	0	0	0	0
AT4G12810	AtKIB1	2	0	0	0	0	0	0	0	0	1	0	2	1	4	0	0	0	1	0	0	0	0	0	0	0	0	0	1	1	13	5	0	1	1	1	1	1	0	3	0	0	1	0	14	5	0	0	0
AT4G12820	AtKIB2	4	0	1	0	0	0	1	1	0	3	0	0	1	0	0	0	0	0	0	0	0	0	0	0	1	0	0	3	0	15	1	0	0	0	0	0	0	0	1	0	0	0	0	2	1	0	0	1
AT1G67160	AtKIB3	0	1	0	3	1	0	0	1	0	1	3	0	0	2	0	0	1	0	2	0	0	1	0	0	0	0	0	1	0	17	3	0	0	0	2	1	0	0	0	0	0	0	0	6	3	1	1	0
AT3G03730	AtKIB4	0	1	0	1	1	1	1	3	0	1	1	0	0	0	0	0	0	0	0	1	0	0	0	0	0	0	0	0	1	12	0	0	1	1	1	0	1	0	0	0	0	0	1	5	0	0	1	0
AT2G42080	AtBIL2	3	0	0	0	0	0	1	1	1	0	0	1	0	1	0	0	0	1	1	0	0	0	0	0	0	1	0	5	0	16	5	0	0	0	0	0	0	0	0	0	0	1	0	6	2	0	1	4
AT3G63310	AtBIL4	2	0	0	0	0	1	1	7	0	4	1	0	0	0	0	0	0	0	0	1	0	0	0	0	0	0	1	0	0	18	0	0	0	0	2	0	0	0	0	0	0	0	1	3	1	0	1	1
AT2G40750	AtWRKY54	0	1	0	0	1	0	3	4	0	1	0	0	0	0	0	0	0	1	0	1	0	0	0	0	0	1	0	4	1	18	4	0	1	1	2	0	0	0	0	0	2	0	0	10	2	0	0	2
AT2G46400	AtWRKY46	2	0	0	0	0	0	0	1	0	1	2	2	0	1	0	0	0	1	0	0	0	0	0	0	0	0	1	5	3	19	1	0	3	3	1	0	0	0	2	0	1	0	0	11	1	0	0	1
AT3G56400	AtWRKY70	2	0	0	1	0	0	0	0	1	3	1	2	0	1	0	0	0	0	1	1	1	1	0	0	0	0	0	1	2	18	1	1	2	2	1	0	0	0	0	2	1	0	0	10	1	0	0	0
AT1G18400	AtBEE1	0	0	0	1	0	0	1	2	1	4	3	1	1	0	0	0	0	0	1	2	0	0	0	0	2	1	1	5	2	28	4	0	2	2	0	0	0	0	1	0	1	0	0	10	4	0	0	2
AT4G36540	AtBEE2	1	0	0	0	0	1	0	1	1	4	1	1	1	0	0	0	1	1	1	0	0	0	0	0	0	0	0	1	3	18	5	0	3	3	1	0	0	0	1	0	1	1	1	16	3	0	1	1
AT1G73830	AtBEE3	2	0	0	2	0	0	1	1	0	3	5	3	1	0	0	0	0	2	1	0	0	0	0	0	0	1	2	2	0	26	0	0	0	0	2	1	0	1	1	0	1	0	0	6	0	0	0	2
AT4G39400	AtBRI1	0	0	0	0	0	0	2	5	1	3	0	2	0	0	0	0	1	0	1	1	0	0	0	0	0	0	0	4	0	20	9	0	0	0	2	0	0	0	0	0	0	0	0	11	3	0	1	1
AT5G42750	AtBKI1	1	2	0	1	2	0	0	2	0	4	1	1	0	0	0	0	0	2	0	0	1	0	0	0	0	1	0	0	1	19	3	0	1	1	0	2	0	0	0	2	0	0	0	9	3	0	0	3
AT1G75080	AtBZR1	5	1	0	0	1	0	2	3	0	3	1	3	0	1	0	0	0	0	1	0	0	0	0	0	0	0	0	1	1	23	7	0	1	1	1	1	1	0	1	0	0	0	0	13	5	0	1	0
AT4G18710	AtBIN2	1	0	0	0	0	0	1	2	0	4	0	0	0	0	0	0	0	2	0	1	1	0	0	0	0	0	0	1	0	13	0	0	0	0	1	0	0	0	1	2	1	0	0	5	0	0	0	2
AT1G19350	AtBES1	7	1	0	0	1	0	0	0	0	6	0	2	2	0	0	0	1	1	1	0	0	0	0	0	0	0	2	1	1	26	4	0	1	1	1	0	0	0	2	0	0	1	0	10	4	0	0	0
AT2G01950	AtBRL2	1	1	0	1	1	0	2	3	0	1	1	0	0	0	0	0	0	1	0	0	0	0	0	1	0	0	0	3	0	16	0	0	0	0	1	0	0	0	2	0	0	0	0	3	0	1	1	0
AT3G61460	AtBRH1	2	0	0	0	0	0	1	1	0	2	2	1	0	0	0	1	1	1	0	0	0	0	0	0	0	2	1	3	2	20	11	0	2	2	2	1	0	0	1	0	1	0	0	20	10	0	0	0
AT4G15400	AtBIA1	2	1	0	1	1	1	1	5	0	5	1	2	0	0	0	0	1	1	0	2	0	0	0	0	0	1	0	0	2	27	0	0	2	2	0	0	0	0	1	0	0	1	1	7	1	0	0	0
AT4G30610	AtBRS1	0	0	0	0	0	0	2	3	0	5	1	1	0	2	0	0	0	0	0	1	0	0	0	0	0	0	0	1	0	16	0	0	0	0	2	0	0	0	2	0	0	0	0	4	0	0	1	2
AT4G38740	AtROC1	2	1	0	0	1	0	1	1	0	1	0	4	1	0	0	0	0	1	0	1	1	0	1	0	0	1	1	1	0	19	7	0	0	0	0	2	0	0	2	2	0	2	0	15	8	0	1	4
AT4G39070	AtBZS1	6	1	1	0	1	0	2	3	0	3	0	0	0	3	0	0	0	0	1	1	0	0	0	0	1	2	0	3	1	29	0	0	1	1	3	1	0	0	0	0	1	1	0	8	0	0	3	0
AT1G74500	AtBS1	0	0	0	0	0	0	0	0	0	2	0	1	1	1	0	0	0	1	0	1	0	0	0	0	0	0	0	2	3	12	7	0	3	3	2	0	0	0	1	0	0	0	0	16	7	0	0	0
AT3G57180	AtBPG2	1	0	0	0	0	1	1	2	0	3	0	0	0	1	0	0	0	0	0	1	0	1	0	0	0	0	0	0	1	12	3	0	1	1	0	0	0	0	1	0	0	0	1	7	2	0	1	0
AT3G46290	AtHERK1	2	0	1	0	0	0	3	5	0	3	0	0	0	1	0	0	1	1	0	0	0	0	1	0	0	0	1	3	0	22	1	0	0	0	0	0	0	0	1	0	0	1	0	3	1	0	0	2
AT2G42580	AtTTL3	0	0	1	0	0	0	1	1	0	2	0	1	1	0	0	0	0	1	0	4	0	1	0	0	1	0	0	4	4	22	4	0	4	4	3	2	0	0	2	0	0	0	0	19	4	0	1	3
AT5G08130	AtBIM1	4	0	1	0	0	1	1	4	1	2	1	1	0	0	0	0	0	1	1	1	0	0	0	0	0	2	1	1	0	23	11	0	0	0	0	1	0	0	1	0	0	1	0	14	4	0	0	1
AT5G54380	AtTHE1	4	0	0	1	0	1	1	4	1	4	3	0	1	1	0	0	1	0	0	1	0	0	0	1	0	1	0	2	0	27	0	0	0	0	1	0	0	1	0	0	0	2	0	4	0	0	0	1
AT3G05800	AtAIF1	0	0	0	0	0	0	2	3	0	4	1	1	0	0	0	0	0	0	0	1	0	1	0	0	0	0	0	1	3	17	2	0	3	3	1	0	0	0	0	0	0	0	0	9	4	1	3	0
AT5G02800	AtCDL1	2	0	0	1	0	0	0	0	1	6	1	1	0	1	0	1	0	1	0	2	0	0	0	0	0	0	0	2	1	20	0	0	1	1	1	2	0	0	2	0	0	0	0	7	0	0	0	0
AT1G77220	AtLAZ1	2	0	0	0	0	0	0	1	0	3	0	1	0	0	0	0	0	0	0	0	0	0	0	0	0	0	0	2	2	11	4	0	2	2	2	0	0	0	1	0	1	0	0	12	3	0	0	0
AT3G50750	AtBEH1	2	1	0	0	1	0	2	3	0	3	0	1	0	0	0	1	1	2	0	0	0	0	0	0	0	0	0	1	1	19	9	0	1	1	4	0	0	0	1	0	0	1	0	17	5	0	0	2
[truncated: 47 more columns]
