# Supplementary material for: Elucidating the role of brassinosteroid signaling genes and their promoters in Arabidopsis revealed regulatory mechanisms in plant development and responses to different abiotic stresses
Source: BMC Plant Biol. 2025 Jul 28;25:970. doi: 10.1186/s12870-025-06960-6 (PMC12302695; doi:10.1186/s12870-025-06960-6)
Supplement: Supplementary file 4 — Supplementary Material 4: Table S2: Detailed annotations of identified conserved motifs within 1.5 kb upstream promoter sequences of selected BR signaling genes in Arabidopsis. [file 12870_2025_6960_MOESM4_ESM.xlsx]

## Sheet: Arabidopsis TFbS
Gene ID	Gene Name	Motif sequence only TFbs	(Others) TFbs	AP2/ERF TFbs	ARF TFbs	ARID TFbs	AT-Hook TFbs	B3 TFbs	BBR-BPC TFbs	BES1 TFbs	C2H2 TFbs	C3H TFbs	CSD TFbs	CG-1; CAMTA TFbs	Dehydrin TFbs	Dof TFbs	E2F/DP TFbs	EIN3; EIL TFbs	FAR1 TFbs	GATA TFbs	GeBP TFbs	GRAS TFbs	GRF TFbs	HSF TFbs	Homeodomain/HB-PHD/HD-ZIP TFbs	LOB/LBD TFbs	M-type TFbs	MADS/F box TFbs	MYB TFbs	NAC TFbs	NF-Y/A/B/C TFbs	PLATZ TFbs	S1Fa-like TFbs	Nin-like TFbs	SBP TFbs	SRS TFbs	Sox; YABBY TFbs	Storekeeper TFbs	TBP TFbs	TCP TFbs	TCR TFbs	Trihelix TFbs	VOZ TFbs	WOX TFbs	WRC; GRF TFbs	WRKY TFbs	ZF-HD TFbs	bHLH TFbs	bZIP TFbs
AT1G03445	AtBSU1	296	12	99	3	20	73	12	0	0	33	18	0	10	13	191	2	3	0	69	2	0	0	2	118	3	1	25	93	31	53	0	0	0	33	2	14	1	32	9	30	35	3	7	0	162	117	25	58
AT4G03080	AtBSL1	262	34	102	1	11	31	15	18	0	25	10	1	0	11	121	0	6	0	68	2	0	0	21	61	0	0	14	128	19	46	1	1	0	2	0	4	0	9	2	39	50	7	1	1	317	29	15	49
AT1G08420	AtBSL2	329	19	92	0	2	22	84	1	0	24	17	1	5	22	186	1	0	0	78	2	0	1	2	37	2	0	25	153	5	49	0	0	3	53	3	4	0	5	1	18	50	2	1	1	20	11	22	58
AT2G27210	AtBSL3	248	21	141	1	9	52	67	11	1	17	16	1	0	6	122	1	9	0	79	0	0	0	28	60	3	2	19	213	38	65	1	1	0	82	5	7	0	29	0	25	55	2	7	1	17	78	29	59
AT1G71830	AtSERK1	298	21	88	3	7	56	48	8	0	54	32	2	0	13	264	0	2	0	106	2	0	0	12	86	2	1	34	265	19	50	0	0	2	2	0	9	0	11	9	15	67	3	6	1	71	41	23	49
AT1G34210	AtSERK2	279	27	86	4	14	59	35	82	21	35	18	1	0	6	174	0	3	1	51	0	0	0	0	100	0	0	28	76	26	57	0	0	1	16	1	2	1	28	6	42	62	4	6	1	24	37	138	62
AT4G33430	AtSERK3	298	16	95	0	5	47	27	1	1	32	11	2	8	22	223	1	5	0	88	2	0	1	3	58	0	0	11	110	17	44	0	0	0	11	1	5	1	20	8	5	30	14	6	1	314	41	25	123
AT2G13790	AtSERK4	295	12	72	4	12	56	16	0	0	23	16	1	9	17	184	28	1	0	64	1	0	0	0	111	0	1	29	143	35	76	0	0	0	6	0	0	0	41	20	15	80	3	2	0	92	24	12	40
AT4G12810	AtKIB1	289	15	128	2	13	79	12	14	0	14	29	3	0	29	238	0	6	0	117	1	1	2	3	73	0	0	13	358	58	55	0	0	0	40	5	6	2	54	20	26	67	0	2	2	25	84	36	126
AT4G12820	AtKIB2	256	11	158	0	7	65	63	0	0	41	16	3	0	7	251	1	0	0	70	1	0	0	2	134	1	0	22	167	35	47	0	0	4	7	0	11	0	38	0	5	54	2	2	0	7	61	38	60
AT1G67160	AtKIB3	329	18	115	1	5	16	30	2	22	26	7	0	4	20	71	1	4	4	87	0	0	1	3	45	2	0	10	119	28	57	0	0	4	25	1	1	2	4	0	9	41	3	3	0	82	25	133	90
AT3G03730	AtKIB4	297	16	96	0	8	31	12	0	0	42	10	1	0	23	109	3	3	0	95	0	0	2	1	68	1	1	16	179	50	64	0	0	1	1	1	3	1	17	4	8	58	1	2	4	6	39	31	76
AT2G42080	AtBIL2	321	19	76	0	17	71	31	12	0	20	23	1	0	16	264	0	1	0	73	1	0	0	1	94	2	1	26	169	49	51	0	0	2	32	0	3	2	25	4	9	65	0	11	0	28	83	44	76
AT3G63310	AtBIL4	330	24	86	0	6	29	16	0	0	26	14	0	0	28	80	0	3	0	75	1	0	0	5	76	4	1	10	138	21	65	0	0	0	16	2	0	4	1	28	5	42	6	4	0	126	24	55	88
AT2G40750	AtWRKY54	278	12	125	1	13	111	20	8	3	17	13	1	0	11	94	1	5	0	97	0	0	1	1	131	1	1	18	205	19	48	0	0	0	16	4	7	3	70	0	17	43	0	11	0	46	112	29	67
AT2G46400	AtWRKY46	280	13	157	1	17	75	45	0	0	24	9	3	4	9	94	0	5	0	78	1	0	0	4	134	0	2	29	249	36	49	0	0	1	7	2	10	0	47	0	43	47	1	5	0	77	80	25	139
AT3G56400	AtWRKY70	272	14	133	0	6	47	33	1	0	22	16	1	0	14	160	0	7	0	96	1	0	0	6	86	2	3	10	276	46	51	0	0	1	9	6	4	3	30	3	29	40	0	4	0	2	58	22	104
AT1G18400	AtBEE1	321	21	124	1	16	73	135	10	21	56	8	2	0	20	149	2	1	0	63	1	0	5	6	77	0	1	61	167	36	66	0	0	1	6	3	5	0	25	14	10	45	0	9	3	47	67	134	157
AT4G36540	AtBEE2	338	22	103	2	1	24	44	35	2	26	9	0	0	10	171	0	3	0	102	1	1	0	4	113	0	0	23	214	56	61	0	0	1	39	1	7	1	12	18	7	50	1	1	0	33	39	39	146
AT1G73830	AtBEE3	294	21	133	1	12	68	51	0	0	20	10	4	0	17	114	1	4	0	62	2	0	0	3	74	1	1	28	94	23	65	0	0	0	42	3	1	0	15	15	28	52	0	3	1	100	55	37	36
AT4G39400	AtBRI1	272	14	89	0	15	60	28	21	6	38	11	2	0	11	177	1	4	0	79	0	0	0	0	107	0	1	18	177	38	45	0	0	1	39	5	5	0	34	3	10	50	0	10	1	33	103	49	60
AT5G42750	AtBKI1	287	13	113	0	9	36	9	2	19	86	16	1	0	18	136	0	9	0	132	2	1	0	5	39	3	1	32	235	16	61	0	0	1	73	0	7	1	14	3	15	35	2	6	0	52	36	128	82
AT1G75080	AtBZR1	308	17	89	0	3	35	29	6	23	32	14	0	7	18	145	0	7	1	63	1	0	0	4	71	7	2	29	181	52	52	0	0	0	39	3	2	1	7	58	13	68	1	4	0	26	43	131	128
AT4G18710	AtBIN2	270	17	156	2	9	56	23	51	0	21	8	2	0	9	135	2	3	0	80	0	0	0	3	124	0	0	19	129	66	65	0	0	0	7	0	11	1	24	0	22	46	2	4	0	62	84	23	69
AT1G19350	AtBES1	328	8	110	0	8	30	32	4	23	31	14	1	0	17	123	1	9	0	83	2	2	0	4	107	1	1	32	157	85	56	0	0	0	75	0	3	1	10	49	9	39	2	1	1	64	24	180	140
AT2G01950	AtBRL2	244	18	105	0	15	57	22	0	0	26	9	3	0	9	115	0	3	0	103	0	0	0	4	136	0	0	7	58	13	58	0	0	0	2	1	9	1	6	1	31	40	0	1	0	29	58	18	51
AT3G61460	AtBRH1	305	25	173	1	8	49	72	0	46	63	15	0	0	15	248	0	1	0	79	2	0	0	3	58	1	1	42	180	75	62	0	0	1	19	2	10	1	46	4	11	49	1	2	0	42	66	243	172
AT4G15400	AtBIA1	302	17	143	0	17	50	40	0	0	24	18	2	0	13	153	1	2	0	67	2	0	0	5	47	0	1	25	155	48	55	0	0	1	5	2	0	1	26	10	25	53	3	7	0	132	22	27	67
AT4G30610	AtBRS1	275	11	152	0	8	69	22	0	0	29	11	1	0	8	65	4	17	0	81	0	0	1	0	136	1	1	15	157	44	59	0	0	0	18	4	7	0	51	3	25	42	3	3	0	94	66	34	74
AT4G38740	AtROC1	352	20	86	0	7	48	103	4	23	26	14	0	0	26	119	1	9	1	120	1	0	2	16	43	1	0	74	275	37	42	1	1	1	39	1	4	5	4	7	18	59	2	1	1	29	24	152	109
AT4G39070	AtBZS1	277	24	138	1	11	44	46	3	0	74	11	2	0	14	191	0	7	0	63	1	0	0	2	85	2	0	30	155	20	58	0	0	0	22	0	4	0	17	6	14	51	0	5	0	71	63	35	51
AT1G74500	AtBS1	273	23	193	0	10	66	71	22	24	22	9	3	5	16	134	4	5	4	85	0	0	2	2	58	1	1	27	177	43	42	0	0	0	16	7	3	1	43	1	30	50	1	5	2	58	69	150	177
AT3G57180	AtBPG2	314	5	99	0	2	13	31	0	0	15	10	0	11	20	44	4	0	3	95	1	0	0	2	49	0	1	6	158	77	53	0	0	1	9	4	6	3	7	2	11	40	8	0	0	5	17	27	91
AT3G46290	AtHERK1	291	15	173	2	15	62	11	0	0	26	11	1	0	9	150	0	6	0	76	0	0	0	5	116	0	0	27	222	76	50	0	0	0	25	3	3	0	15	0	8	52	4	4	0	55	35	42	71
AT2G42580	AtTTL3	267	16	128	0	16	43	27	2	1	19	16	2	0	13	188	2	5	0	91	0	0	1	12	96	1	0	25	117	65	42	0	0	1	44	5	7	0	13	1	20	62	5	6	0	179	88	35	169
AT5G08130	AtBIM1	296	15	143	1	5	28	3	0	2	19	9	0	2	15	87	1	8	0	132	1	0	0	2	62	1	1	15	211	98	57	0	0	0	119	2	8	0	10	0	14	58	5	3	0	164	67	60	84
AT5G54380	AtTHE1	270	27	100	1	18	33	6	64	0	52	11	0	0	7	94	0	9	0	63	0	0	0	3	78	0	1	24	190	4	68	0	0	1	13	3	5	1	4	4	3	40	0	10	0	4	82	30	40
AT3G05800	AtAIF1	301	19	83	0	8	62	32	0	1	33	22	2	0	9	275	0	5	0	79	1	0	0	1	177	0	2	20	222	35	60	0	0	0	21	1	5	2	23	0	5	33	0	2	0	10	33	36	130
AT5G02800	AtCDL1	318	24	109	3	13	56	19	29	0	50	16	1	0	16	139	2	3	0	98	0	1	1	1	71	1	1	50	111	50	60	0	0	3	56	1	1	0	29	2	15	50	1	1	1	94	18	22	52
AT1G77220	AtLAZ1	312	23	101	0	9	27	5	58	1	14	23	1	4	13	148	1	4	1	138	2	0	0	3	56	0	3	22	229	89	58	0	0	2	10	3	2	1	2	0	7	47	0	4	1	10	52	45	124
AT3G50750	AtBEH1	317	10	98	0	5	38	67	3	43	22	12	2	0	16	130	0	2	0	99	1	0	2	3	89	0	0	32	174	171	50	0	0	0	62	2	5	2	13	6	8	46	10	4	2	154	25	226	120
Total TFbs		12089	729	4790	36	412	2047	1494	472	283	1299	582	54	69	606	6256	66	189	15	3524	38	6	22	187	3541	44	34	1022	7186	1849	2272	3	3	34	1158	89	210	43	911	321	699	2043	102	176	25	2963	2180	2605	3724
[truncated: 1 more columns]
