# Supplementary material for: Elucidating the role of brassinosteroid signaling genes and their promoters in Arabidopsis revealed regulatory mechanisms in plant development and responses to different abiotic stresses
Source: BMC Plant Biol. 2025 Jul 28;25:970. doi: 10.1186/s12870-025-06960-6 (PMC12302695; doi:10.1186/s12870-025-06960-6)
Supplement: Supplementary file 5 — Supplementary Material 5: Table S3: All identified cis-elements within 1.5 kb upstream of the promoter sequences of selected BR signaling genes in Arabidopsis. [file 12870_2025_6960_MOESM5_ESM.xlsx]

## Sheet: Conserved Motif
	Motif 1
	Name	Strand	Start	p-value	Sites
1	AT1G03445	+	195	5.84e-09	GGATTCTCTT	CCACTCACTCTTCTTCTATTTTTCTCTTT	TCTAAACTTT
2	AT4G03080	+	255	1.09e-07	TGTTTTGTGA	GCTTTGTCTCTCTCTCTCTGTGGTTATTT	ACAGGCAAAG
3	AT1G08420	+	1444	1.53e-06	TAGCTGGATC	GGTCTTTCTTTAGTTAGTTTTTTTTTTTT	GTTTTCCCAC
4	AT2G27210	-	1187	2.86e-08	CAAAAAACTT	GCCCTTTGTTTATTTATCTCTCTCTCTTT	AAGCTAAGAT
5	AT1G71830	-	774	4.96e-08	CCTGGTCAAA	CCTCTCTCTGTTGGGTCCCTTTTTTCTTT	AAGTAGAAAA
6	AT1G34210	+	1366	4.8e-10	AGTGTAAACT	TCTCTCTCTCTTTCTCTATCTCTATCTCA	AAGCTCTCAA
7	AT4G33430	-	166	9.88e-10	TCATCCATCT	TCTTTCTTCTTCTTTCTTCTTCTTTCTTC	TTCTTTTATA
8	AT2G13790	+	1401	1.95e-08	AAAGAACAAA	CCTTTCTCTTTATTTCGTTTGTCTTCGTC	AACGGCTGAA
9	AT4G12810	-	544	3.3e-10	CTTCGTCGCT	TCTTCTTGTCACTCTCTTTCTCTCTCTTC	TCATTATTAC
11	AT1G67160	+	524	8.42e-08	TCAGCAAGAC	CCATCATCCGTTGCTCTCTCTCGGACTTC	ATCGACCCAA
12	AT3G03730	-	507	1.2e-08	CTGAGAATTG	GCCCCATACGCTTCTCGTCTTCCCTCCTC	CTCCGCTTAA
13	AT2G42080	+	562	1.65e-12	AGGTGGTGTC	TCTCTCTCTGTGTCTTGTTCTTCTTCTTC	TTCCTTCTCT
14	AT3G63310	+	1378	2.86e-08	CTCTTGGCCG	CCTCTCTCGGAGTCTATTACTTCTTCTTC	TTCTTCAAGG
15	AT2G40750	+	1338	1.09e-07	TGCATAAGCA	TCTCTCTCTCTTTCCTAAGCATCTTCCTT	TGATTTTTTT
16	AT2G46400	+	238	1.75e-06	TTTTGGTAAA	GTACTAACTGTGTTTTTTTCTGTATCCTT	CTGTAGTTCT
17	AT3G56400	+	1283	7.08e-08	CCATCTCATT	TCCTCACACATCTCTCTTTCTTCCTTCTC	ATTTCCTCGC
18	AT1G18400	+	1305	2.88e-11	TGCCCACGTG	GCTCTCCCTTTATTTCTCTCTTTTTCTTT	CTTAATTTTC
19	AT4G36540	+	1422	3.44e-08	ATAACTTAAC	TCTCTCTTTTTCTCTTTTGCTTTAACCCC	CTCAAAGAAA
20	AT1G73830	-	1096	1.09e-07	TTCAATTGGT	GCTCCCTTTTCTGCTTTCTTCTTCTAGTC	TATTGTGATT
21	AT4G39400	+	1364	4.73e-09	CTCTCTCCTC	TCTTTCTGCTTTCCTCAATCTCTCTCTTT	CTATCTCTAG
22	AT5G42750	+	1247	1.46e-08	TGTCCGTCCG	TCTCTCTCCACGGCTTCCTTATCTTCTCC	ACAAGTAAGA
23	AT1G75080	+	1024	1.4e-09	CTGAAGAAAC	GGTCCCACTGTGTCTCCTCCTTTCTTTTC	TCTGTATTAT
24	AT4G18710	+	1453	8.91e-11	TCTCTCAAAT	CCACTCTCTCTCTTTCTTTTCTCTTCTCC	TCTCTGTGTC
25	AT1G19350	+	1278	1.97e-09	CATTACAATG	GCCCCACATGTCTCTCTATCTTTTTCTCC	TCTTTATAAA
26	AT2G01950	+	1402	3.38e-07	CAAAAAAAGC	CCTTTTTCTTCCTCTGCTTTAGCATCGTC	TCTTTATCAT
27	AT3G61460	+	1356	1.08e-08	GAATCCTGTA	CCTTCCTTCCTTCCTTCATCTTCTTCCTT	CCTTTGATTT
28	AT4G15400	+	1010	9.78e-09	TTGGTATATG	CCACTATCATTTGCTCTTTTTTCTTTCTC	ATAACGTTTA
29	AT4G30610	-	1465	3.94e-07	TTCGTGT	CCTCTCACACACTCTCCACGCTTTTTTTT	TCTTCAATGG
30	AT4G38740	+	92	2.68e-07	AACGGTTACT	GGTTTCTATTTTTTTTTTTTTTTTTTTTT	TTTTTTTTAA
31	AT4G39070	-	523	9.48e-07	ATGTGTATAT	CTACTTCCTTTTTTTTTTTTTTTTACCTC	AATAAATAAA
32	AT1G74500	+	1362	1.59e-11	TATCAACTTT	TCTCTATCTATCTCTCTCTCTTCTTTTTC	CGGCATAACT
33	AT3G57180	+	650	4.23e-06	ACGCATTGTT	TCTTCTTGCTTTATCCACTGCTCTTCTTC	AAGCTCAAGA
35	AT2G42580	+	1348	7.8e-10	GATCTGTCTT	TCTTTTTCCTCTTCTTTCTCTCTCTTCTC	TCTGAAGACA
37	AT5G54380	+	1042	3.52e-15	TCTCTCTTTC	TCTCTCTCTTTCTCTCTCTCTTTCTCTTT	GTGTAGGGCC
38	AT3G05800	+	740	2.15e-08	ATGCATCTTC	TCTTTTTCCTATTCTTTTCCTTTTTTTTT	TGTTCCTTCT
39	AT5G02800	+	1405	5.43e-10	ATTTCAAAGT	TCTCTAAGCTTCTCTCTCTCTCTCTCGCT	TTTGAGATCA
40	AT1G77220	-	342	9.92e-15	TATTACCATT	GCTCTCTCTCTCTCTCTCTCTCTCTCTCT	GATCTCATTC
41	AT3G50750	-	1466	3.77e-08	CTTCTA	TCTCCCACTTTCTCTGTTTTTGTTTTTTA	CTTTTCAATG
	Motif 2
1	AT1G03445	+	903	2.78e-05	GTATATTATA	TTCTTCTTCTTTTGG	CAGTAAATAT
2	AT4G03080	+	1211	3.1e-06	AAGATTTTTA	TTTTATTTTTTCTTC	TCTTTTAATT
3	AT1G08420	+	701	1.73e-07	CTACTTAAAG	TTTTTTTTTTTTTTT	CAAAAAATGT
4	AT2G27210	-	764	1.73e-07	CTTTCAAAAT	TTTTTTTTTTTTTTT	TGACATCGTA
5	AT1G71830	+	361	1.73e-07	TATGGGCAGT	TTTTTTTTTTTTTTT	AAATGATAAG
6	AT1G34210	-	21	7.83e-06	TTGACATGTG	TGTTTTTTCTTCTTT	AAAAATTCAA
7	AT4G33430	+	1243	2.14e-06	CAGTTTCTTT	TTTTTTTGCTTTTTT	GGTTTCCGCG
8	AT2G13790	+	1096	7.83e-06	TCGGATTTGG	GTTTATTTTTTTTGG	ATTTGGAATA
9	AT4G12810	-	518	9.49e-06	CATTATTACT	TTTTTTCTTTCCTTG	CAAAATCAAA
10	AT4G12820	+	1064	1.73e-07	TAGGCAAGGT	TTTTTTTTTTTTTTT	TGTAAAAGCT
11	AT1G67160	+	1297	3.89e-07	GACGGCGAAG	GTTTTTTTTTTCTTT	TCTTTTGCCG
12	AT3G03730	-	1365	2.36e-06	TAACATATTA	TTTGATTTTTCCTTT	TAAACTATCT
13	AT2G42080	+	791	1.49e-06	TTTCCTAATC	TTTGATTTTTTTTTT	ATTGATAAAA
14	AT3G63310	-	1478	3.1e-06	CTTCCGGA	TTCGTTTTTTTTTGT	CAACGCCGGT
15	AT2G40750	-	1118	1.49e-06	TTGGTGGGTA	TTTTTTTTCTCCTTT	CTTCGCGGAT
16	AT2G46400	+	210	2.25e-07	TAACTGTGTT	TTTGTTTTTTTTTTT	AATTTTTGGT
17	AT3G56400	-	1333	1.49e-06	TGTTGGTTTC	TTTGATTTTTTTTTT	TAGAGGAAGA
18	AT1G18400	-	695	1.73e-07	TAGGAAAGAG	TTTTTTTTTTTTTTT	TTTTTTCTTC
19	AT4G36540	-	1138	3.69e-07	TTCTCTGTGT	TTTTTTTTTTCCTTT	TGGCCTTTCA
20	AT1G73830	-	758	2.88e-07	CTATTTATAA	TTTTTTTTTTTTTTG	GAAAACAATA
21	AT4G39400	+	314	1.16e-06	CACACGTACG	TTCGTTTTTTTTTTT	GTTTCTCTTT
22	AT5G42750	-	264	7.34e-06	CTATACATAT	TTTTATTTCTTTTGG	TGAAGTCATA
23	AT1G75080	-	1089	3.69e-07	TGTTCTAATC	TTTTTTTTTTTCTGT	GAGTATGTAA
24	AT4G18710	-	416	6.29e-08	ACTTATTGTG	TTTGTTTTTTTCTTT	ATATTTGTTT
25	AT1G19350	-	141	1.49e-06	TAATTCTCAT	GTTTTTTTTTTTTTG	ACAATTGTAT
26	AT2G01950	+	535	4.75e-06	TTGTAAAAGG	TTTTGTTTTTTTTTT	AAATAAAGTA
27	AT3G61460	-	512	8.21e-07	GCTTTTGTCT	TTCTTTTTTTTTTTT	GGTAAGCTGC
28	AT4G15400	+	94	3.89e-07	TTGCTAGATT	GTTTTTTTTTTCTTT	CGTAGCTTTC
29	AT4G30610	+	314	4.62e-07	AAAATTTCGG	TTTGTTTGTTTCTTT	GGTTATCTTG
30	AT4G38740	+	501	2.87e-05	ACATTGCTGC	TTCTTTTGTTTTGTC	TCGATCAGCT
31	AT4G39070	-	1442	2.36e-06	TAACTTTATT	TTTTATTGTTTCTTG	AATATAACAA
32	AT1G74500	-	383	4.62e-07	TTCAATTTGT	TTTGTTTTTTTTTTG	TTTTTTTACT
33	AT3G57180	-	495	2.61e-06	AACAAATCTT	CTTGTTTTTTTTTTG	TATGAAAGAG
34	AT3G46290	+	1361	2.61e-06	AGGTAAATAC	TTTTATTGTTTTTTT	AGAAAAGTTT
35	AT2G42580	+	1284	3.63e-06	AAGGTTAATC	CTTTTTTTTTTCTTC	ATCTTAATTC
36	AT5G08130	+	739	1.81e-06	ATCTTCTTTA	TTTTATTTTTCCTTT	TCGCACTGTT
37	AT5G54380	+	1244	1.94e-05	TCCTCTTGTC	TTTGATTGATTCTTT	GTTCTTCCCA
38	AT3G05800	+	800	2.88e-07	ACTCATTAGC	TTTTTTTGTTTCTTT	ATGTTAAATT
39	AT5G02800	-	395	2.14e-06	TACAAGAATA	CTTTTTTTTTCCTTT	GTTATAGATT
40	AT1G77220	+	1139	8.58e-06	TGCAATTTCT	CTCTTTTTCTTCTGT	TTTATGGGTG
41	AT3G50750	+	1152	9.09e-07	GAACAAAGTA	GTTTTTTTTTTTTTT	AATAATAAAA
	Motif 3
1	AT1G03445	+	401	5.01e-07	TGGAGGATTT	TTCTCTCCTTGTTTTCTCTCT	AACAGTATTG
2	AT4G03080	+	1336	6.88e-07	CCGCCGTGAA	TTCTTCTTACTCCTTCGATCT	GAACTTTCTA
3	AT1G08420	-	528	8.46e-07	CCAAGTCCGA	TCCTTTTTCCTCTGTGGCTTT	TTGTGCTGTT
4	AT2G27210	-	1269	5.01e-07	TTGTTCTTTC	TTCTTCCCAGTTTTTTTTTTT	TTGTTGAGGA
5	AT1G71830	-	1065	9.77e-09	TAGTGTGTTG	TTGTTGTTCCTCTCTTTTTCT	TCTTATGAAT
6	AT1G34210	+	1002	7.87e-10	AGGTAGCGTT	TTGTTGTTTCTCTCTTCCTCT	CTCTCTCCAC
7	AT4G33430	+	1128	4.33e-08	AGGAAATATC	TTCTTCCTCCTTTCGTTTTCT	CTATCTCAGT
8	AT2G13790	+	1248	1.41e-05	AGTCTTTACT	CTGTTCCAAGTCTTCCTTCTT	TGGCTCAAAT
9	AT4G12810	-	592	9.11e-06	AAAAAGTTTC	ATCTCTCCACGTTCCCTTTTT	TTCCTTATTC
10	AT4G12820	+	203	9.11e-06	GAATCCCTCT	ATGTTCTTTGGTTTGGCTTTT	AGTGTCTTTT
11	AT1G67160	+	854	8.46e-07	GATGGATGGA	TTCTTCCTTTGCTTTCCATTA	AACAAAGGCT
12	AT3G03730	-	601	1.59e-07	GACCCAAACA	CTCTGGCTTCTCTCTGCTCCT	CCATTGATAT
13	AT2G42080	-	1309	2.43e-06	CTCTATTTAC	TTGTTTATTTTCTCTGCCTCA	CGAATATGTT
14	AT3G63310	+	889	2.9e-06	ATCTTGTTTA	ATGTTTTATCTTTTTCTTTCT	GGTTCTGTAT
15	AT2G40750	+	921	3.77e-06	AAAAAAACAG	TTCTCCTTATTTTGGTTCTTT	CCCTTGAAAG
16	AT2G46400	-	786	4.77e-05	TTGAAATTGA	ATGTCTTTCTTTTGTTTCGCT	GACGTGAAGA
17	AT3G56400	-	1447	2.22e-06	GGTGAGTGGT	ATCTTATTTTTCTTTCCTCTT	GGTGTGGTTT
18	AT1G18400	-	1456	1.85e-06	AGATATGATC	TTCTTGACACTTTTTTTTTTT	TTTTTTTCTG
19	AT4G36540	+	952	1.79e-07	CCTAAGAAAG	ACCCTCTCTCTCTCTCTCTCT	AACAAAACAA
20	AT1G73830	+	1315	1.23e-05	CATAACTCTC	ACTTTCATTGGCCCTCCTTTT	TTATTTTCTC
21	AT4G39400	+	1315	1.41e-07	GATAAATACC	TTCTTCCATCTTCCTTCTTCT	GTCTTTTGAC
22	AT5G42750	-	333	1.68e-06	CATGGATAGA	TACTTCTTTCTCTTCCTCTCA	AATGACATCA
23	AT1G75080	+	1391	3.76e-08	GAGCACTAAC	TTCTCACTCCTCTCTTCTTCT	TCTTCATCAG
24	AT4G18710	+	1337	6.54e-11	TCACATGGTC	TTGTTCTTTCTCTCTCCTTCT	TTTCTCATCT
25	AT1G19350	+	1471	1.74e-05	CAACGGTGAA	TTCTTTTTGCTTTTTTATTTT	AAATAATGA
26	AT2G01950	-	252	9.82e-06	ACCATAATGT	TGCTCACTTCTTTTTCCATTT	TTATGTGATT
27	AT3G61460	+	242	2.22e-06	ACACACCCTT	CTCTCGTTTCTCTTTGCTTTC	TTCATTTTTT
28	AT4G15400	-	303	4.1e-06	AAAATGTGGT	TTCTTCTCAGTTTGCTTCCTT	GAAAATTTAG
29	AT4G30610	+	349	9.11e-06	TGGTAAGTAC	ACCTTTCTTTTCTGTATTTTT	CCTTTGTTTG
30	AT4G38740	+	838	3.17e-06	TCAACAAATT	CTTTTGATTGGTTCTCTCTCT	GACTCTAGGC
31	AT4G39070	-	1405	5.96e-09	ACAAAATTGC	TTCTTCTCACTCTCTCCCTCA	ACTTGTACCT
32	AT1G74500	+	1449	6.88e-07	AAAGTGCCTT	TGCTTCTATCTCTGTCACTCT	TACTACTTGT
33	AT3G57180	-	1206	1.04e-06	AAATTCGGTT	TTGTTGATTCGCTTTGTGTCT	ATGTGACTAA
34	AT3G46290	+	1099	1.26e-06	GCCAGAAAAT	TCTTTCTTCTTCCTTCTCTCT	TGAATAGACC
35	AT2G42580	-	1201	5.01e-07	ATTGATCTTC	TTCTTCATCTTCTGTTTATCT	CTCTTCGCTC
36	AT5G08130	-	1300	1.63e-05	AGTTGCTGAA	TTATGCTTTCTCTGTATCTTT	TTACCGATAA
37	AT5G54380	+	1220	1.14e-08	CCTTTTCTCC	TTCTTCCTTTGCTCTCCTCTT	GTCTTTGATT
38	AT3G05800	-	114	1.41e-07	TCTTAATTTT	TTCTTCCTTTTCTGTTTGTTT	ATTTATTATT
39	AT5G02800	+	1232	3.22e-07	TAAAATATAA	TTTTTGTTTGTCTTTTTTTCT	TTGACAATTA
40	AT1G77220	+	950	2.02e-07	GCTGAAGTTT	TCCTTTTTAGGCTCTTTCTCT	TCCACGCGGA
41	AT3G50750	+	1367	7.64e-07	AATTATTTAA	CTTTTGCCTCTCTTTTCTCCT	CGTGAAGGAA
	Motif 4
1	AT1G03445	+	1468	3.5e-08	CGATTGGATT	TCACCACCTTTCTCCACCACA	AAATATTGTG
2	AT4G03080	-	124	2.71e-06	CACATCCCAA	GCCACTCTCATAACTCCAAAC	CTTGAATTCG
3	AT1G08420	-	1172	2.2e-07	TATCTCAAGT	TTCTCTCTCCTCTCTCCATAA	GTACAACAAA
4	AT2G27210	+	909	2.55e-05	ACTACAATTT	GCAACATATGTCTCTCACAAA	TCCACCATTA
5	AT1G71830	+	882	5.76e-09	TCACTTTCAA	CCATCTCTTCTCTCCCCCGAA	CCCGTTTTTT
6	AT1G34210	-	523	3.1e-07	GTAAAGTTCT	TCCAAACCCGTCTTGCCAAAC	CCGTTCCGTA
7	AT4G33430	+	1063	1.24e-06	CGATAACTTG	GTTTCTCTCCTCTCTCTCATC	TCTCTTTGTT
8	AT2G13790	+	1215	9.11e-07	CCAGCAATGG	TGAGTACTCCTCTCGCCATCA	TCAGTCTTTA
9	AT4G12810	+	1345	4.54e-08	CTTACCCGAA	TGCCCACCCCGAATGCCCACC	CCTTGCACCC
10	AT4G12820	+	831	7.4e-07	TAACGCATGT	CGCGTTCTCCTCTTTCCCAGA	AATCATTGTT
11	AT1G67160	-	1256	3.1e-07	GTTTGCTTAG	TCTTCTTCGCTCTATCCCAAC	ACTCGATCAA
12	AT3G03730	-	482	1.01e-06	CTCCTCCTCC	GCTTAACTCCTCTTCGCAACC	CGCAACTGTT
13	AT2G42080	+	593	1.04e-09	TCTTCTTCTT	CCTTCTCTCGTCTCGCCAACA	AGAATGTGTT
14	AT3G63310	-	535	7.4e-06	TAGAAATGAA	AGATCACTCTTCATCCCATAC	GGAATAAGTT
15	AT2G40750	-	1154	1.01e-06	ATGTGGAATG	ACATCACCCATCTCCGTAACA	CGTTTGATGG
16	AT2G46400	+	1434	1.37e-06	AAACTCACAT	CTCCCACCAATCTCACTCAAA	AGAAAATCTA
17	AT3G56400	+	1218	4.74e-06	CTACGTCATT	TGAGCTTACGTCAAGCTCACC	ATAAGCAAAA
18	AT1G18400	+	1181	4.33e-06	TGACTAGAAA	TGTTCTTCCCCCTTGCAAACA	GAGAAAGCCT
19	AT4G36540	+	1263	4.32e-07	ACTTCTCATC	TCACCTTCTTTGTCCCCAACC	TCCTCCACTT
20	AT1G73830	+	1211	1.71e-05	GCTTAAACAG	TGCTCACTGGTCCGGCTACCA	AACGTTGGCC
21	AT4G39400	+	1468	1.55e-07	TTCTCTACTT	CCCACACTTTTCTCTCTCACA	AACTCTTGAG
22	AT5G42750	+	1090	1.12e-06	AGAGGCAATA	TGCCCATCCGGCCATCCCAAA	TCGAACCAAT
23	AT1G75080	-	1316	3.6e-06	GAAGAAGAAT	CTCTCTTTCTTCTCCAACAAA	TAATAATATT
24	AT4G18710	+	1375	3.6e-06	TCTTGCGGCT	TCCCTTTCTCTCTCTATCGCC	ACAATGATCA
25	AT1G19350	+	1418	3.6e-06	CCACCACCTA	TCCTCACCATTCATCATCGAC	ACGTGGCTGG
26	AT2G01950	+	334	1.36e-08	TCTGTTCATT	CCCCCACGCCTCTGCCTCGAC	AGTGAACATT
27	AT3G61460	+	597	3.95e-06	TTTGATATAT	ACACCTCCACTGATGCCAACA	TAGAATCACA
28	AT4G15400	+	39	3.28e-06	GTTTATCAGA	TTCTCGTTCGTCTCCGTCGCC	ATCGTCTTCT
29	AT4G30610	+	1245	5.37e-07	ATAAGAAAGG	TCCACTCACAGCTGGCCAACC	TGCACATTGT
30	AT4G38740	+	1432	5.19e-06	ACCGATAAAT	CCTCTATTCATCATCCACAAC	AAACCTCTTC
31	AT4G39070	+	1308	6.2e-06	CTTACCCTTT	TGCCCACACTTATACCCCATC	AACCTCTACA
32	AT1G74500	+	204	1.12e-06	CTCATACTTT	GGCTCTTTCCTCATACACACA	AAATGTATAC
33	AT3G57180	+	1017	2.36e-05	TGAGCAGCAT	CCACCAATAATCTTTGCCGCC	ATTTTATTTC
35	AT2G42580	-	784	7.4e-07	GATTCAAGCA	CGTTCACTCATGTTCCCAAAA	TGTTACTCTA
37	AT5G54380	+	1342	2.71e-06	AGCTTCAAAC	TTTCCTCTTCTCTACACCAAA	CTCAACATCC
38	AT3G05800	+	1305	1.23e-07	TTTAAGGGTG	GCTTCTCCAATCTCTCCCAAA	TGTTTATATA
39	AT5G02800	+	610	5.19e-06	TCAACAAAAC	CCACTATTTCTCAGCCCAAAA	ACATGAGTAA
40	AT1G77220	+	258	1.58e-05	AAGCTTCCTT	TGCGCATCGCTCTTAAACAAC	CATAGATTCT
41	AT3G50750	-	873	1.86e-05	CACAGCACCT	TCTGCTCCAGTCAGGTCAACA	TGGGAATCAT
	Motif 5
2	AT4G03080	-	203	6.22e-06	AGTTAAAAAT	AAACAAAAATCAAAA	ACCTACTGGT
3	AT1G08420	+	1203	2.92e-07	ACTTGAGATA	AACAAAAAAAAAAAA	TTGGTTTTTC
4	AT2G27210	-	1221	7.87e-07	GACACTCAAC	ACCAAACAATCAAAA	AACTTGCCCT
5	AT1G71830	-	1184	6.76e-06	TTTTTTTTTA	AACAAAAAAATAAGA	GCTTTTTGGG
6	AT1G34210	+	783	2.93e-06	GAGCTACCAA	AACAAATAAACAAAA	ATTACTTTTT
7	AT4G33430	-	319	6.31e-07	TAAAAAACAA	AACAAAAACACAACA	AACAACTCAG
8	AT2G13790	-	707	1.58e-06	CTTTTTTCCC	ACCAAAAAAAAAACT	TTCCCGCCAA
9	AT4G12810	-	1457	6.31e-07	AACATTTTTT	AACAAAAAAACGAAA	GTAAAATTAC
10	AT4G12820	+	1403	8.1e-06	TAGACTGAGT	AAACAAAAATAAAAA	TCTGAGTCAT
11	AT1G67160	-	998	4.71e-07	TTCAATGGCA	AACAAAAAAAAGAGA	GACATTGATT
12	AT3G03730	+	1021	1.87e-05	TTACCAAAAC	ACACAAAACTCGACA	GCCTTCAACT
13	AT2G42080	+	157	4.72e-06	CTTAACGATT	AACCAAAAAAAAAGT	GTGTTTCTTT
14	AT3G63310	-	1016	1.2e-05	TTATGGCTAG	ACCAAAAACTAACGA	ATTAGATGGT
15	AT2G40750	+	905	9.47e-06	CTTTAATTAT	CAAAAAAAAAAAACA	GTTCTCCTTA
16	AT2G46400	-	102	6.76e-06	ATAATTAGTA	AACAAAAAAAAGAAT	TTAAAGGAAT
17	AT3G56400	+	609	8.2e-08	AGTCTAACTT	AACAAAAAAAAAAGA	GTTAATTAGT
18	AT1G18400	+	463	1.04e-05	CTTTCAGAGA	AAAAAAAAAAAAACT	TCTGTTTCCA
19	AT4G36540	+	488	5.77e-06	GTTCTTCAAA	AAAAAAAAATCGAAA	TAGTATTGAT
20	AT1G73830	+	1473	3.22e-06	CCAATTTTCA	AAAAAAAAATAAAAA	TTGAAACTCA
21	AT4G39400	-	764	1.28e-06	ATTTTTATTA	AAAAAAAAATCAAGA	TAATTCATGT
22	AT5G42750	-	1141	5.63e-05	AGAATGTAAT	GCCAAAAACACATGT	TAGTGTGGAT
23	AT1G75080	-	1053	2.43e-05	ATGAGTAATG	ACCAAATAATACAGA	GAAAAGAAAG
24	AT4G18710	+	1244	3.55e-06	ATTGTAGCTT	AACAAATAAAAAACA	CGAAAGAAGA
25	AT1G19350	-	862	2.94e-05	TATACGAGGC	AACAAACTATAAAGA	CTCAATACAT
26	AT2G01950	+	574	8.96e-07	TACAATACAC	AACAAAAACAAAACA	AATTATCCCA
27	AT3G61460	+	1142	1.58e-06	TACTTTTATT	CCCAAAAAAAAAAAA	CCAAGTTATA
28	AT4G15400	-	1178	1.28e-06	TCGACTTCTA	AACAAACAAAAAAAA	ACATATATTG
29	AT4G30610	+	550	7.46e-06	TGTATCGATG	ACAAAAAAAAAATGA	TTGTGTATCA
30	AT4G38740	+	609	1.41e-05	CACTTTAGAA	ACAAAACAAACATGA	GGACCATGCT
31	AT4G39070	-	647	4.02e-06	AATAGAAACG	ACAAAAAAATCGAAA	TAAAAACTAA
32	AT1G74500	-	427	1.11e-06	TTAGTTATAT	AAAAAAAAAAAAAGA	AATTTAATTA
34	AT3G46290	+	1244	5.19e-06	TTATACAAAA	CCCAAAAACTCAAAA	TCTGAGTTTT
35	AT2G42580	+	965	1.42e-08	GTTAGTGTGC	ACCAAAAAAAAAAGA	TGTAGTTAGT
36	AT5G08130	-	113	1.04e-05	CATCTCTTAA	AACCAAAAATAAAAT	GATAAAATAT
37	AT5G54380	+	178	2.93e-06	ACCTCTTGCT	ACCAAATAATCAAAA	ACTCTTGTAG
38	AT3G05800	+	58	4.02e-06	AATTGGGATA	ACCAAAAAATAATCA	ATGAGGATAA
39	AT5G02800	-	450	2.34e-06	ACCTGAGAAA	GCCAAAAAAAAAACA	TTTTTGCGGT
40	AT1G77220	-	1191	2.43e-05	AAGCTTAATC	ACCCAGCAAACAAAA	CGATTTTGCA
41	AT3G50750	-	491	3.22e-06	TTAGTTGACC	AAAAAAAAATAAAAA	AAAATGTTAG
	Motif 6
1	AT1G03445	+	1400	2.13e-05	TATTTGCTTA	CCAAAACTAAA	AGAGTGCGCT
3	AT1G08420	-	943	7.8e-08	TCAAAAGAGT	CCAAACCCCAA	ATAAGAAAAA
4	AT2G27210	-	1415	3.98e-05	TTCTTAATTA	GCAAATTCCAA	ATTCTCGCTT
5	AT1G71830	+	855	6.73e-07	CTACTTTACC	CCAAACCCAAA	GCGATGTCAC
6	AT1G34210	-	820	1.63e-05	CAATTTCTTG	GCAAAACTCCA	TGTTTATAGA
8	AT2G13790	-	1140	2.55e-06	CTGATCCAAC	CCGAACCCAAA	TTTTCAAAAT
9	AT4G12810	+	1105	2.07e-06	TAAATTTTAC	CCGAAACCCAA	AATTTTATCC
10	AT4G12820	-	772	2.37e-05	GGTAACAACC	GGAAACCCACA	TTCGAAGGAA
11	AT1G67160	+	1124	2.37e-05	TTCTAGATCA	CCGAAATCAAA	TTCGAAGAAA
12	AT3G03730	+	365	4.27e-05	TGATTTCACA	CCAAACTTACA	TTGCATAAAC
13	AT2G42080	-	1431	3.98e-05	AAGGAAGAAA	CCAAAAGCCGA	TGTGGGTAAC
14	AT3G63310	+	1181	5.72e-06	ATCATTTGTG	GCAAAATCCAA	CCAATGATGT
16	AT2G46400	+	1422	4.45e-05	TACTCACAGA	CGAAACTCACA	TCTCCCACCA
17	AT3G56400	+	682	9.74e-06	GATAATCCGT	CCCAACTCCCA	ATTATATCTG
19	AT4G36540	+	411	4.98e-05	CCAATGAAAT	GGAAACCTCAA	AGCAACCTGT
20	AT1G73830	-	69	1.93e-07	GAAACAAATA	GCAAACCCCAA	CTTGAAGAAA
21	AT4G39400	+	1431	1.06e-05	AATGGTGGAA	CCAAAACCCTA	GATTCCCCCT
22	AT5G42750	-	374	9.74e-06	CGACTTATGT	CCAAAAGCCAA	TCTCTGTCAA
23	AT1G75080	+	197	1.63e-05	GGTTACTAGT	GCCAAACCAAA	GAAGAAAACC
25	AT1G19350	+	1381	1.28e-05	TCTTCAAAAC	GCGAAACCACA	CTGTAAGTTA
26	AT2G01950	+	596	3.43e-05	ACAAATTATC	CCAAAATTCCA	AACTTGATGT
27	AT3G61460	+	1184	2.37e-05	GACGCACGTA	GCCAAATCCAA	CAATGTTGGT
29	AT4G30610	+	1313	4.72e-07	ATAAGAACCT	CCAAAACCCCA	TCCATCAATC
30	AT4G38740	-	426	7.47e-06	AAAAAAGGCA	CCAAATCCCAA	AATAGTCTTG
31	AT4G39070	+	1162	2.07e-06	GGGTGTGAAA	CCAAAACCAAA	ACAAGTCAAT
32	AT1G74500	+	608	1.78e-05	ACGTGGTAGA	GCGAAATCCCA	AACATCGATA
33	AT3G57180	-	1318	2.37e-05	TAAATACCCT	CCAAACTCAGA	TGAAACGTCG
34	AT3G46290	+	554	1.41e-06	TTAAAATCTT	GCAAACCCAAA	AAGATATGCA
35	AT2G42580	+	301	1.18e-06	AATAGTTTAA	CCAAACTCCAA	AAGTCTGTGA
36	AT5G08130	-	766	1.16e-05	CCTAATACCA	CCAAACCTAAA	TGAACAGTGC
37	AT5G54380	+	1321	6.73e-07	CCATGTGAAT	CCAAACCCAAA	AGCTTCAAAC
38	AT3G05800	+	499	3.94e-07	CTAGTGCAAT	CCAAAACCCAA	TTCTATGCTT
39	AT5G02800	+	436	1.98e-05	GAAAGCAAAT	GCAAACCGCAA	AAATGTTTTT
40	AT1G77220	-	1173	1.63e-05	AAACGATTTT	GCAAAACCCTA	AATCACCAAC
41	AT3G50750	+	1094	4.79e-06	GGCGAAGAAA	CCAAACTCAAA	GACATTATTA
	Motif 7
1	AT1G03445	+	81	2.89e-05	TGATGGAACT	GGAGAACAAAA	AGTTGATGGC
2	AT4G03080	+	1118	2.64e-06	GCCGTTGACT	AAAGAAGAAGA	CTAAAAGTCC
3	AT1G08420	+	495	3.27e-05	AAGTGACAGC	AAAGAAGCAAA	CCGCGTCACA
4	AT2G27210	-	554	1.64e-05	AAAACCACGT	AGAGAAGAAAA	GTTCGGTCAC
5	AT1G71830	-	964	1.38e-05	CAGTGGTGTA	GAGGAGGAAGA	CGAGGAATAT
6	AT1G34210	+	748	3.27e-05	TTAAAAATTA	AAAGAAGCAAA	TTAAATTAAA
7	AT4G33430	-	442	3.97e-05	AATATTTTTA	AAAGAACAAAA	GTAATTTTGA
9	AT4G12810	+	579	9.33e-05	AAGAAGCGAC	GAAGAATAAGG	AAAAAAAGGG
10	AT4G12820	-	52	1.34e-05	AAACCATGTA	GAAGAAGAGAT	TAGTGTAGAA
11	AT1G67160	-	1433	2.54e-05	TCAGAGACGT	GGGGGAGAAGA	TGAGTCAATA
12	AT3G03730	+	1488	4.16e-06	AGAAGAAACA	GAAGAAGAAGG	AG
13	AT2G42080	+	364	1.07e-06	AACACTTGGG	GAAGAAGAAAA	GGGTTCAATT
14	AT3G63310	+	747	1.07e-06	ATTGTAGGTT	GAAGAAGAAAA	CAGCAGCTAT
15	AT2G40750	-	1398	1.64e-05	TATAGTGGAA	AGAGAAGAAAA	TAGATTTTTT
16	AT2G46400	-	1273	0.000133	GAAGTTGTGT	GGAAAAGAGAA	GGATCTTGGA
17	AT3G56400	-	1413	1.27e-05	TGATTAAAGG	AAAGAAGAGAA	GTGTGTGTAA
18	AT1G18400	+	682	1.64e-05	TCTTTCCTAA	AAGGAAGAAAA	AAAAAAAAAA
19	AT4G36540	-	650	6.1e-06	TAAGCGACCT	AAAGAAGAAAA	TGGGTTTGAA
20	AT1G73830	-	949	4.71e-05	ACTTTGGTAA	GAAGAATAAAA	AGTTGTATGG
21	AT4G39400	+	1245	8.78e-06	ATAATAATCA	GAAGAAGAGGT	AACATGGCAT
22	AT5G42750	-	1480	3.84e-06	GATGATTGAT	GAGGAAGAAAA	AAAGTAGAAA
23	AT1G75080	-	1339	3.46e-07	CGCTGGAATC	GAAGAAGAAGA	ATCTCTCTTT
24	AT4G18710	+	1309	9.33e-05	TAAAGAAAGA	GAAAGAGAAGA	GCTGGATTCA
25	AT1G19350	-	1365	3.84e-06	TTCGCGTTTT	GAAGAAGAAGT	ACGTTTTATG
26	AT2G01950	-	1461	1.89e-05	TTTGAATGGA	GAAGGAGAAGT	AAGTAAGTTG
27	AT3G61460	-	188	7.87e-06	GATGATTAAT	AAAGAAGAGGA	ATCAACCTTA
28	AT4G15400	-	1433	3.65e-05	AACTTTGACA	AGAGGAGAAGA	TGGAAGAGAC
29	AT4G30610	+	3	7.53e-05	GT	GAGGAACAAAT	TTAGATATGT
30	AT4G38740	-	1455	8.78e-06	CTATCAGACT	GAAGAAGAGGT	TTGTTGTGGA
32	AT1G74500	-	720	5.72e-05	TGCGTTTATC	AAGGAAGAAAG	TATTATACTT
33	AT3G57180	-	732	2.64e-06	TGTTTTCACT	AAAGAAGAAGA	TTAAAGATGT
34	AT3G46290	-	1180	6.25e-05	AGAATCTCGC	GAAGAACAGAT	TGGTTATAGA
35	AT2G42580	+	1443	1.07e-06	ACTTCTCTGA	GAAGAAGAAAA	GGAAGCTGAG
36	AT5G08130	-	1343	1.1e-05	TTCGATGGTT	GAAGAAGCGGA	ATTGAGCTCT
37	AT5G54380	-	1297	4.49e-06	CACATGGCGA	GAAGAGGAAGA	CCCAATTGGA
38	AT3G05800	+	1095	6.1e-06	TTCGACGTCG	AAAGAAGAAAA	GATATTTTTT
39	AT5G02800	+	1476	3.46e-07	ATCATTTGAA	GAAGAAGAAGA	TCGTGAGAAG
40	AT1G77220	+	1018	5.37e-05	TGAAGATAGC	GAAGAGCAAAA	AGATAATCTC
41	AT3G50750	-	1027	1.07e-06	AAAACATGTC	GAAGAAGAAAA	TGGTTGATGA
	Motif 8
3	AT1G08420	+	291	2.87e-07	ATTATGCAAT	GCCACCTGGAATGCCCCAAGC	TGATGAACCG
5	AT1G71830	-	1240	1.46e-08	TCAAACCACA	CTCTCTCTCTCACACACACAC	TGTAAAACAA
7	AT4G33430	-	106	1.17e-06	CGTGAAGACT	TTCACTTTCTCCTTGCCACTT	TTTGACGATT
14	AT3G63310	-	1105	1.3e-08	ACATTTTTCG	TCCACATATACACACCCACTT	GTACTTTGAA
17	AT3G56400	-	215	1.02e-07	TGGTCTATAG	TGCTCCCTCACAGCCTCACTC	TCTTCTATAT
19	AT4G36540	-	1333	4.73e-08	TAAATAGAAA	GCAACATTGACCCACACACAT	GAGATTCGAA
20	AT1G73830	+	1432	7.19e-07	AACATTGCCA	CTCGCTCGAAAACAGCCACTT	TCTATTTTCA
21	AT4G39400	-	682	6.69e-07	TATTGGTGTA	TGCACTCACTGTCACCCAATA	TGCAAAACTT
22	AT5G42750	+	1120	2.65e-07	ATCGAACCAA	TGCGCTTTCACATCCACACTA	ACATGTGTTT
23	AT1G75080	+	1260	5.76e-08	ATGAACTCAA	TGTACTTGAACACACACACGA	CCCAATTTTT
27	AT3G61460	+	217	1e-10	TCTCTTTAAA	GCCTCCTTGACCCACACACAC	CCTTCTCTCG
29	AT4G30610	+	1344	8.03e-10	TATACTTCTC	TTCACATTCACACACACACAC	ACATATATAT
31	AT4G39070	+	1333	3.35e-09	CCCATCAACC	TCTACATACACTCACCCACAT	GAGTGTCTCT
32	AT1G74500	-	88	1.46e-08	GGGAGGCGCG	TTCACTTGCACCGACCGACGT	TGAACACTTC
36	AT5G08130	+	381	5.78e-07	CTGTCTTTGT	TCCACCTAATGTCACATACAT	TACATATATC
37	AT5G54380	+	1261	2.06e-07	GATTCTTTGT	TCTTCCCAAAAACACACACAT	TCTTCTCCAA
38	AT3G05800	-	158	5.22e-08	AGAGAGATTT	GCCTCCTGGCGTCAGACACGC	TTTGATATCC
39	AT5G02800	-	26	6.69e-07	TGTGGCGGTA	GCTTCTTCCTCTCAGCGACAT	GGACAAGGTT
	Motif 9
23	AT1G75080	+	972	7.61e-20	TAAAAACCAA	TCAAATGGTGTGTTTTTCGGTCACACAAGTAAGGGACCCAC	ACTGAAGAAA
25	AT1G19350	+	1225	2.1e-19	CATAAACCAA	TCAGATGGTGTGTTTTCCGGTCATACTCGTGTAGGACCCAC	TTCATTACAA
26	AT2G01950	-	420	3.07e-15	TACAAATATT	TCATATGGTGGGGTGTGTGGTCAAAATAATTGGGACCCAAT	TTAGTCATAA
39	AT5G02800	-	518	1.77e-15	GTCGTTATCA	TCAGTTGCAGCGGCTGTTTTACGCACAAATTGGCCTCGCAC	TCGAGGGCGT
41	AT3G50750	+	786	2.24e-16	ATAGCTCCGG	TCCGGCTCGAGGTTTCTGTGTCGCACGTGTGTGGCACACAC	ACCAGGGCAC
	Motif 10
3	AT1G08420	+	1111	8.39e-15	CAATGAGTTG	GTTCGTGTCTCTCGTTCCATTGGCGTC	CTTGAGGGTT
12	AT3G03730	-	552	4.48e-10	CCCCAAGTCT	GTGCTTGTCTTCCGTTTGTCTCAGCTC	CACCGTCTGA
14	AT3G63310	+	12	2.6e-13	GAATGGTCAG	CTGGCTGTCTCCCGTTCGATTGGTGAC	CTTACTTATA
17	AT3G56400	+	310	2.15e-10	TAGCTAGGGC	CTAGGGGCCATTGAGTCGATCGACCAC	ATACACCTCT
23	AT1G75080	+	362	5.66e-12	CGCCTGTCAC	GCGGGTGACCCGGGTTCGATCCCCGGC	AACGGCGATT
33	AT3G57180	-	929	2.94e-11	GATTTTCTCT	GTTCGAGCCTCTAGTTCCATGGATGAC	ATGGACACCG
40	AT1G77220	+	72	5.53e-11	TTATACCTTT	CTTCTTGTTACTGGTTTCACCGGCCCC	TACATTGTGG
