# Supplementary material for: Elucidating the role of brassinosteroid signaling genes and their promoters in Arabidopsis revealed regulatory mechanisms in plant development and responses to different abiotic stresses
Source: BMC Plant Biol. 2025 Jul 28;25:970. doi: 10.1186/s12870-025-06960-6 (PMC12302695; doi:10.1186/s12870-025-06960-6)
Supplement: Supplementary file 6 — Supplementary Material 6: Table S4: List of cis-elements in different categories. [file 12870_2025_6960_MOESM6_ESM.xlsx]

## Sheet: mapping of Protein protein
#queryIndex	queryItem	stringId	identity	bitscore	preferredName	annotation
1	AT1G03445	3702.Q9LR78	100	1635.9	BSU1	Serine/threonine-protein phosphatase BSU1; Phosphatase that acts as a positive regulator of brassinosteroid (BR) signaling. Dephosphorylates BES1, a transcription factor that regulates the expression of BR-response genes, thereby playing an important role in the regulation of response to BRs. Inactivates the negative regulator of BR signaling ASK7/BIN2 by dephosphorylation at 'Tyr-200'.
2	AT4G03080	3702.Q8L7U5	100	1791.2	BSL1	Serine/threonine-protein phosphatase BSL1; Phosphatase involved in elongation process, probably by acting as a regulator of brassinolide signaling.
3	AT1G08420	3702.Q9SJF0	100	1832.8	BSL2	Serine/threonine-protein phosphatase BSL2; Phosphatase involved in elongation process, probably by acting as a regulator of brassinolide signaling. Belongs to the PPP phosphatase family. BSU subfamily.
4	AT2G27210	3702.Q9SHS7	100	1833.9	BSL3	Serine/threonine-protein phosphatase BSL3; Phosphatase involved in elongation process, probably by acting as a regulator of brassinolide signaling.
5	AT1G71830	3702.Q94AG2	100	1021.5	SERK1	Somatic embryogenesis receptor kinase 1; Dual specificity kinase acting on both serine/threonine- and tyrosine-containing substrates. Phosphorylates BRI1 on 'Ser-887' and CDC48 on at least one threonine residue and on 'Ser-41'. Confers embryogenic competence. Acts redundantly with SERK2 as a control point for sporophytic development controlling male gametophyte production. Involved in the brassin…
6	AT1G34210	3702.Q9XIC7	100	966.8	SERK2	Somatic embryogenesis receptor kinase 2; Serine/threonine-kinase involved in brassinosteroid-dependent and -independent signaling pathways. Acts redundantly with SERK1 as a control point for sporophytic development controlling male gametophyte production.
7	AT4G33430	3702.Q94F62	80.7	978.4	BAK1	BRASSINOSTEROID INSENSITIVE 1-associated receptor kinase 1; Dual specificity kinase acting on both serine/threonine- and tyrosine-containing substrates. Controls the expression of genes associated with innate immunity in the absence of pathogens or elicitors. Involved in brassinosteroid (BR) signal transduction. Phosphorylates BRI1. May be involved in changing the equilibrium between plasma membr…
8	AT2G13790	3702.Q9SKG5	100	938.3	SERK4	Somatic embryogenesis receptor kinase 4; Dual specificity kinase acting on both serine/threonine- and tyrosine-containing substrates. Positively regulates the BR-dependent plant growth pathway and negatively regulates the BR-independent cell- death pathway.
9	AT4G12810	3702.Q9SU05	100	779.2	KIB1	F-box/kelch-repeat protein KIB1; Component of SCF(ASK-cullin-F-box) E3 ubiquitin ligase complexes, which may mediate the ubiquitination and subsequent proteasomal degradation of target proteins. Required for brassinosteroid (BR) signal transduction. Mediates ASK7/BIN2/SK21 inactivation both by competing with substrate binding (e.g. BZR1) and by promoting its ubiquitination and subsequent proteaso…
10	AT4G12820	3702.Q9SU04	100	928.3	KIB2	F-box protein KIB2; Component of SCF(ASK-cullin-F-box) E3 ubiquitin ligase complexes, which may mediate the ubiquitination and subsequent proteasomal degradation of target proteins. Required for brassinosteroid (BR) signal transduction. Mediates ASK7/BIN2/SK21 inactivation both by competing with substrate binding (e.g. BZR1) and by promoting its ubiquitination and subsequent proteasomal degradati…
11	AT1G67160	3702.Q9ZW91	100	931.4	KIB3	F-box protein KIB3; Component of SCF(ASK-cullin-F-box) E3 ubiquitin ligase complexes, which may mediate the ubiquitination and subsequent proteasomal degradation of target proteins. Required for brassinosteroid (BR) signal transduction. Mediates ASK7/BIN2/SK21 inactivation both by competing with substrate binding (e.g. BZR1) and by promoting its ubiquitination and subsequent proteasomal degradati…
12	AT2G42080	3702.P93739	100	411.8	T6D20.3	Chaperone DnaJ-domain superfamily protein.
13	AT3G63310	3702.Q9M1V9	100	449.5	LFG2	Protein LIFEGUARD 2; Regulates the brassinosteroid (BR) signaling pathway that mediates cell elongation and organ morphogenesis. (Microbial infection) May prevent cell death upon A.alternata f.sp. lycopersici (AAL) toxin treatment.
14	AT2G40750	3702.Q93WU8	100	678.3	WRKY54	Probable WRKY transcription factor 54; Transcription factor. Interacts specifically with the W box (5'-(T)TGAC[CT]-3'), a frequently occurring elicitor-responsive cis- acting element (By similarity). Together with WRKY70, negative regulator of developmental senescence, probably via the regulation of several senescence-associated markers genes. Positive regulator of EDS1-dependent defense against …
15	AT2G46400	3702.Q9SKD9	100	576.2	WRKY46	Probable WRKY transcription factor 46; Transcription factor involved in the regulation of osmotic stress responses and stomatal movement. Interacts specifically with the W box (5'-(T)TGAC[CT]-3'), a frequently occurring elicitor-responsive cis-acting element (By similarity). Positive regulator of EDS1-dependent defense against E.amylovora. Together with WRKY70 and WRKY53, promotes resistance to P…
16	AT3G56400	3702.Q9LY00	100	593.2	WRKY70	Probable WRKY transcription factor 70; Transcription factor involved in senescence, biotic and abiotic stress responses by modulating various phytohormones signaling pathways. Interacts specifically with the W box (5'- (T)TGAC[CT]-3'), a frequently occurring elicitor-responsive cis-acting element (By similarity). Binds to the 5'-[CT]GACTTTT-3' motif in promoters of target genes to induce their ex…
17	AT1G18400	3702.Q8GZ13	100	344.4	BEE1	Transcription factor BEE 1; Positive regulator of brassinosteroid signaling.
18	AT4G36540	3702.Q93VJ4	100	596.3	BEE2	Transcription factor BEE 2; Positive regulator of brassinosteroid signaling.
19	AT1G73830	3702.Q8GWK7	100	449.5	BEE3	Transcription factor BEE 3; Positive regulator of brassinosteroid signaling.
20	AT4G39400	3702.O22476	100	1578.5	BRI1	Protein BRASSINOSTEROID INSENSITIVE 1; Receptor with a dual specificity kinase activity acting on both serine/threonine- and tyrosine-containing substrates. Regulates, in response to brassinosteroid binding, a signaling cascade involved in plant development, including expression of light- and stress-regulated genes, promotion of cell elongation, normal leaf and chloroplast senescence, and floweri…
21	AT5G42750	3702.Q9FMZ0	100	569.7	BKI1	BRI1 kinase inhibitor 1; Negative regulator of brassinosteroid signaling. When associated to the membrane, limits the interaction of BRI1 with BAK1 by binding to the kinase-inactive form of BRI1.
22	AT1G75080	3702.Q8S307	100	523.5	BZR1	Protein BRASSINAZOLE-RESISTANT 1; Transcriptional repressor that binds to the brassinosteroid (BR) response element (BRRE) 5'-CGTG(T/C)G-3' in gene promoter. Regulates positively the brassinosteroid-signaling pathway. Mediates downstream growth responses and negative feedback regulation of brassinosteroid biosynthesis. Promotes growth. Modulates ovule initiation and development by monitoring the …
23	AT4G18710	3702.Q39011	100	786.2	ASK7	Shaggy-related protein kinase eta; Negative regulator in brassinosteroid signal transduction pathway important for plant growth. May be also involved in auxin signaling pathway. Phosphorylates and increases the degradation of BZR1 and BZR2/BES1 by the proteasome. Phosphorylates BHLH150, beet curly top virus C4 and tomato golden mosaic virus AC4 on threonine and serine residues. Upon brassinostero…
24	AT1G19350	3702.Q9LN63	100	506.5	BZR2	Protein BRASSINAZOLE-RESISTANT 2; Positive regulator of brassinosteroid (BR) signaling. Transcription factor that activates target gene expression by binding specifically to the DNA sequence 5'-CANNTG-3'(E box) through its N- terminal domain. Can bind individually to the promoter as a homodimer or synergistically as a heterodimer with BIM1, BIM2 or BIM3. The C- terminal domain is probably involve…
25	AT2G01950	3702.Q9ZPS9	100	1227.2	BRL2	Serine/threonine-protein kinase BRI1-like 2; Receptor with a serine/threonine-protein kinase activity, which may transduce extracellular spatial and temporal signals into downstream cell differentiation responses in provascular and procambial cells. In contrast to BRI1, BRL1 and BRL3, it does not bind brassinolide.
26	AT3G61460	3702.Q9XF92	100	365.9	BRH1	Brassinosteroid-responsive RING protein 1; May be involved in the brassinosteroids (BRs) signaling pathway and regulate the growth and development of rosette leaves. Seems to prevent over development of leaves and inflorescence stems.
27	AT4G15400	3702.O23393	100	833.6	BIA1	BAHD acyltransferase BIA1; Monitors brassinosteroids (BR) responses and homeostasis, particularly in the root and hypocotyl in darkness. Promotes flavonoid biosynthesis. Belongs to the plant acyltransferase family.
28	AT4G30610	3702.Q9M099	100	969.5	SCPL24	Serine carboxypeptidase 24 chain A; Active serine carboxypeptidase with broad substrate preference, including basic and hydrophilic groups. Processes a protein involved in an early event in the brassinosteroid signaling pathway.
29	AT4G38740	3702.P34790	100	361.3	CYP18-3	Peptidyl-prolyl cis-trans isomerase CYP18-3; PPIases accelerate the folding of proteins. It catalyzes the cis-trans isomerization of proline imidic peptide bonds in oligopeptides. Involved in de-etiolation. Reduces the sensitivity to brassinosteroids by decreasing somehow the abundance of the partially dephosphorylated form of BES1. Triggers the activation of bacterial AvrRpt2 protease activity u…
30	AT4G39070	3702.Q0IGM7	100	465.7	BBX20	B-box zinc finger protein 20; Acts as positive regulator of seedling photomorphogenesis. Plays a negative role in brassinosteroid responses.
31	AT1G74500	3702.Q9CA64	100	171	PRE3	Transcription factor PRE3; Atypical and probable non DNA-binding bHLH transcription factor required for MONOPTEROS-dependent root initiation in embryo. Promotes the correct definition of the hypophysis cell division plane. Transcriptionally controlled by MONOPTEROS. Moves from its site of synthesis in pro-embryos cells into the hypophysis. Regulates brassinosteroid (BR) signaling by sequestering …
32	AT3G57180	3702.Q8W4I6	100	1185.2	BPG2	GTP-binding protein BRASSINAZOLE INSENSITIVE PALE GREEN 2, chloroplastic; Required for brassinosteroid- (BR) mediated post- transcriptional and translational regulation in the chloroplast, including accumulation of chloroplast rRNA. Involved in chloroplast differentiation.
33	AT3G46290	3702.Q9LX66	100	1654.8	HERK1	Receptor-like protein kinase HERK 1; Receptor-like protein kinase required for cell elongation during vegetative growth, mostly in a brassinosteroid-(BR-) independent manner.
34	AT2G42580	3702.Q9SIN1	100	1124.8	TTL3	Inactive TPR repeat-containing thioredoxin TTL3; Involved in osmotic and salt stress tolerance. May play a role in the control of meristematic cell size during osmotic stress. May function as an adaptor protein for BRL2 and may be required for signaling affecting leaf vascular tissue pattern formation.
35	AT5G08130	3702.Q9LEZ3	99.1	907.1	BIM1	Transcription factor BIM1; Positive brassinosteroid-signaling protein. Transcription factor that bind specifically to the DNA sequence 5'-CANNTG-3'(E box). Can bind individually to the promoter as a homodimer or synergistically as a heterodimer with BZR2/BES1. Does not itself activate transcription but enhances BZR2/BES1-mediated target gene activation.
36	AT5G54380	3702.Q9LK35	100	1582.4	THE1	Receptor-like protein kinase THESEUS 1; Receptor-like protein kinase required for cell elongation during vegetative growth, mostly in a brassinosteroid-(BR-) independent manner. Mediates the response of growing plant cells to the perturbation of cellulose synthesis and may act as a cell-wall- integrity sensor. Controls ectopic-lignin accumulation in cellulose- deficient mutant backgrounds.
37	AT3G05800	3702.Q9M9L6	100	325.9	BHLH150	Transcription factor bHLH150; Atypical bHLH transcription factor probably unable to bind DNA. Negatively regulates brassinosteroid signaling.
38	AT5G02800	3702.Q0WRY5	100	761.9	PBL7	Probable serine/threonine-protein kinase PBL7; Serine/threonine-protein kinase involved in the positive regulation of brassinosteroid (BR) signaling and plant growth. Phosphorylates both BSU1 and BSL1 in vitro.
39	AT1G77220	3702.Q94CA0	100	976.1	T14N5.8	Protein LAZ1 homolog 1.
40	AT3G50750	3702.Q9S7F3	100	489.6	BEH1	BES1/BZR1 homolog protein 1.
