# Supplementary material for: Elucidating the role of brassinosteroid signaling genes and their promoters in Arabidopsis revealed regulatory mechanisms in plant development and responses to different abiotic stresses
Source: BMC Plant Biol. 2025 Jul 28;25:970. doi: 10.1186/s12870-025-06960-6 (PMC12302695; doi:10.1186/s12870-025-06960-6)
Supplement: Supplementary file 7 — Supplementary Material 7: Table S5: All identified TFbs within 1.5 kb upstream of the promoter sequences of selected BR signaling genes in Arabidopsis. [file 12870_2025_6960_MOESM7_ESM.xlsx]

## Sheet: Sheet1
Samples	Project ID
ABA	PRJNA272719
Ethylene	PRJNA280111, PRJNA399701
GA	PRJNA513856, PRJNA513852
Drougth	PRJNA451423, PRJNA490078
Salt	PRJEB33339, PRJEB33124
Heat	PRJNA422618, PRJNA392695
Cold	PRJEB19974
Endosperm	PRJNA523801,PRJNA132535
Flower	PRJNA490038
Hypocotyls	PRJNA549286
Leaf	PRJNA498324
Roots	PRJDB5141, PRJNA526623
Seed	PRJNA508214
Cotyledons	PRJNA256037, PRJNA475545
Inflorescences	PRJNA406971, PRJNA482052
pollen	PRJNA493255
Shoots	PRJNA401700, PRJNA494693
Silique	PRJNA484081
