# Supplementary material for: Elucidating the role of brassinosteroid signaling genes and their promoters in Arabidopsis revealed regulatory mechanisms in plant development and responses to different abiotic stresses
Source: BMC Plant Biol. 2025 Jul 28;25:970. doi: 10.1186/s12870-025-06960-6 (PMC12302695; doi:10.1186/s12870-025-06960-6)
Supplement: Supplementary file 8 — Supplementary Material 8: Table S6 List of different TFbs present in each gene promoter. [file 12870_2025_6960_MOESM8_ESM.xlsx]

## Sheet: Arabidopsis Cis elements
Gene ID	Gene name	Site Name	sequence	Position	Matrix score	Strand	Organism	function
AT1G03445	AtBSU1	Unnamed__4	CTCC	81	4	-	Petroselinum hortense
AT1G03445	AtBSU1	Unnamed__4	CTCC	392	4	-	Petroselinum hortense
AT1G03445	AtBSU1	Unnamed__4	CTCC	405	4	+	Petroselinum hortense
AT1G03445	AtBSU1	Unnamed__4	CTCC	443	4	+	Petroselinum hortense
AT1G03445	AtBSU1	Unnamed__4	CTCC	942	4	-	Petroselinum hortense
AT1G03445	AtBSU1	Unnamed__4	CTCC	1149	4	-	Petroselinum hortense
AT1G03445	AtBSU1	Unnamed__4	CTCC	1374	4	-	Petroselinum hortense
AT1G03445	AtBSU1	Unnamed__4	CTCC	1447	4	-	Petroselinum hortense
AT1G03445	AtBSU1	Unnamed__4	CTCC	1479	4	+	Petroselinum hortense
AT1G03445	AtBSU1	TGA-element	AACGAC	1259	6	+	Brassica oleracea	auxin-responsive element
AT1G03445	AtBSU1	GT1-motif	GGTTAA	32	6	+	Arabidopsis thaliana	light responsive element
AT1G03445	AtBSU1	GT1-motif	GGTTAAT	289	7	-	Avena sativa	light responsive element
AT1G03445	AtBSU1	GT1-motif	GGTTAA	290	6	-	Arabidopsis thaliana	light responsive element
AT1G03445	AtBSU1	AT-rich element	ATAGAAATCAA	634	10	+	Glycine max	binding site of AT-rich DNA binding protein (ATBP-1)
AT1G03445	AtBSU1	O2-site	GATGATGTGG	129	9	+	Zea mays	cis-acting regulatory element involved in zein metabolism regulation
AT1G03445	AtBSU1	MYB-like sequence	TAACCA	291	6	+	Arabidopsis thaliana
AT1G03445	AtBSU1	LAMP-element	CTTTATCA	1069	8	+	Pisum sativum	part of a light responsive element
AT1G03445	AtBSU1	ERE	ATTTTAAA	741	8	+	Nicotiana glutinos
AT1G03445	AtBSU1	ERE	ATTTTAAA	743	8	-	Nicotiana glutinos
AT1G03445	AtBSU1	G-box	CAGACGTGGCA	119	10	-	Nicotiana plumbaginifolia	cis-acting regulatory element involved in light responsiveness
AT1G03445	AtBSU1		motif_sequence	5	4	+	organism	short_function
AT1G03445	AtBSU1		motif_sequence	26	4	+	organism	short_function
AT1G03445	AtBSU1		motif_sequence	171	4	+	organism	short_function
AT1G03445	AtBSU1		motif_sequence	190	4	+	organism	short_function
AT1G03445	AtBSU1		motif_sequence	202	4	+	organism	short_function
AT1G03445	AtBSU1		motif_sequence	403	4	+	organism	short_function
AT1G03445	AtBSU1		motif_sequence	611	4	-	organism	short_function
AT1G03445	AtBSU1		motif_sequence	646	4	+	organism	short_function
AT1G03445	AtBSU1		motif_sequence	971	4	-	organism	short_function
AT1G03445	AtBSU1	Unnamed__1	CGTGG	1305	5	+	Zea mays
AT1G03445	AtBSU1	Unnamed__1	CGTGG	1421	5	+	Zea mays
AT1G03445	AtBSU1	AT~TATA-box	TATATA	504	6	+	Arabidopsis thaliana
AT1G03445	AtBSU1	AT~TATA-box	TATATA	629	6	+	Arabidopsis thaliana
AT1G03445	AtBSU1	AT~TATA-box	TATATAAA	878	8	-	Arabidopsis thaliana
AT1G03445	AtBSU1	AT~TATA-box	TATATA	880	6	-	Arabidopsis thaliana
AT1G03445	AtBSU1	AT~TATA-box	TATATA	1298	6	-	Arabidopsis thaliana
AT1G03445	AtBSU1	AAGAA-motif	GAAAGAA	1011	7	+	Avena sativa
AT1G03445	AtBSU1	LTR	CCGAAA	1006	6	-	Hordeum vulgare	cis-acting element involved in low-temperature responsiveness
AT1G03445	AtBSU1	Box 4	ATTAAT	311	6	+	Petroselinum crispum	part of a conserved DNA module involved in light responsiveness
AT1G03445	AtBSU1	Box 4	ATTAAT	809	6	-	Petroselinum crispum	part of a conserved DNA module involved in light responsiveness
AT1G03445	AtBSU1	Box 4	ATTAAT	820	6	-	Petroselinum crispum	part of a conserved DNA module involved in light responsiveness
AT1G03445	AtBSU1	Box 4	ATTAAT	986	6	-	Petroselinum crispum	part of a conserved DNA module involved in light responsiveness
AT1G03445	AtBSU1	P-box	CCTTTTG	180	7	-	Oryza sativa	gibberellin-responsive element
AT1G03445	AtBSU1	Myc	TCTCTTA	836	7	+	Arabidopsis thaliana
AT1G03445	AtBSU1	CCAAT-box	CAACGG	1339	6	-	Hordeum vulgare	MYBHv1 binding site
AT1G03445	AtBSU1	MYC	CATTTG	115	6	+	Arabidopsis thaliana
AT1G03445	AtBSU1	MYC	CATGTG	132	6	+	Arabidopsis thaliana
AT1G03445	AtBSU1	MYC	CATGTG	698	6	-	Arabidopsis thaliana
AT1G03445	AtBSU1	MYC	CATTTG	708	6	+	Arabidopsis thaliana
AT1G03445	AtBSU1	MYB	TAACCA	291	6	+	Arabidopsis thaliana
AT1G03445	AtBSU1	MYB recognition site	CCGTTG	1339	6	+	Arabidopsis thaliana
AT1G03445	AtBSU1	MSA-like	(T/C)C(T/C)AACGG(T/C)(T/C)A	1336	9	-	Catharanthus roseus	cis-acting element involved in cell cycle regulation
AT1G03445	AtBSU1	TATA-box	TATACA	271	6	-	Helianthus annuus	core promoter element around -30 of transcription start
AT1G03445	AtBSU1	TATA-box	TATA	273	4	+	Arabidopsis thaliana	core promoter element around -30 of transcription start
AT1G03445	AtBSU1	TATA-box	ATTATA	296	6	+	Brassica napus	core promoter element around -30 of transcription start
AT1G03445	AtBSU1	TATA-box	TATAA	297	5	-	Arabidopsis thaliana	core promoter element around -30 of transcription start
AT1G03445	AtBSU1	TATA-box	TATA	298	4	+	Arabidopsis thaliana	core promoter element around -30 of transcription start
AT1G03445	AtBSU1	TATA-box	ATATAT	476	6	+	Brassica napus	core promoter element around -30 of transcription start
AT1G03445	AtBSU1	TATA-box	TATA	477	4	+	Arabidopsis thaliana	core promoter element around -30 of transcription start
AT1G03445	AtBSU1	TATA-box	ATATAT	503	6	+	Brassica napus	core promoter element around -30 of transcription start
AT1G03445	AtBSU1	TATA-box	TATATA	504	6	+	Arabidopsis thaliana	core promoter element around -30 of transcription start
AT1G03445	AtBSU1	TATA-box	TATA	506	4	+	Arabidopsis thaliana	core promoter element around -30 of transcription start
AT1G03445	AtBSU1	TATA-box	TACAAAA	508	7	+	Oryza sativa	core promoter element around -30 of transcription start
AT1G03445	AtBSU1	TATA-box	ATTATA	525	6	+	Brassica napus	core promoter element around -30 of transcription start
AT1G03445	AtBSU1	TATA-box	TATAA	526	5	-	Arabidopsis thaliana	core promoter element around -30 of transcription start
AT1G03445	AtBSU1	TATA-box	TATA	527	4	+	Arabidopsis thaliana	core promoter element around -30 of transcription start
AT1G03445	AtBSU1	TATA-box	ATATAT	628	6	+	Brassica napus	core promoter element around -30 of transcription start
AT1G03445	AtBSU1	TATA-box	TATATA	629	6	+	Arabidopsis thaliana	core promoter element around -30 of transcription start
AT1G03445	AtBSU1	TATA-box	ATATAA	630	6	+	Brassica oleracea	core promoter element around -30 of transcription start
AT1G03445	AtBSU1	TATA-box	TATA	631	4	+	Arabidopsis thaliana	core promoter element around -30 of transcription start
AT1G03445	AtBSU1	TATA-box	TATAAAA	671	7	-	Pisum sativum	core promoter element around -30 of transcription start
AT1G03445	AtBSU1	TATA-box	TATAAA	672	6	-	Helianthus annuus	core promoter element around -30 of transcription start
AT1G03445	AtBSU1	TATA-box	TATAA	673	5	-	Arabidopsis thaliana	core promoter element around -30 of transcription start
AT1G03445	AtBSU1	TATA-box	TATA	674	4	+	Arabidopsis thaliana	core promoter element around -30 of transcription start
AT1G03445	AtBSU1	TATA-box	TATA	689	4	+	Arabidopsis thaliana	core promoter element around -30 of transcription start
AT1G03445	AtBSU1	TATA-box	ATTATA	723	6	+	Brassica napus	core promoter element around -30 of transcription start
AT1G03445	AtBSU1	TATA-box	TATAA	724	5	-	Arabidopsis thaliana	core promoter element around -30 of transcription start
AT1G03445	AtBSU1	TATA-box	TATA	725	4	+	Arabidopsis thaliana	core promoter element around -30 of transcription start
AT1G03445	AtBSU1	TATA-box	ATATAT	764	6	-	Brassica napus	core promoter element around -30 of transcription start
AT1G03445	AtBSU1	TATA-box	TATA	765	4	-	Arabidopsis thaliana	core promoter element around -30 of transcription start
AT1G03445	AtBSU1	TATA-box	ATATAA	824	6	+	Brassica oleracea	core promoter element around -30 of transcription start
AT1G03445	AtBSU1	TATA-box	TATA	825	4	-	Arabidopsis thaliana	core promoter element around -30 of transcription start
AT1G03445	AtBSU1	TATA-box	TATA	848	4	-	Arabidopsis thaliana	core promoter element around -30 of transcription start
AT1G03445	AtBSU1	TATA-box	ATTATA	871	6	+	Brassica napus	core promoter element around -30 of transcription start
AT1G03445	AtBSU1	TATA-box	TATAA	872	5	-	Arabidopsis thaliana	core promoter element around -30 of transcription start
AT1G03445	AtBSU1	TATA-box	TATA	873	4	-	Arabidopsis thaliana	core promoter element around -30 of transcription start
AT1G03445	AtBSU1	TATA-box	TATAAAA	877	7	-	Pisum sativum	core promoter element around -30 of transcription start
AT1G03445	AtBSU1	TATA-box	TATAAA	878	6	-	Helianthus annuus	core promoter element around -30 of transcription start
AT1G03445	AtBSU1	TATA-box	TATATAA	879	7	-	Arabidopsis thaliana	core promoter element around -30 of transcription start
AT1G03445	AtBSU1	TATA-box	TATATA	880	6	-	Arabidopsis thaliana	core promoter element around -30 of transcription start
AT1G03445	AtBSU1	TATA-box	ATATAA	881	6	+	Brassica oleracea	core promoter element around -30 of transcription start
AT1G03445	AtBSU1	TATA-box	TATA	882	4	-	Arabidopsis thaliana	core promoter element around -30 of transcription start
AT1G03445	AtBSU1	TATA-box	TATACA	892	6	-	Helianthus annuus	core promoter element around -30 of transcription start
AT1G03445	AtBSU1	TATA-box	TATA	894	4	-	Arabidopsis thaliana	core promoter element around -30 of transcription start
AT1G03445	AtBSU1	TATA-box	ATTATA	897	6	+	Brassica napus	core promoter element around -30 of transcription start
AT1G03445	AtBSU1	TATA-box	TATAA	898	5	-	Arabidopsis thaliana	core promoter element around -30 of transcription start
AT1G03445	AtBSU1	TATA-box	TATA	899	4	-	Arabidopsis thaliana	core promoter element around -30 of transcription start
AT1G03445	AtBSU1	TATA-box	ATATAT	924	6	-	Brassica napus	core promoter element around -30 of transcription start
AT1G03445	AtBSU1	TATA-box	TATA	925	4	-	Arabidopsis thaliana	core promoter element around -30 of transcription start
AT1G03445	AtBSU1	TATA-box	TATAAGAA	930	8	-	Zea mays	core promoter element around -30 of transcription start
AT1G03445	AtBSU1	TATA-box	TATAA	933	5	-	Arabidopsis thaliana	core promoter element around -30 of transcription start
AT1G03445	AtBSU1	TATA-box	TATA	934	4	-	Arabidopsis thaliana	core promoter element around -30 of transcription start
AT1G03445	AtBSU1	TATA-box	TATA	1103	4	-	Arabidopsis thaliana	core promoter element around -30 of transcription start
AT1G03445	AtBSU1	TATA-box	TATA	1160	4	-	Arabidopsis thaliana	core promoter element around -30 of transcription start
AT1G03445	AtBSU1	TATA-box	TACAAAA	1162	7	+	Oryza sativa	core promoter element around -30 of transcription start
AT1G03445	AtBSU1	TATA-box	TACAAAA	1228	7	-	Oryza sativa	core promoter element around -30 of transcription start
AT1G03445	AtBSU1	TATA-box	TATATA	1298	6	-	Arabidopsis thaliana	core promoter element around -30 of transcription start
AT1G03445	AtBSU1	TATA-box	TATA	1300	4	-	Arabidopsis thaliana	core promoter element around -30 of transcription start
AT1G03445	AtBSU1	TATA-box	TATA	1439	4	-	Arabidopsis thaliana	core promoter element around -30 of transcription start
AT1G03445	AtBSU1	CAAT-box	CAAAT	41	5	+	Pisum sativum	common cis-acting element in promoter and enhancer regions
AT1G03445	AtBSU1	CAAT-box	CAAAT	116	5	-	Pisum sativum	common cis-acting element in promoter and enhancer regions
AT1G03445	AtBSU1	CAAT-box	CAAT	151	4	+	Nicotiana glutinosa
AT1G03445	AtBSU1	CAAT-box	CAAT	236	4	+	Nicotiana glutinosa
AT1G03445	AtBSU1	CAAT-box	CAAAT	238	5	-	Pisum sativum	common cis-acting element in promoter and enhancer regions
AT1G03445	AtBSU1	CAAT-box	CAAT	258	4	-	Nicotiana glutinosa
AT1G03445	AtBSU1	CAAT-box	CAAT	368	4	-	Nicotiana glutinosa
AT1G03445	AtBSU1	CAAT-box	CCAAT	389	5	-	Arabidopsis thaliana	common cis-acting element in promoter and enhancer regions
AT1G03445	AtBSU1	CAAT-box	CAAT	428	4	-	Nicotiana glutinosa
AT1G03445	AtBSU1	CAAT-box	CAAT	521	4	+	Nicotiana glutinosa
AT1G03445	AtBSU1	CAAT-box	CAAT	536	4	-	Nicotiana glutinosa
AT1G03445	AtBSU1	CAAT-box	CAAT	573	4	+	Nicotiana glutinosa
AT1G03445	AtBSU1	CAAT-box	CAAT	686	4	+	Nicotiana glutinosa
AT1G03445	AtBSU1	CAAT-box	CAAAT	709	5	-	Pisum sativum	common cis-acting element in promoter and enhancer regions
AT1G03445	AtBSU1	CAAT-box	CAAT	813	4	-	Nicotiana glutinosa
AT1G03445	AtBSU1	CAAT-box	CAAAT	842	5	-	Pisum sativum	common cis-acting element in promoter and enhancer regions
AT1G03445	AtBSU1	CAAT-box	CAAT	869	4	+	Nicotiana glutinosa
AT1G03445	AtBSU1	CAAT-box	CAAT	967	4	+	Nicotiana glutinosa
AT1G03445	AtBSU1	CAAT-box	CAAT	999	4	-	Nicotiana glutinosa
AT1G03445	AtBSU1	CAAT-box	CAAT	1096	4	+	Nicotiana glutinosa
AT1G03445	AtBSU1	CAAT-box	CAAAT	1143	5	+	Pisum sativum	common cis-acting element in promoter and enhancer regions
AT1G03445	AtBSU1	CAAT-box	CCAAT	1146	5	-	Arabidopsis thaliana	common cis-acting element in promoter and enhancer regions
AT1G03445	AtBSU1	CAAT-box	CAAT	1157	4	+	Nicotiana glutinosa
AT1G03445	AtBSU1	CAAT-box	CAAT	1252	4	-	Nicotiana glutinosa
AT1G03445	AtBSU1	CAAT-box	CAAT	1277	4	+	Nicotiana glutinosa
AT1G03445	AtBSU1	CAAT-box	CCAAT	1349	5	+	Arabidopsis thaliana	common cis-acting element in promoter and enhancer regions
AT1G03445	AtBSU1	CAAT-box	CAAT	1350	4	+	Nicotiana glutinosa
AT1G03445	AtBSU1	CAAT-box	CAAAT	1391	5	-	Pisum sativum	common cis-acting element in promoter and enhancer regions
AT1G03445	AtBSU1	CAAT-box	CAAAT	1427	5	+	Pisum sativum	common cis-acting element in promoter and enhancer regions
AT1G03445	AtBSU1	CAAT-box	CCAAT	1460	5	-	Arabidopsis thaliana	common cis-acting element in promoter and enhancer regions
AT1G03445	AtBSU1	CAAT-box	CAAT	1493	4	-	Nicotiana glutinosa
AT1G03445	AtBSU1	WRE3	CCACCT	1471	6	+	Pisum sativum
AT1G03445	AtBSU1	TATA	TATAAAAT	876	8	-	Arabidopsis thaliana
AT1G03445	AtBSU1	TATA	TATAAAAT	1439	8	+	Arabidopsis thaliana
AT1G03445	AtBSU1	WUN-motif	AAATTTCTT	1361	9	-	Nicotiana glutinosa
AT1G08420	AtBSL2	AAGAA-motif	GAAAGAA	1331	7	+	Avena sativa
AT1G08420	AtBSL2	LTR	CCGAAA	1082	6	-	Hordeum vulgare	cis-acting element involved in low-temperature responsiveness
AT1G08420	AtBSL2	ARE	AAACCA	613	6	+	Zea mays	cis-acting regulatory element essential for the anaerobic induction
AT1G08420	AtBSL2	ARE	AAACCA	1052	6	+	Zea mays	cis-acting regulatory element essential for the anaerobic induction
AT1G08420	AtBSL2	ARE	AAACCA	1219	6	-	Zea mays	cis-acting regulatory element essential for the anaerobic induction
AT1G08420	AtBSL2	Box 4	ATTAAT	1263	6	-	Petroselinum crispum	part of a conserved DNA module involved in light responsiveness
AT1G08420	AtBSL2	as-1	TGACG	35	5	+	Arabidopsis thaliana
AT1G08420	AtBSL2	as-1	TGACG	139	5	-	Arabidopsis thaliana
AT1G08420	AtBSL2	as-1	TGACG	509	5	-	Arabidopsis thaliana
AT1G08420	AtBSL2	TGACG-motif	TGACG	35	5	+	Hordeum vulgare	cis-acting regulatory element involved in the MeJA-responsiveness
AT1G08420	AtBSL2	TGACG-motif	TGACG	139	5	-	Hordeum vulgare	cis-acting regulatory element involved in the MeJA-responsiveness
AT1G08420	AtBSL2	TGACG-motif	TGACG	509	5	-	Hordeum vulgare	cis-acting regulatory element involved in the MeJA-responsiveness
AT1G08420	AtBSL2	MYB	TAACCA	1008	6	+	Arabidopsis thaliana
AT1G08420	AtBSL2	TCT-motif	TCTTAC	633	6	+	Arabidopsis thaliana	part of a light responsive element
AT1G08420	AtBSL2	TATA-box	ATATAA	892	6	+	Brassica oleracea	core promoter element around -30 of transcription start
AT1G08420	AtBSL2	TATA-box	TATA	893	4	-	Arabidopsis thaliana	core promoter element around -30 of transcription start
AT1G08420	AtBSL2	TATA-box	ATATAA	1047	6	+	Brassica oleracea	core promoter element around -30 of transcription start
AT1G08420	AtBSL2	TATA-box	TATA	1048	4	-	Arabidopsis thaliana	core promoter element around -30 of transcription start
AT1G08420	AtBSL2	TATA-box	TATAA	1073	5	-	Arabidopsis thaliana	core promoter element around -30 of transcription start
AT1G08420	AtBSL2	TATA-box	TATA	1074	4	-	Arabidopsis thaliana	core promoter element around -30 of transcription start
AT1G08420	AtBSL2	CAAT-box	CAAT	4	4	-	Nicotiana glutinosa
AT1G08420	AtBSL2	CAAT-box	CAAT	25	4	-	Nicotiana glutinosa
AT1G08420	AtBSL2	CAAT-box	CAAT	91	4	-	Nicotiana glutinosa
AT1G08420	AtBSL2	CAAT-box	CCAAT	262	5	-	Arabidopsis thaliana	common cis-acting element in promoter and enhancer regions
AT1G08420	AtBSL2	CAAT-box	CAAT	287	4	+	Nicotiana glutinosa
AT1G08420	AtBSL2	CAAT-box	CAAT	421	4	-	Nicotiana glutinosa
AT1G08420	AtBSL2	CAAT-box	CCAAT	461	5	+	Arabidopsis thaliana	common cis-acting element in promoter and enhancer regions
AT1G08420	AtBSL2	CAAT-box	CAAT	462	4	+	Nicotiana glutinosa
AT1G08420	AtBSL2	CAAT-box	CAAAT	653	5	+	Pisum sativum	common cis-acting element in promoter and enhancer regions
AT1G08420	AtBSL2	CAAT-box	CAAT	656	4	-	Nicotiana glutinosa
AT1G08420	AtBSL2	CAAT-box	CAAAT	827	5	+	Pisum sativum	common cis-acting element in promoter and enhancer regions
AT1G08420	AtBSL2	CAAT-box	CAAT	849	4	-	Nicotiana glutinosa
AT1G08420	AtBSL2	CAAT-box	CAAAT	941	5	-	Pisum sativum	common cis-acting element in promoter and enhancer regions
AT1G08420	AtBSL2	CAAT-box	CAAT	965	4	+	Nicotiana glutinosa
AT1G08420	AtBSL2	CAAT-box	CAAT	1005	4	+	Nicotiana glutinosa
AT1G08420	AtBSL2	CAAT-box	CCAAT	1011	5	+	Arabidopsis thaliana	common cis-acting element in promoter and enhancer regions
AT1G08420	AtBSL2	CAAT-box	CAAT	1012	4	+	Nicotiana glutinosa
AT1G08420	AtBSL2	CAAT-box	CAAAT	1040	5	+	Pisum sativum	common cis-acting element in promoter and enhancer regions
AT1G08420	AtBSL2	CAAT-box	CAAT	1101	4	+	Nicotiana glutinosa
AT1G08420	AtBSL2	CAAT-box	CCAAT	1129	5	-	Arabidopsis thaliana	common cis-acting element in promoter and enhancer regions
AT1G08420	AtBSL2	CAAT-box	CCAAT	1217	5	-	Arabidopsis thaliana	common cis-acting element in promoter and enhancer regions
AT1G08420	AtBSL2	WRE3	CCACCT	59	6	-	Pisum sativum
AT1G08420	AtBSL2	WRE3	CCACCT	292	6	+	Pisum sativum
AT1G08420	AtBSL2	MBS	CAACTG	731	6	-	Arabidopsis thaliana	MYB binding site involved in drought-inducibility
AT1G08420	AtBSL2	MBS	CAACTG	860	6	-	Arabidopsis thaliana	MYB binding site involved in drought-inducibility
AT1G08420	AtBSL2	Unnamed__4	CTCC	39	4	-	Petroselinum hortense
AT1G08420	AtBSL2	Unnamed__4	CTCC	265	4	-	Petroselinum hortense
AT1G08420	AtBSL2	Unnamed__4	CTCC	345	4	-	Petroselinum hortense
AT1G08420	AtBSL2	Unnamed__4	CTCC	388	4	-	Petroselinum hortense
AT1G08420	AtBSL2	Unnamed__4	CTCC	557	4	-	Petroselinum hortense
AT1G08420	AtBSL2	Unnamed__4	CTCC	580	4	-	Petroselinum hortense
AT1G08420	AtBSL2	Unnamed__4	CTCC	844	4	-	Petroselinum hortense
AT1G08420	AtBSL2	Unnamed__4	CTCC	865	4	-	Petroselinum hortense
AT1G08420	AtBSL2	Unnamed__4	CTCC	1176	4	-	Petroselinum hortense
AT1G08420	AtBSL2	Unnamed__4	CTCC	1183	4	-	Petroselinum hortense
AT1G08420	AtBSL2	Unnamed__4	CTCC	1367	4	+	Petroselinum hortense
AT1G08420	AtBSL2	W box	TTGACC	26	6	+	Arabidopsis thaliana
AT1G08420	AtBSL2	Myb	CAACTG	731	6	-	Arabidopsis thaliana
AT1G08420	AtBSL2	Myb	CAACTG	860	6	-	Arabidopsis thaliana
AT1G08420	AtBSL2	Myb	TAACTG	1281	6	+	Arabidopsis thaliana
AT1G08420	AtBSL2	GT1-motif	GGTTAA	1144	6	+	Arabidopsis thaliana	light responsive element
AT1G08420	AtBSL2	O2-site	GATGATGTGG	424	9	+	Zea mays	cis-acting regulatory element involved in zein metabolism regulation
AT1G08420	AtBSL2	O2-site	GATGA(C/T)(A/G)TG(A/G)	436	8	+	Zea mays	cis-acting regulatory element involved in zein metabolism regulation
AT1G08420	AtBSL2	CGTCA-motif	CGTCA	35	5	-	Hordeum vulgare	cis-acting regulatory element involved in the MeJA-responsiveness
AT1G08420	AtBSL2	CGTCA-motif	CGTCA	139	5	+	Hordeum vulgare	cis-acting regulatory element involved in the MeJA-responsiveness
AT1G08420	AtBSL2	CGTCA-motif	CGTCA	509	5	+	Hordeum vulgare	cis-acting regulatory element involved in the MeJA-responsiveness
AT1G08420	AtBSL2	MYB-like sequence	TAACCA	1008	6	+	Arabidopsis thaliana
AT1G08420	AtBSL2	TC-rich repeats	GTTTTCTTAC	1331	9	-	Nicotiana tabacum	cis-acting element involved in defense and stress responsiveness
AT1G08420	AtBSL2	AE-box	AGAAACTT	1189	8	+	Arabidopsis thaliana	part of a module for light response
AT1G08420	AtBSL2	box S	AGCCACC	63	7	-	Arabidopsis thaliana
AT1G08420	AtBSL2	Sp1	GGGCGG	147	6	-	Oryza sativa	light responsive element
AT1G08420	AtBSL2	G-box	TCCACGTGGCATT	288	12	-	Arabidopsis thaliana	cis-acting regulatory element involved in light responsiveness
AT1G08420	AtBSL2	G-box	GCCACGTGGA	291	9	+	Arabidopsis thaliana	cis-acting regulatory element involved in light responsiveness
AT1G08420	AtBSL2		motif_sequence	113	4	+	organism	short_function
AT1G08420	AtBSL2		motif_sequence	163	4	-	organism	short_function
AT1G08420	AtBSL2		motif_sequence	183	4	+	organism	short_function
AT1G08420	AtBSL2		motif_sequence	321	4	-	organism	short_function
AT1G08420	AtBSL2		motif_sequence	378	4	+	organism	short_function
AT1G08420	AtBSL2		motif_sequence	388	4	-	organism	short_function
AT1G08420	AtBSL2		motif_sequence	428	4	+	organism	short_function
AT1G08420	AtBSL2		motif_sequence	574	4	-	organism	short_function
AT1G08420	AtBSL2		motif_sequence	580	4	-	organism	short_function
AT1G08420	AtBSL2		motif_sequence	865	4	-	organism	short_function
AT1G08420	AtBSL2		motif_sequence	1176	4	-	organism	short_function
AT1G08420	AtBSL2		motif_sequence	1183	4	-	organism	short_function
AT1G08420	AtBSL2	Unnamed__1	CGTGG	193	5	+	Zea mays
AT1G18400	AtBEE1	G-box	CACGAC	1221	6	+	Zea mays	cis-acting regulatory element involved in light responsiveness
AT1G18400	AtBEE1	G-box	GCCACGTGGA	1297	9	-	Arabidopsis thaliana	cis-acting regulatory element involved in light responsiveness
AT1G18400	AtBEE1	G-box	CACGTG	1299	6	-	Arabidopsis thaliana	cis-acting regulatory element involved in light responsiveness
AT1G18400	AtBEE1	Unnamed__14	TCCACGTAGA	114	9	+	Zea mays
AT1G18400	AtBEE1	STRE	AGGGG	1189	5	-	Arabidopsis thaliana
AT1G18400	AtBEE1	AT~TATA-box	TATATA	89	6	+	Arabidopsis thaliana
AT1G18400	AtBEE1	AT~TATA-box	TATATA	347	6	+	Arabidopsis thaliana
AT1G18400	AtBEE1	AT~TATA-box	TATATA	349	6	+	Arabidopsis thaliana
AT1G18400	AtBEE1	AT~TATA-box	TATATA	877	6	-	Arabidopsis thaliana
AT1G18400	AtBEE1	Unnamed__1	CGTGG	1220	5	-	Zea mays
AT1G18400	AtBEE1	Unnamed__1	GCCACGTGGC	1297	9	-	Petunia sp.
AT1G18400	AtBEE1	Unnamed__1	CGTGG	1298	5	-	Zea mays
AT1G18400	AtBEE1	Unnamed__1	CGTGG	1301	5	+	Zea mays
AT1G18400	AtBEE1		motif_sequence	369	4	+	organism	short_function
AT1G18400	AtBEE1		motif_sequence	892	4	+	organism	short_function
AT1G18400	AtBEE1		motif_sequence	1180	4	+	organism	short_function
AT1G18400	AtBEE1		motif_sequence	1255	4	-	organism	short_function
AT1G18400	AtBEE1		motif_sequence	1261	4	+	organism	short_function
AT1G18400	AtBEE1		motif_sequence	1306	4	+	organism	short_function
AT1G18400	AtBEE1		motif_sequence	1474	4	-	organism	short_function
AT1G18400	AtBEE1	TC-rich repeats	ATTCTCTAAC	40	10	-	Nicotiana tabacum	cis-acting element involved in defense and stress responsiveness
AT1G18400	AtBEE1	circadian	CAAAGATATC	73	9	-	Lycopersicon esculentum	cis-acting regulatory element involved in circadian control
AT1G18400	AtBEE1	MRE	AACCTAA	664	7	+	Petroselinum crispum	MYB binding site involved in light responsiveness
AT1G18400	AtBEE1	ERE	ATTTTAAA	20	8	-	Nicotiana glutinos
AT1G18400	AtBEE1	CGTCA-motif	CGTCA	336	5	+	Hordeum vulgare	cis-acting regulatory element involved in the MeJA-responsiveness
AT1G18400	AtBEE1	CGTCA-motif	CGTCA	851	5	+	Hordeum vulgare	cis-acting regulatory element involved in the MeJA-responsiveness
AT1G18400	AtBEE1	MYB-like sequence	TAACCA	225	6	-	Arabidopsis thaliana
AT1G18400	AtBEE1	Myb	TAACTG	31	6	-	Arabidopsis thaliana
AT1G18400	AtBEE1	Myb	TAACTG	38	6	-	Arabidopsis thaliana
AT1G18400	AtBEE1	Myb	CAACTG	201	6	+	Arabidopsis thaliana
AT1G18400	AtBEE1	Unnamed__4	CTCC	603	4	+	Petroselinum hortense
AT1G18400	AtBEE1	Unnamed__4	CTCC	894	4	+	Petroselinum hortense
AT1G18400	AtBEE1	Unnamed__4	CTCC	1024	4	+	Petroselinum hortense
AT1G18400	AtBEE1	Unnamed__4	CTCC	1263	4	+	Petroselinum hortense
AT1G18400	AtBEE1	Unnamed__4	CTCC	1308	4	+	Petroselinum hortense
AT1G18400	AtBEE1	Unnamed__4	CTCC	1343	4	+	Petroselinum hortense
AT1G18400	AtBEE1	MBS	CAACTG	201	6	+	Arabidopsis thaliana	MYB binding site involved in drought-inducibility
AT1G18400	AtBEE1	G-Box	CACGTG	1299	6	-	Pisum sativum	cis-acting regulatory element involved in light responsiveness
AT1G18400	AtBEE1	GT1-motif	GGTTAAT	226	7	+	Avena sativa	light responsive element
AT1G18400	AtBEE1	GT1-motif	GGTTAA	1154	6	-	Arabidopsis thaliana	light responsive element
AT1G18400	AtBEE1	GA-motif	ATAGATAA	617	8	+	Arabidopsis thaliana	part of a light responsive element
AT1G18400	AtBEE1	TATA-box	TATACA	87	6	-	Helianthus annuus	core promoter element around -30 of transcription start
AT1G18400	AtBEE1	TATA-box	TATATA	89	6	+	Arabidopsis thaliana	core promoter element around -30 of transcription start
AT1G18400	AtBEE1	TATA-box	ATATAA	90	6	+	Brassica oleracea	core promoter element around -30 of transcription start
AT1G18400	AtBEE1	TATA-box	TATA	91	4	+	Arabidopsis thaliana	core promoter element around -30 of transcription start
AT1G18400	AtBEE1	TATA-box	TACAAAA	138	7	+	Oryza sativa	core promoter element around -30 of transcription start
AT1G18400	AtBEE1	TATA-box	TACAAAA	180	7	-	Oryza sativa	core promoter element around -30 of transcription start
AT1G18400	AtBEE1	TATA-box	ATATAT	346	6	+	Brassica napus	core promoter element around -30 of transcription start
AT1G18400	AtBEE1	TATA-box	TATATA	347	6	+	Arabidopsis thaliana	core promoter element around -30 of transcription start
AT1G18400	AtBEE1	TATA-box	ATATAT	348	6	+	Brassica napus	core promoter element around -30 of transcription start
AT1G18400	AtBEE1	TATA-box	TATATA	349	6	+	Arabidopsis thaliana	core promoter element around -30 of transcription start
AT1G18400	AtBEE1	TATA-box	ATATAT	350	6	+	Brassica napus	core promoter element around -30 of transcription start
AT1G18400	AtBEE1	TATA-box	TATA	351	4	+	Arabidopsis thaliana	core promoter element around -30 of transcription start
AT1G18400	AtBEE1	TATA-box	TATACA	355	6	-	Helianthus annuus	core promoter element around -30 of transcription start
AT1G18400	AtBEE1	TATA-box	TATA	357	4	+	Arabidopsis thaliana	core promoter element around -30 of transcription start
AT1G18400	AtBEE1	TATA-box	TATA	627	4	+	Arabidopsis thaliana	core promoter element around -30 of transcription start
AT1G18400	AtBEE1	TATA-box	ATATAA	802	6	+	Brassica oleracea	core promoter element around -30 of transcription start
AT1G18400	AtBEE1	TATA-box	TATA	803	4	-	Arabidopsis thaliana	core promoter element around -30 of transcription start
AT1G18400	AtBEE1	TATA-box	TAAAGATT	833	8	+	Arabidopsis thaliana	core promoter element around -30 of transcription start
AT1G18400	AtBEE1	TATA-box	ATATAT	876	6	-	Brassica napus	core promoter element around -30 of transcription start
AT1G18400	AtBEE1	TATA-box	TATATA	877	6	-	Arabidopsis thaliana	core promoter element around -30 of transcription start
AT1G18400	AtBEE1	TATA-box	TATA	879	4	-	Arabidopsis thaliana	core promoter element around -30 of transcription start
AT1G18400	AtBEE1	TATA-box	TATA	899	4	-	Arabidopsis thaliana	core promoter element around -30 of transcription start
AT1G18400	AtBEE1	TATA-box	TATAAAA	904	7	-	Pisum sativum	core promoter element around -30 of transcription start
AT1G18400	AtBEE1	TATA-box	TATAAA	905	6	-	Helianthus annuus	core promoter element around -30 of transcription start
AT1G18400	AtBEE1	TATA-box	TATAA	906	5	-	Arabidopsis thaliana	core promoter element around -30 of transcription start
AT1G18400	AtBEE1	TATA-box	TATA	907	4	-	Arabidopsis thaliana	core promoter element around -30 of transcription start
AT1G18400	AtBEE1	TATA-box	TATAAATA	919	8	-	Daucus carota	core promoter element around -30 of transcription start
AT1G18400	AtBEE1	TATA-box	TATAAAT	920	7	-	Brassica juncea	core promoter element around -30 of transcription start
AT1G18400	AtBEE1	TATA-box	TATAAA	921	6	-	Helianthus annuus	core promoter element around -30 of transcription start
AT1G18400	AtBEE1	TATA-box	TATAA	922	5	-	Arabidopsis thaliana	core promoter element around -30 of transcription start
AT1G18400	AtBEE1	TATA-box	TATA	923	4	-	Arabidopsis thaliana	core promoter element around -30 of transcription start
AT1G18400	AtBEE1	TATA-box	TATAA	965	5	-	Arabidopsis thaliana	core promoter element around -30 of transcription start
AT1G18400	AtBEE1	TATA-box	TATA	966	4	-	Arabidopsis thaliana	core promoter element around -30 of transcription start
AT1G18400	AtBEE1	TATA-box	TATA	1003	4	-	Arabidopsis thaliana	core promoter element around -30 of transcription start
AT1G18400	AtBEE1	TATA-box	TACATAAA	1011	8	+	Oryza sativa	core promoter element around -30 of transcription start
AT1G18400	AtBEE1	TATA-box	ATATAA	1401	6	+	Brassica oleracea	core promoter element around -30 of transcription start
AT1G18400	AtBEE1	TATA-box	TATA	1402	4	-	Arabidopsis thaliana	core promoter element around -30 of transcription start
AT1G18400	AtBEE1	TATA-box	TACAAAA	1417	7	-	Oryza sativa	core promoter element around -30 of transcription start
AT1G18400	AtBEE1	TATA-box	ATTATA	1493	6	+	Brassica napus	core promoter element around -30 of transcription start
AT1G18400	AtBEE1	TATA-box	TATAA	1494	5	-	Arabidopsis thaliana	core promoter element around -30 of transcription start
AT1G18400	AtBEE1	TATA-box	TATA	1495	4	-	Arabidopsis thaliana	core promoter element around -30 of transcription start
AT1G18400	AtBEE1	ABRE2	CCACGTGG	1298	8	-	Zea mays
AT1G18400	AtBEE1	WUN-motif	AAATTTCCT	488	9	+	Brassica oleracea	wound-responsive element
AT1G18400	AtBEE1	WUN-motif	CCATTTCAA	1096	9	+	Nicotiana glutinosa
AT1G18400	AtBEE1	WRE3	CCACCT	115	6	+	Pisum sativum
AT1G18400	AtBEE1	chs-CMA1a	TTACTTAA	289	8	-	Daucus carota	part of a light responsive element
AT1G18400	AtBEE1	CAAT-box	CAAAT	11	5	-	Pisum sativum	common cis-acting element in promoter and enhancer regions
AT1G18400	AtBEE1	CAAT-box	CAAT	26	4	-	Nicotiana glutinosa
AT1G18400	AtBEE1	CAAT-box	CCAAT	152	5	-	Arabidopsis thaliana	common cis-acting element in promoter and enhancer regions
AT1G18400	AtBEE1	CAAT-box	CAAT	177	4	+	Nicotiana glutinosa
AT1G18400	AtBEE1	CAAT-box	CAAT	186	4	-	Nicotiana glutinosa
AT1G18400	AtBEE1	CAAT-box	CAAAT	192	5	-	Pisum sativum	common cis-acting element in promoter and enhancer regions
AT1G18400	AtBEE1	CAAT-box	TGCCAAC	198	7	+	Petunia hybrida	common cis-acting element in promoter and enhancer regions
AT1G18400	AtBEE1	CAAT-box	CAAAT	261	5	-	Pisum sativum	common cis-acting element in promoter and enhancer regions
AT1G18400	AtBEE1	CAAT-box	CCAAT	327	5	+	Arabidopsis thaliana	common cis-acting element in promoter and enhancer regions
AT1G18400	AtBEE1	CAAT-box	CAAT	328	4	+	Nicotiana glutinosa
AT1G18400	AtBEE1	CAAT-box	CAAT	360	4	-	Nicotiana glutinosa
AT1G18400	AtBEE1	CAAT-box	CCAAT	380	5	+	Arabidopsis thaliana	common cis-acting element in promoter and enhancer regions
AT1G18400	AtBEE1	CAAT-box	CAAT	381	4	+	Nicotiana glutinosa
AT1G18400	AtBEE1	CAAT-box	CAAT	407	4	+	Nicotiana glutinosa
AT1G18400	AtBEE1	CAAT-box	CAAT	413	4	+	Nicotiana glutinosa
AT1G18400	AtBEE1	CAAT-box	CCAAT	509	5	+	Arabidopsis thaliana	common cis-acting element in promoter and enhancer regions
AT1G18400	AtBEE1	CAAT-box	CAAT	510	4	+	Nicotiana glutinosa
AT1G18400	AtBEE1	CAAT-box	CAAAT	512	5	-	Pisum sativum	common cis-acting element in promoter and enhancer regions
AT1G18400	AtBEE1	CAAT-box	CAAT	583	4	-	Nicotiana glutinosa
AT1G18400	AtBEE1	CAAT-box	CAAAT	596	5	+	Pisum sativum	common cis-acting element in promoter and enhancer regions
AT1G18400	AtBEE1	CAAT-box	CAAT	649	4	-	Nicotiana glutinosa
AT1G18400	AtBEE1	CAAT-box	CAAAT	655	5	-	Pisum sativum	common cis-acting element in promoter and enhancer regions
AT1G18400	AtBEE1	CAAT-box	CAAT	725	4	+	Nicotiana glutinosa
AT1G18400	AtBEE1	CAAT-box	CAAAT	788	5	-	Pisum sativum	common cis-acting element in promoter and enhancer regions
AT1G18400	AtBEE1	CAAT-box	CCAAT	799	5	+	Arabidopsis thaliana	common cis-acting element in promoter and enhancer regions
AT1G18400	AtBEE1	CAAT-box	CAAT	800	4	+	Nicotiana glutinosa
AT1G18400	AtBEE1	CAAT-box	CAAAT	811	5	-	Pisum sativum	common cis-acting element in promoter and enhancer regions
AT1G18400	AtBEE1	CAAT-box	CCAAT	846	5	-	Arabidopsis thaliana	common cis-acting element in promoter and enhancer regions
AT1G18400	AtBEE1	CAAT-box	CCAAT	943	5	-	Arabidopsis thaliana	common cis-acting element in promoter and enhancer regions
AT1G18400	AtBEE1	CAAT-box	CCAAT	949	5	-	Arabidopsis thaliana	common cis-acting element in promoter and enhancer regions
AT1G18400	AtBEE1	CAAT-box	CAAAT	956	5	-	Pisum sativum	common cis-acting element in promoter and enhancer regions
AT1G18400	AtBEE1	CAAT-box	TGCCAAC	975	7	-	Petunia hybrida	common cis-acting element in promoter and enhancer regions
AT1G18400	AtBEE1	CAAT-box	CAAAT	980	5	+	Pisum sativum	common cis-acting element in promoter and enhancer regions
AT1G18400	AtBEE1	CAAT-box	CAAT	1102	4	+	Nicotiana glutinosa
AT1G18400	AtBEE1	CAAT-box	CCAAT	1115	5	+	Arabidopsis thaliana	common cis-acting element in promoter and enhancer regions
AT1G18400	AtBEE1	CAAT-box	CAAT	1116	4	+	Nicotiana glutinosa
AT1G18400	AtBEE1	CAAT-box	CCAAT	1232	5	-	Arabidopsis thaliana	common cis-acting element in promoter and enhancer regions
AT1G18400	AtBEE1	CAAT-box	CAAAT	1275	5	+	Pisum sativum	common cis-acting element in promoter and enhancer regions
AT1G18400	AtBEE1	CAAT-box	CCAAT	1390	5	+	Arabidopsis thaliana	common cis-acting element in promoter and enhancer regions
AT1G18400	AtBEE1	CAAT-box	CAAT	1391	4	+	Nicotiana glutinosa
AT1G18400	AtBEE1	CAAT-box	CAAT	1399	4	+	Nicotiana glutinosa
AT1G18400	AtBEE1	CAAT-box	CAAT	1487	4	+	Nicotiana glutinosa
AT1G18400	AtBEE1	Box II	CCACGTGGC	1298	9	+	Petroselinum crispum	part of a light responsive element
AT1G18400	AtBEE1	Unnamed__6	taTAAATATct	916	10	-	Zea mays
AT1G18400	AtBEE1	ABRE	TACGGTC	128	7	-	Arabidopsis thaliana	cis-acting element involved in the abscisic acid responsiveness
AT1G18400	AtBEE1	ABRE	CACGTG	1299	6	-	Arabidopsis thaliana	cis-acting element involved in the abscisic acid responsiveness
AT1G18400	AtBEE1	ABRE	ACGTG	1300	5	+	Arabidopsis thaliana	cis-acting element involved in the abscisic acid responsiveness
AT1G18400	AtBEE1	Unnamed__10	TCCACGTAGA	114	9	+	Zea mays
AT1G18400	AtBEE1	Unnamed__8	TCCACGTAGA	114	9	+	Zea mays
AT1G18400	AtBEE1	TCCC-motif	TCTCCCT	893	7	+	Spinacia oleracea	part of a light responsive element
AT1G18400	AtBEE1	TCCC-motif	TCTCCCT	1307	7	+	Spinacia oleracea	part of a light responsive element
AT1G18400	AtBEE1	MYC	CATGTG	587	6	+	Arabidopsis thaliana
AT1G18400	AtBEE1	MYC	CATTTG	654	6	+	Arabidopsis thaliana
AT1G18400	AtBEE1	MYC	CATTTG	955	6	+	Arabidopsis thaliana
AT1G18400	AtBEE1	MYC	CATTTG	980	6	-	Arabidopsis thaliana
AT1G18400	AtBEE1	TCT-motif	TCTTAC	417	6	-	Arabidopsis thaliana	part of a light responsive element
AT1G18400	AtBEE1	TCT-motif	TCTTAC	995	6	+	Arabidopsis thaliana	part of a light responsive element
AT1G18400	AtBEE1	MYB	TAACCA	225	6	-	Arabidopsis thaliana
AT1G18400	AtBEE1	MYB	CAACCA	1425	6	+	Arabidopsis thaliana
AT1G18400	AtBEE1	Unnamed__12	TCCACGTAGA	114	9	+	Zea mays
AT1G18400	AtBEE1	AAGAA-motif	GAAAGAA	1328	7	-	Avena sativa
AT1G18400	AtBEE1	as-1	TGACG	336	5	-	Arabidopsis thaliana
AT1G18400	AtBEE1	as-1	TGACG	851	5	-	Arabidopsis thaliana
AT1G18400	AtBEE1	ATCT-motif	AATCTAATCC	593	9	+	Pisum sativum	part of a conserved DNA module involved in light responsiveness
AT1G18400	AtBEE1	Myc	TCTCTTA	993	7	+	Arabidopsis thaliana
AT1G18400	AtBEE1	TGACG-motif	TGACG	336	5	-	Hordeum vulgare	cis-acting regulatory element involved in the MeJA-responsiveness
AT1G18400	AtBEE1	TGACG-motif	TGACG	851	5	-	Hordeum vulgare	cis-acting regulatory element involved in the MeJA-responsiveness
AT1G18400	AtBEE1	Box 4	ATTAAT	540	6	+	Petroselinum crispum	part of a conserved DNA module involved in light responsiveness
AT1G18400	AtBEE1	Box 4	ATTAAT	939	6	-	Petroselinum crispum	part of a conserved DNA module involved in light responsiveness
AT1G18400	AtBEE1	Box 4	ATTAAT	1037	6	-	Petroselinum crispum	part of a conserved DNA module involved in light responsiveness
AT1G18400	AtBEE1	Box 4	ATTAAT	1120	6	-	Petroselinum crispum	part of a conserved DNA module involved in light responsiveness
AT1G18400	AtBEE1	Box 4	ATTAAT	1376	6	-	Petroselinum crispum	part of a conserved DNA module involved in light responsiveness
AT1G19350	AtBES1	TC-rich repeats	GTTTTCTTAC	1186	9	+	Nicotiana tabacum	cis-acting element involved in defense and stress responsiveness
AT1G19350	AtBES1	TC-rich repeats	GTTTTCTTAC	1325	9	+	Nicotiana tabacum	cis-acting element involved in defense and stress responsiveness
AT1G19350	AtBES1	ERE	ATTTCATA	918	8	+	Nicotiana glutinos
AT1G19350	AtBES1	ERE	ATTTTAAA	1487	8	+	Nicotiana glutinos
AT1G19350	AtBES1	STRE	AGGGG	844	5	-	Arabidopsis thaliana
AT1G19350	AtBES1	STRE	AGGGG	1210	5	-	Arabidopsis thaliana
AT1G19350	AtBES1	G-box	CACGTC	759	6	+	Zea mays	cis-acting regulatory element involved in light responsiveness
AT1G19350	AtBES1	G-box	ACACGTGGC	1437	9	+	Brassica napus	cis-acting regulatory element involved in light responsiveness
AT1G19350	AtBES1	G-box	CACGTG	1438	6	-	Arabidopsis thaliana	cis-acting regulatory element involved in light responsiveness
AT1G19350	AtBES1	AT~TATA-box	TATATA	798	6	-	Arabidopsis thaliana
AT1G19350	AtBES1		motif_sequence	54	4	-	organism	short_function
AT1G19350	AtBES1		motif_sequence	63	4	+	organism	short_function
AT1G19350	AtBES1		motif_sequence	187	4	-	organism	short_function
AT1G19350	AtBES1		motif_sequence	999	4	+	organism	short_function
AT1G19350	AtBES1	Unnamed__1	GCCACGTGGC	1436	9	-	Petunia sp.
AT1G19350	AtBES1	Unnamed__1	CGTGG	1440	5	+	Zea mays
AT1G19350	AtBES1	G-Box	CACGTG	1438	6	-	Pisum sativum	cis-acting regulatory element involved in light responsiveness
AT1G19350	AtBES1	Unnamed__4	CTCC	689	4	-	Petroselinum hortense
AT1G19350	AtBES1	Unnamed__4	CTCC	772	4	+	Petroselinum hortense
AT1G19350	AtBES1	Unnamed__4	CTCC	842	4	+	Petroselinum hortense
AT1G19350	AtBES1	Unnamed__4	CTCC	967	4	+	Petroselinum hortense
AT1G19350	AtBES1	Unnamed__4	CTCC	1303	4	+	Petroselinum hortense
AT1G19350	AtBES1	Unnamed__4	CTCC	1322	4	+	Petroselinum hortense
AT1G19350	AtBES1	W box	TTGACC	591	6	+	Arabidopsis thaliana
AT1G19350	AtBES1	AT-rich element	ATAGAAATCAA	234	10	+	Glycine max	binding site of AT-rich DNA binding protein (ATBP-1)
AT1G19350	AtBES1	CGTCA-motif	CGTCA	600	5	+	Hordeum vulgare	cis-acting regulatory element involved in the MeJA-responsiveness
AT1G19350	AtBES1	ABRE	ACGTG	759	5	-	Arabidopsis thaliana	cis-acting element involved in the abscisic acid responsiveness
AT1G19350	AtBES1	ABRE	GCAACGTGTC	1436	9	-	Hordeum vulgare	cis-acting element involved in the abscisic acid responsiveness
AT1G19350	AtBES1	ABRE	CACGTG	1438	6	-	Arabidopsis thaliana	cis-acting element involved in the abscisic acid responsiveness
AT1G19350	AtBES1	ABRE	ACGTG	1439	5	+	Arabidopsis thaliana	cis-acting element involved in the abscisic acid responsiveness
AT1G19350	AtBES1	MYB recognition site	CCGTTG	1461	6	-	Arabidopsis thaliana
AT1G19350	AtBES1	TATA-box	ATATAA	25	6	+	Brassica oleracea	core promoter element around -30 of transcription start
AT1G19350	AtBES1	TATA-box	TATA	26	4	+	Arabidopsis thaliana	core promoter element around -30 of transcription start
AT1G19350	AtBES1	TATA-box	TATA	130	4	+	Arabidopsis thaliana	core promoter element around -30 of transcription start
AT1G19350	AtBES1	TATA-box	ATTATA	215	6	+	Brassica napus	core promoter element around -30 of transcription start
AT1G19350	AtBES1	TATA-box	TATAA	216	5	-	Arabidopsis thaliana	core promoter element around -30 of transcription start
AT1G19350	AtBES1	TATA-box	TATA	217	4	+	Arabidopsis thaliana	core promoter element around -30 of transcription start
AT1G19350	AtBES1	TATA-box	TATAA	232	5	-	Arabidopsis thaliana	core promoter element around -30 of transcription start
AT1G19350	AtBES1	TATA-box	TATA	233	4	+	Arabidopsis thaliana	core promoter element around -30 of transcription start
AT1G19350	AtBES1	TATA-box	TATA	291	4	+	Arabidopsis thaliana	core promoter element around -30 of transcription start
AT1G19350	AtBES1	TATA-box	TATA	513	4	+	Arabidopsis thaliana	core promoter element around -30 of transcription start
AT1G19350	AtBES1	TATA-box	TATA	611	4	+	Arabidopsis thaliana	core promoter element around -30 of transcription start
AT1G19350	AtBES1	TATA-box	TATA	647	4	+	Arabidopsis thaliana	core promoter element around -30 of transcription start
AT1G19350	AtBES1	TATA-box	TATA	738	4	+	Arabidopsis thaliana	core promoter element around -30 of transcription start
AT1G19350	AtBES1	TATA-box	ATTATA	745	6	+	Brassica napus	core promoter element around -30 of transcription start
AT1G19350	AtBES1	TATA-box	TATAA	746	5	-	Arabidopsis thaliana	core promoter element around -30 of transcription start
AT1G19350	AtBES1	TATA-box	TATA	747	4	+	Arabidopsis thaliana	core promoter element around -30 of transcription start
AT1G19350	AtBES1	TATA-box	TATATA	798	6	-	Arabidopsis thaliana	core promoter element around -30 of transcription start
AT1G19350	AtBES1	TATA-box	ATATAA	799	6	+	Brassica oleracea	core promoter element around -30 of transcription start
AT1G19350	AtBES1	TATA-box	TATA	800	4	-	Arabidopsis thaliana	core promoter element around -30 of transcription start
AT1G19350	AtBES1	TATA-box	TATAAA	864	6	-	Helianthus annuus	core promoter element around -30 of transcription start
AT1G19350	AtBES1	TATA-box	TATAA	865	5	-	Arabidopsis thaliana	core promoter element around -30 of transcription start
AT1G19350	AtBES1	TATA-box	TATA	866	4	-	Arabidopsis thaliana	core promoter element around -30 of transcription start
AT1G19350	AtBES1	TATA-box	TATA	883	4	-	Arabidopsis thaliana	core promoter element around -30 of transcription start
AT1G19350	AtBES1	TATA-box	TATA	979	4	-	Arabidopsis thaliana	core promoter element around -30 of transcription start
AT1G19350	AtBES1	TATA-box	TACAAAA	1012	7	-	Oryza sativa	core promoter element around -30 of transcription start
AT1G19350	AtBES1	TATA-box	TACATAAA	1049	8	+	Oryza sativa	core promoter element around -30 of transcription start
AT1G19350	AtBES1	TATA-box	TATA	1099	4	-	Arabidopsis thaliana	core promoter element around -30 of transcription start
AT1G19350	AtBES1	TATA-box	TATA	1129	4	-	Arabidopsis thaliana	core promoter element around -30 of transcription start
AT1G19350	AtBES1	TATA-box	TATA	1134	4	-	Arabidopsis thaliana	core promoter element around -30 of transcription start
AT1G19350	AtBES1	TATA-box	TATAAA	1309	6	-	Helianthus annuus	core promoter element around -30 of transcription start
AT1G19350	AtBES1	TATA-box	TATAA	1310	5	-	Arabidopsis thaliana	core promoter element around -30 of transcription start
AT1G19350	AtBES1	TATA-box	TATA	1311	4	-	Arabidopsis thaliana	core promoter element around -30 of transcription start
AT1G19350	AtBES1	TATA-box	TATTTAAA	1489	8	-	Arabidopsis thaliana	core promoter element around -30 of transcription start
AT1G19350	AtBES1	CAAT-box	CAAT	34	4	+	Nicotiana glutinosa
AT1G19350	AtBES1	CAAT-box	CAAAT	81	5	-	Pisum sativum	common cis-acting element in promoter and enhancer regions
AT1G19350	AtBES1	CAAT-box	CAAAT	91	5	+	Pisum sativum	common cis-acting element in promoter and enhancer regions
AT1G19350	AtBES1	CAAT-box	CAAT	122	4	+	Nicotiana glutinosa
AT1G19350	AtBES1	CAAT-box	CAAT	134	4	+	Nicotiana glutinosa
AT1G19350	AtBES1	CAAT-box	CAAT	136	4	-	Nicotiana glutinosa
AT1G19350	AtBES1	CAAT-box	CCAAT	182	5	+	Arabidopsis thaliana	common cis-acting element in promoter and enhancer regions
AT1G19350	AtBES1	CAAT-box	CAAT	183	4	+	Nicotiana glutinosa
AT1G19350	AtBES1	CAAT-box	CAAT	203	4	+	Nicotiana glutinosa
AT1G19350	AtBES1	CAAT-box	CAAT	228	4	-	Nicotiana glutinosa
AT1G19350	AtBES1	CAAT-box	CAAT	238	4	+	Nicotiana glutinosa
AT1G19350	AtBES1	CAAT-box	CAAT	246	4	+	Nicotiana glutinosa
AT1G19350	AtBES1	CAAT-box	CAAAT	257	5	+	Pisum sativum	common cis-acting element in promoter and enhancer regions
AT1G19350	AtBES1	CAAT-box	CAAAT	287	5	+	Pisum sativum	common cis-acting element in promoter and enhancer regions
AT1G19350	AtBES1	CAAT-box	CAAT	406	4	+	Nicotiana glutinosa
AT1G19350	AtBES1	CAAT-box	CAAAT	537	5	+	Pisum sativum	common cis-acting element in promoter and enhancer regions
AT1G19350	AtBES1	CAAT-box	CAAT	617	4	+	Nicotiana glutinosa
AT1G19350	AtBES1	CAAT-box	CAAAT	627	5	+	Pisum sativum	common cis-acting element in promoter and enhancer regions
AT1G19350	AtBES1	CAAT-box	CAAT	730	4	+	Nicotiana glutinosa
AT1G19350	AtBES1	CAAT-box	CAAT	732	4	-	Nicotiana glutinosa
AT1G19350	AtBES1	CAAT-box	CCAAT	742	5	+	Arabidopsis thaliana	common cis-acting element in promoter and enhancer regions
AT1G19350	AtBES1	CAAT-box	CAAT	743	4	+	Nicotiana glutinosa
AT1G19350	AtBES1	CAAT-box	CAAT	856	4	-	Nicotiana glutinosa
AT1G19350	AtBES1	CAAT-box	CAAAT	993	5	+	Pisum sativum	common cis-acting element in promoter and enhancer regions
AT1G19350	AtBES1	CAAT-box	CAAAT	1142	5	+	Pisum sativum	common cis-acting element in promoter and enhancer regions
AT1G19350	AtBES1	CAAT-box	CAAT	1180	4	+	Nicotiana glutinosa
AT1G19350	AtBES1	CAAT-box	CAAAT	1182	5	-	Pisum sativum	common cis-acting element in promoter and enhancer regions
AT1G19350	AtBES1	CAAT-box	CCAAT	1221	5	+	Arabidopsis thaliana	common cis-acting element in promoter and enhancer regions
AT1G19350	AtBES1	CAAT-box	CAAT	1222	4	+	Nicotiana glutinosa
AT1G19350	AtBES1	CAAT-box	CAAT	1273	4	+	Nicotiana glutinosa
AT1G19350	AtBES1	CAAT-box	CAAAT	1456	5	+	Pisum sativum	common cis-acting element in promoter and enhancer regions
AT1G19350	AtBES1	WRE3	CCACCT	1411	6	+	Pisum sativum
AT1G19350	AtBES1	TCA-element	CCATCTTTTT	1293	9	+	Nicotiana tabacum	cis-acting element involved in salicylic acid responsiveness
AT1G19350	AtBES1	TATA	TATAAAAT	1311	8	+	Arabidopsis thaliana
AT1G19350	AtBES1	ARE	AAACCA	477	6	+	Zea mays	cis-acting regulatory element essential for the anaerobic induction
AT1G19350	AtBES1	ARE	AAACCA	483	6	+	Zea mays	cis-acting regulatory element essential for the anaerobic induction
AT1G19350	AtBES1	ARE	AAACCA	908	6	+	Zea mays	cis-acting regulatory element essential for the anaerobic induction
AT1G19350	AtBES1	ARE	AAACCA	954	6	+	Zea mays	cis-acting regulatory element essential for the anaerobic induction
AT1G19350	AtBES1	ARE	AAACCA	1218	6	+	Zea mays	cis-acting regulatory element essential for the anaerobic induction
AT1G19350	AtBES1	ARE	AAACCA	1384	6	+	Zea mays	cis-acting regulatory element essential for the anaerobic induction
AT1G19350	AtBES1	ARE	AAACCA	1446	6	-	Zea mays	cis-acting regulatory element essential for the anaerobic induction
AT1G19350	AtBES1	Box 4	ATTAAT	1145	6	-	Petroselinum crispum	part of a conserved DNA module involved in light responsiveness
AT1G19350	AtBES1	as-1	TGACG	600	5	-	Arabidopsis thaliana
AT1G19350	AtBES1	ATCT-motif	AATCTAATCC	949	9	+	Pisum sativum	part of a conserved DNA module involved in light responsiveness
AT1G19350	AtBES1	ATCT-motif	AATCTAATCC	1148	9	+	Pisum sativum	part of a conserved DNA module involved in light responsiveness
AT1G19350	AtBES1	CCAAT-box	CAACGG	1461	6	+	Hordeum vulgare	MYBHv1 binding site
AT1G19350	AtBES1	TGACG-motif	TGACG	600	5	-	Hordeum vulgare	cis-acting regulatory element involved in the MeJA-responsiveness
AT1G19350	AtBES1	P-box	CCTTTTG	111	7	+	Oryza sativa	gibberellin-responsive element
AT1G19350	AtBES1	MYC	CAATTG	134	6	+	Arabidopsis thaliana
AT1G19350	AtBES1	MYC	CATTTG	627	6	-	Arabidopsis thaliana
AT1G19350	AtBES1	MYC	CATGTG	655	6	+	Arabidopsis thaliana
AT1G19350	AtBES1	MYC	CAATTG	730	6	+	Arabidopsis thaliana
AT1G19350	AtBES1	MYC	CATGTG	1042	6	-	Arabidopsis thaliana
AT1G19350	AtBES1	MYC	CATGTG	1282	6	-	Arabidopsis thaliana
AT1G19350	AtBES1	TCT-motif	TCTTAC	1329	6	+	Arabidopsis thaliana	part of a light responsive element
AT1G34210	AtSERK2	Box II	TGGTAATAA	191	9	+	Solanum tuberosum	part of a light responsive element
AT1G34210	AtSERK2	ABRE	CACGTG	80	6	+	Arabidopsis thaliana	cis-acting element involved in the abscisic acid responsiveness
AT1G34210	AtSERK2	ABRE	ACGTG	81	5	+	Arabidopsis thaliana	cis-acting element involved in the abscisic acid responsiveness
AT1G34210	AtSERK2	GATA-motif	AAGATAAGATT	944	10	+	Arabidopsis thaliana	part of a light responsive element
AT1G34210	AtSERK2	TATA-box	TATA	114	4	+	Arabidopsis thaliana	core promoter element around -30 of transcription start
AT1G34210	AtSERK2	TATA-box	TACATAAA	132	8	-	Oryza sativa	core promoter element around -30 of transcription start
AT1G34210	AtSERK2	TATA-box	TATACA	136	6	-	Helianthus annuus	core promoter element around -30 of transcription start
AT1G34210	AtSERK2	TATA-box	TATA	138	4	+	Arabidopsis thaliana	core promoter element around -30 of transcription start
AT1G34210	AtSERK2	TATA-box	ATATAT	228	6	+	Brassica napus	core promoter element around -30 of transcription start
AT1G34210	AtSERK2	TATA-box	TATA	229	4	+	Arabidopsis thaliana	core promoter element around -30 of transcription start
AT1G34210	AtSERK2	TATA-box	TATATA	242	6	+	Arabidopsis thaliana	core promoter element around -30 of transcription start
AT1G34210	AtSERK2	TATA-box	ATATAT	243	6	+	Brassica napus	core promoter element around -30 of transcription start
AT1G34210	AtSERK2	TATA-box	TATA	244	4	+	Arabidopsis thaliana	core promoter element around -30 of transcription start
AT1G34210	AtSERK2	TATA-box	TATTTAAA	289	8	+	Arabidopsis thaliana	core promoter element around -30 of transcription start
AT1G34210	AtSERK2	TATA-box	TATTTAAA	422	8	+	Arabidopsis thaliana	core promoter element around -30 of transcription start
AT1G34210	AtSERK2	TATA-box	TATTTAAA	481	8	+	Arabidopsis thaliana	core promoter element around -30 of transcription start
AT1G34210	AtSERK2	TATA-box	TATA	572	4	+	Arabidopsis thaliana	core promoter element around -30 of transcription start
AT1G34210	AtSERK2	TATA-box	TATAAAA	587	7	-	Pisum sativum	core promoter element around -30 of transcription start
AT1G34210	AtSERK2	TATA-box	TATAAA	588	6	-	Helianthus annuus	core promoter element around -30 of transcription start
AT1G34210	AtSERK2	TATA-box	TATAA	589	5	-	Arabidopsis thaliana	core promoter element around -30 of transcription start
AT1G34210	AtSERK2	TATA-box	TATA	590	4	+	Arabidopsis thaliana	core promoter element around -30 of transcription start
AT1G34210	AtSERK2	TATA-box	ATATAA	599	6	+	Brassica oleracea	core promoter element around -30 of transcription start
AT1G34210	AtSERK2	TATA-box	TATA	600	4	+	Arabidopsis thaliana	core promoter element around -30 of transcription start
AT1G34210	AtSERK2	TATA-box	TATAAAA	614	7	-	Pisum sativum	core promoter element around -30 of transcription start
AT1G34210	AtSERK2	TATA-box	TATAAA	615	6	-	Helianthus annuus	core promoter element around -30 of transcription start
AT1G34210	AtSERK2	TATA-box	TATATAA	616	7	-	Arabidopsis thaliana	core promoter element around -30 of transcription start
AT1G34210	AtSERK2	TATA-box	TATATA	617	6	+	Arabidopsis thaliana	core promoter element around -30 of transcription start
AT1G34210	AtSERK2	TATA-box	ATATAT	618	6	+	Brassica napus	core promoter element around -30 of transcription start
AT1G34210	AtSERK2	TATA-box	TATATA	619	6	+	Arabidopsis thaliana	core promoter element around -30 of transcription start
AT1G34210	AtSERK2	TATA-box	ATATAT	620	6	+	Brassica napus	core promoter element around -30 of transcription start
AT1G34210	AtSERK2	TATA-box	TATA	621	4	+	Arabidopsis thaliana	core promoter element around -30 of transcription start
AT1G34210	AtSERK2	TATA-box	TATA	655	4	+	Arabidopsis thaliana	core promoter element around -30 of transcription start
AT1G34210	AtSERK2	TATA-box	TATAA	677	5	-	Arabidopsis thaliana	core promoter element around -30 of transcription start
AT1G34210	AtSERK2	TATA-box	TATA	678	4	+	Arabidopsis thaliana	core promoter element around -30 of transcription start
AT1G34210	AtSERK2	TATA-box	ATATAT	682	6	+	Brassica napus	core promoter element around -30 of transcription start
AT1G34210	AtSERK2	TATA-box	TATATA	683	6	+	Arabidopsis thaliana	core promoter element around -30 of transcription start
AT1G34210	AtSERK2	TATA-box	ATATAT	684	6	+	Brassica napus	core promoter element around -30 of transcription start
AT1G34210	AtSERK2	TATA-box	TATA	685	4	+	Arabidopsis thaliana	core promoter element around -30 of transcription start
AT1G34210	AtSERK2	TATA-box	TACAAAA	721	7	-	Oryza sativa	core promoter element around -30 of transcription start
AT1G34210	AtSERK2	TATA-box	TATA	812	4	-	Arabidopsis thaliana	core promoter element around -30 of transcription start
AT1G34210	AtSERK2	TATA-box	TACAAAA	862	7	-	Oryza sativa	core promoter element around -30 of transcription start
AT1G34210	AtSERK2	TATA-box	TACAAAA	1095	7	-	Oryza sativa	core promoter element around -30 of transcription start
AT1G34210	AtSERK2	WUN-motif	AAATTACT	796	8	+	Nicotiana glutinosa
AT1G34210	AtSERK2	TATA	TATAAAAT	572	8	+	Arabidopsis thaliana
AT1G34210	AtSERK2	chs-CMA1a	TTACTTAA	550	8	+	Daucus carota	part of a light responsive element
AT1G34210	AtSERK2	CAAT-box	CAAT	43	4	+	Nicotiana glutinosa
AT1G34210	AtSERK2	CAAT-box	CAAAT	47	5	-	Pisum sativum	common cis-acting element in promoter and enhancer regions
AT1G34210	AtSERK2	CAAT-box	CAAAT	57	5	+	Pisum sativum	common cis-acting element in promoter and enhancer regions
AT1G34210	AtSERK2	CAAT-box	CCAAT	62	5	-	Arabidopsis thaliana	common cis-acting element in promoter and enhancer regions
AT1G34210	AtSERK2	CAAT-box	CAAT	92	4	+	Nicotiana glutinosa
AT1G34210	AtSERK2	CAAT-box	CCAAT	151	5	-	Arabidopsis thaliana	common cis-acting element in promoter and enhancer regions
AT1G34210	AtSERK2	CAAT-box	CCAAT	161	5	-	Arabidopsis thaliana	common cis-acting element in promoter and enhancer regions
AT1G34210	AtSERK2	CAAT-box	CCAAT	175	5	-	Arabidopsis thaliana	common cis-acting element in promoter and enhancer regions
AT1G34210	AtSERK2	CAAT-box	CAAT	200	4	-	Nicotiana glutinosa
AT1G34210	AtSERK2	CAAT-box	CAAT	236	4	+	Nicotiana glutinosa
AT1G34210	AtSERK2	CAAT-box	CAAT	324	4	+	Nicotiana glutinosa
AT1G34210	AtSERK2	CAAT-box	CAAT	326	4	-	Nicotiana glutinosa
AT1G34210	AtSERK2	CAAT-box	CAAT	330	4	+	Nicotiana glutinosa
AT1G34210	AtSERK2	CAAT-box	CAAT	373	4	+	Nicotiana glutinosa
AT1G34210	AtSERK2	CAAT-box	CAAAT	400	5	-	Pisum sativum	common cis-acting element in promoter and enhancer regions
AT1G34210	AtSERK2	CAAT-box	CAAAT	436	5	-	Pisum sativum	common cis-acting element in promoter and enhancer regions
AT1G34210	AtSERK2	CAAT-box	CAAT	458	4	+	Nicotiana glutinosa
AT1G34210	AtSERK2	CAAT-box	CAAT	460	4	-	Nicotiana glutinosa
AT1G34210	AtSERK2	CAAT-box	CAAT	464	4	+	Nicotiana glutinosa
AT1G34210	AtSERK2	CAAT-box	CAAT	561	4	+	Nicotiana glutinosa
AT1G34210	AtSERK2	CAAT-box	CAAT	563	4	-	Nicotiana glutinosa
AT1G34210	AtSERK2	CAAT-box	CAAAT	604	5	-	Pisum sativum	common cis-acting element in promoter and enhancer regions
AT1G34210	AtSERK2	CAAT-box	CAAAT	641	5	-	Pisum sativum	common cis-acting element in promoter and enhancer regions
AT1G34210	AtSERK2	CAAT-box	CAAT	700	4	+	Nicotiana glutinosa
AT1G34210	AtSERK2	CAAT-box	CAAAT	755	5	+	Pisum sativum	common cis-acting element in promoter and enhancer regions
AT1G34210	AtSERK2	CAAT-box	CAAAT	785	5	+	Pisum sativum	common cis-acting element in promoter and enhancer regions
AT1G34210	AtSERK2	CAAT-box	CAAT	837	4	-	Nicotiana glutinosa
AT1G34210	AtSERK2	CAAT-box	CAAT	913	4	-	Nicotiana glutinosa
AT1G34210	AtSERK2	CAAT-box	CAAT	973	4	-	Nicotiana glutinosa
AT1G34210	AtSERK2	CAAT-box	CCAAT	1038	5	+	Arabidopsis thaliana	common cis-acting element in promoter and enhancer regions
AT1G34210	AtSERK2	CAAT-box	CAAT	1039	4	+	Nicotiana glutinosa
AT1G34210	AtSERK2	CAAT-box	CAAAT	1482	5	-	Pisum sativum	common cis-acting element in promoter and enhancer regions
AT1G34210	AtSERK2	DRE1	ACCGAGA	1320	7	-	Zea mays
AT1G34210	AtSERK2	ARE	AAACCA	1419	6	-	Zea mays	cis-acting regulatory element essential for the anaerobic induction
AT1G34210	AtSERK2	AAGAA-motif	GAAAGAA	942	7	+	Avena sativa
AT1G34210	AtSERK2	AAGAA-motif	GAAAGAA	1198	7	+	Avena sativa
AT1G34210	AtSERK2	AAGAA-motif	gGTAAAGAAA	1448	9	-	Avena sativa
AT1G34210	AtSERK2	LTR	CCGAAA	412	6	-	Hordeum vulgare	cis-acting element involved in low-temperature responsiveness
AT1G34210	AtSERK2	Myc	TCTCTTA	1061	7	-	Arabidopsis thaliana
AT1G34210	AtSERK2	Box 4	ATTAAT	624	6	+	Petroselinum crispum	part of a conserved DNA module involved in light responsiveness
AT1G34210	AtSERK2	Box 4	ATTAAT	1331	6	-	Petroselinum crispum	part of a conserved DNA module involved in light responsiveness
AT1G34210	AtSERK2	MYC	CATGTG	36	6	-	Arabidopsis thaliana
AT1G34210	AtSERK2	MYC	CAATTG	324	6	+	Arabidopsis thaliana
AT1G34210	AtSERK2	MYC	CAATTG	458	6	+	Arabidopsis thaliana
AT1G34210	AtSERK2	MYC	CAATTG	561	6	+	Arabidopsis thaliana
AT1G34210	AtSERK2	MYB	CAACCA	153	6	-	Arabidopsis thaliana
AT1G34210	AtSERK2	MYB	CAACAG	1150	6	-	Arabidopsis thaliana
AT1G34210	AtSERK2	MYB	TAACCA	1161	6	+	Arabidopsis thaliana
AT1G34210	AtSERK2	AE-box	AGAAACTT	847	8	-	Arabidopsis thaliana	part of a module for light response
AT1G34210	AtSERK2	AE-box	AGAAACAA	1005	8	-	Arabidopsis thaliana	part of a module for light response
AT1G34210	AtSERK2	TC-rich repeats	GTTTTCTTAC	506	9	+	Nicotiana tabacum	cis-acting element involved in defense and stress responsiveness
AT1G34210	AtSERK2	Myb-binding site	CAACAG	1150	6	-	Nicotiana tabacum
AT1G34210	AtSERK2	ERE	ATTTTAAA	628	8	+	Nicotiana glutinos
AT1G34210	AtSERK2	G-box	CACGTG	80	6	+	Arabidopsis thaliana	cis-acting regulatory element involved in light responsiveness
AT1G34210	AtSERK2	STRE	AGGGG	1305	5	-	Arabidopsis thaliana
AT1G34210	AtSERK2	AT~TATA-box	TATATA	242	6	+	Arabidopsis thaliana
AT1G34210	AtSERK2	AT~TATA-box	TATATAAA	615	8	-	Arabidopsis thaliana
AT1G34210	AtSERK2	AT~TATA-box	TATATA	617	6	+	Arabidopsis thaliana
AT1G34210	AtSERK2	AT~TATA-box	TATATA	619	6	+	Arabidopsis thaliana
AT1G34210	AtSERK2	AT~TATA-box	TATATA	683	6	+	Arabidopsis thaliana
AT1G34210	AtSERK2		motif_sequence	107	4	+	organism	short_function
AT1G34210	AtSERK2		motif_sequence	252	4	-	organism	short_function
AT1G34210	AtSERK2		motif_sequence	1013	4	+	organism	short_function
AT1G34210	AtSERK2		motif_sequence	1025	4	+	organism	short_function
AT1G34210	AtSERK2		motif_sequence	1113	4	-	organism	short_function
AT1G34210	AtSERK2		motif_sequence	1409	4	-	organism	short_function
AT1G34210	AtSERK2	Unnamed__4	CTCC	260	4	+	Petroselinum hortense
AT1G34210	AtSERK2	Unnamed__4	CTCC	393	4	+	Petroselinum hortense
AT1G34210	AtSERK2	Unnamed__4	CTCC	647	4	+	Petroselinum hortense
AT1G34210	AtSERK2	Unnamed__4	CTCC	821	4	-	Petroselinum hortense
AT1G34210	AtSERK2	Unnamed__4	CTCC	1027	4	+	Petroselinum hortense
AT1G34210	AtSERK2	Unnamed__4	CTCC	1047	4	+	Petroselinum hortense
AT1G34210	AtSERK2	Unnamed__4	CTCC	1409	4	-	Petroselinum hortense
AT1G34210	AtSERK2	Unnamed__4	CTCC	1463	4	-	Petroselinum hortense
AT1G34210	AtSERK2	Unnamed__4	CTCC	1473	4	-	Petroselinum hortense
AT1G34210	AtSERK2	Unnamed__4	CTCC	1476	4	-	Petroselinum hortense
AT1G34210	AtSERK2	G-Box	CACGTG	80	6	+	Pisum sativum	cis-acting regulatory element involved in light responsiveness
AT1G34210	AtSERK2	GT1-motif	GGTTAA	664	6	+	Arabidopsis thaliana	light responsive element
AT1G34210	AtSERK2	O2-site	GTTGACGTGA	77	9	+	Zea mays	cis-acting regulatory element involved in zein metabolism regulation
AT1G34210	AtSERK2	MYB-like sequence	TAACCA	1161	6	+	Arabidopsis thaliana
AT1G67160	AtKIB3	G-box	CACGTG	443	6	+	Arabidopsis thaliana	cis-acting regulatory element involved in light responsiveness
AT1G67160	AtKIB3	G-box	CACGTC	1443	6	+	Zea mays	cis-acting regulatory element involved in light responsiveness
AT1G67160	AtKIB3	box S	AGCCACC	803	7	+	Arabidopsis thaliana
AT1G67160	AtKIB3		motif_sequence	13	4	+	organism	short_function
AT1G67160	AtKIB3		motif_sequence	44	4	+	organism	short_function
AT1G67160	AtKIB3		motif_sequence	237	4	-	organism	short_function
AT1G67160	AtKIB3		motif_sequence	350	4	-	organism	short_function
AT1G67160	AtKIB3		motif_sequence	457	4	+	organism	short_function
AT1G67160	AtKIB3		motif_sequence	591	4	+	organism	short_function
AT1G67160	AtKIB3		motif_sequence	818	4	-	organism	short_function
AT1G67160	AtKIB3		motif_sequence	923	4	-	organism	short_function
AT1G67160	AtKIB3		motif_sequence	952	4	+	organism	short_function
AT1G67160	AtKIB3		motif_sequence	1432	4	+	organism	short_function
AT1G67160	AtKIB3	Unnamed__1	CGTGG	1442	5	-	Zea mays
AT1G67160	AtKIB3	AE-box	AGAAACTT	263	8	+	Arabidopsis thaliana	part of a module for light response
AT1G67160	AtKIB3	O2-site	GATGACATGG	839	9	+	Zea mays	cis-acting regulatory element involved in zein metabolism regulation
AT1G67160	AtKIB3	AT-rich element	ATAGAAATCAA	1017	10	+	Glycine max	binding site of AT-rich DNA binding protein (ATBP-1)
AT1G67160	AtKIB3	MBS	CAACTG	41	6	+	Arabidopsis thaliana	MYB binding site involved in drought-inducibility
AT1G67160	AtKIB3	MBS	CAACTG	384	6	+	Arabidopsis thaliana	MYB binding site involved in drought-inducibility
AT1G67160	AtKIB3	MBS	CAACTG	901	6	+	Arabidopsis thaliana	MYB binding site involved in drought-inducibility
AT1G67160	AtKIB3	Unnamed__4	CTCC	92	4	+	Petroselinum hortense
AT1G67160	AtKIB3	Unnamed__4	CTCC	248	4	-	Petroselinum hortense
AT1G67160	AtKIB3	Unnamed__4	CTCC	303	4	+	Petroselinum hortense
AT1G67160	AtKIB3	Unnamed__4	CTCC	408	4	+	Petroselinum hortense
AT1G67160	AtKIB3	Unnamed__4	CTCC	411	4	+	Petroselinum hortense
AT1G67160	AtKIB3	Unnamed__4	CTCC	430	4	+	Petroselinum hortense
AT1G67160	AtKIB3	Unnamed__4	CTCC	459	4	+	Petroselinum hortense
AT1G67160	AtKIB3	Unnamed__4	CTCC	495	4	+	Petroselinum hortense
AT1G67160	AtKIB3	Unnamed__4	CTCC	696	4	+	Petroselinum hortense
AT1G67160	AtKIB3	Unnamed__4	CTCC	712	4	-	Petroselinum hortense
AT1G67160	AtKIB3	Unnamed__4	CTCC	786	4	+	Petroselinum hortense
AT1G67160	AtKIB3	Unnamed__4	CTCC	1437	4	+	Petroselinum hortense
AT1G67160	AtKIB3	Unnamed__4	CTCC	1497	4	-	Petroselinum hortense
AT1G67160	AtKIB3	Myb	CAACTG	41	6	+	Arabidopsis thaliana
AT1G67160	AtKIB3	Myb	CAACTG	384	6	+	Arabidopsis thaliana
AT1G67160	AtKIB3	Myb	CAACTG	901	6	+	Arabidopsis thaliana
AT1G67160	AtKIB3	G-Box	CACGTG	443	6	+	Pisum sativum	cis-acting regulatory element involved in light responsiveness
AT1G67160	AtKIB3	TGA-element	AACGAC	1284	6	+	Brassica oleracea	auxin-responsive element
AT1G67160	AtKIB3	TATA-box	TATA	5	4	+	Arabidopsis thaliana	core promoter element around -30 of transcription start
AT1G67160	AtKIB3	TATA-box	ATTATA	122	6	+	Brassica napus	core promoter element around -30 of transcription start
AT1G67160	AtKIB3	TATA-box	TATAA	123	5	-	Arabidopsis thaliana	core promoter element around -30 of transcription start
AT1G67160	AtKIB3	TATA-box	TATA	124	4	+	Arabidopsis thaliana	core promoter element around -30 of transcription start
AT1G67160	AtKIB3	TATA-box	TACAAAA	207	7	+	Oryza sativa	core promoter element around -30 of transcription start
AT1G67160	AtKIB3	TATA-box	TATA	232	4	+	Arabidopsis thaliana	core promoter element around -30 of transcription start
AT1G67160	AtKIB3	TATA-box	TATA	651	4	+	Arabidopsis thaliana	core promoter element around -30 of transcription start
AT1G67160	AtKIB3	TATA-box	TATA	762	4	-	Arabidopsis thaliana	core promoter element around -30 of transcription start
AT1G67160	AtKIB3	TATA-box	TATA	798	4	-	Arabidopsis thaliana	core promoter element around -30 of transcription start
AT1G67160	AtKIB3	TATA-box	TATA	1186	4	-	Arabidopsis thaliana	core promoter element around -30 of transcription start
AT1G67160	AtKIB3	TATA-box	ATATAT	1377	6	-	Brassica napus	core promoter element around -30 of transcription start
AT1G67160	AtKIB3	TATA-box	TATA	1378	4	-	Arabidopsis thaliana	core promoter element around -30 of transcription start
AT1G67160	AtKIB3	TATC-box	TATCCCA	1258	7	-	Oryza sativa	cis-acting element involved in gibberellin-responsiveness
AT1G67160	AtKIB3	TCA-element	TCAGAAGAGG	193	9	+	Brassica oleracea	cis-acting element involved in salicylic acid responsiveness
AT1G67160	AtKIB3	WRE3	CCACCT	708	6	-	Pisum sativum
AT1G67160	AtKIB3	WRE3	CCACCT	756	6	-	Pisum sativum
AT1G67160	AtKIB3	CAAT-box	CAAT	2	4	+	Nicotiana glutinosa
AT1G67160	AtKIB3	CAAT-box	CAAAT	26	5	-	Pisum sativum	common cis-acting element in promoter and enhancer regions
AT1G67160	AtKIB3	CAAT-box	CAAT	32	4	-	Nicotiana glutinosa
AT1G67160	AtKIB3	CAAT-box	CAAT	96	4	-	Nicotiana glutinosa
AT1G67160	AtKIB3	CAAT-box	CAAAT	176	5	+	Pisum sativum	common cis-acting element in promoter and enhancer regions
AT1G67160	AtKIB3	CAAT-box	CAAT	225	4	+	Nicotiana glutinosa
AT1G67160	AtKIB3	CAAT-box	CAAAT	343	5	-	Pisum sativum	common cis-acting element in promoter and enhancer regions
AT1G67160	AtKIB3	CAAT-box	CCCAATTT	558	8	+	Arabidopsis thaliana	common cis-acting element in promoter and enhancer regions
AT1G67160	AtKIB3	CAAT-box	CCAAT	559	5	+	Arabidopsis thaliana	common cis-acting element in promoter and enhancer regions
AT1G67160	AtKIB3	CAAT-box	CAAT	560	4	+	Nicotiana glutinosa
AT1G67160	AtKIB3	CAAT-box	CAAAT	562	5	-	Pisum sativum	common cis-acting element in promoter and enhancer regions
AT1G67160	AtKIB3	CAAT-box	CAAAT	889	5	+	Pisum sativum	common cis-acting element in promoter and enhancer regions
AT1G67160	AtKIB3	CAAT-box	CAAT	950	4	+	Nicotiana glutinosa
AT1G67160	AtKIB3	CAAT-box	CAAT	963	4	+	Nicotiana glutinosa
AT1G67160	AtKIB3	CAAT-box	CAAAT	986	5	+	Pisum sativum	common cis-acting element in promoter and enhancer regions
AT1G67160	AtKIB3	CAAT-box	CAAT	991	4	+	Nicotiana glutinosa
AT1G67160	AtKIB3	CAAT-box	CAAT	1017	4	-	Nicotiana glutinosa
AT1G67160	AtKIB3	CAAT-box	CAAT	1050	4	+	Nicotiana glutinosa
AT1G67160	AtKIB3	CAAT-box	CAAAT	1057	5	+	Pisum sativum	common cis-acting element in promoter and enhancer regions
AT1G67160	AtKIB3	CAAT-box	CAAT	1081	4	+	Nicotiana glutinosa
AT1G67160	AtKIB3	CAAT-box	CAAT	1083	4	-	Nicotiana glutinosa
AT1G67160	AtKIB3	CAAT-box	CAAAT	1087	5	-	Pisum sativum	common cis-acting element in promoter and enhancer regions
AT1G67160	AtKIB3	CAAT-box	CAAAT	1104	5	+	Pisum sativum	common cis-acting element in promoter and enhancer regions
AT1G67160	AtKIB3	CAAT-box	CAAAT	1131	5	+	Pisum sativum	common cis-acting element in promoter and enhancer regions
AT1G67160	AtKIB3	CAAT-box	CAAAT	1244	5	-	Pisum sativum	common cis-acting element in promoter and enhancer regions
AT1G67160	AtKIB3	CAAT-box	CCAAT	1404	5	+	Arabidopsis thaliana	common cis-acting element in promoter and enhancer regions
AT1G67160	AtKIB3	CAAT-box	CAAT	1405	4	+	Nicotiana glutinosa
AT1G67160	AtKIB3	CAAT-box	CAAT	1424	4	-	Nicotiana glutinosa
AT1G67160	AtKIB3	CAAT-box	CAAT	1468	4	-	Nicotiana glutinosa
AT1G67160	AtKIB3	MYB recognition site	CCGTTG	531	6	+	Arabidopsis thaliana
AT1G67160	AtKIB3	ABRE	CACGTG	443	6	+	Arabidopsis thaliana	cis-acting element involved in the abscisic acid responsiveness
AT1G67160	AtKIB3	ABRE	ACGTG	444	5	+	Arabidopsis thaliana	cis-acting element involved in the abscisic acid responsiveness
AT1G67160	AtKIB3	ABRE	ACGTG	1443	5	-	Arabidopsis thaliana	cis-acting element involved in the abscisic acid responsiveness
AT1G67160	AtKIB3	GATA-motif	AAGATAAGATT	1344	10	+	Arabidopsis thaliana	part of a light responsive element
AT1G67160	AtKIB3	MYC	CAATTG	1081	6	-	Arabidopsis thaliana
AT1G67160	AtKIB3	MYB	CAACCA	279	6	+	Arabidopsis thaliana
AT1G67160	AtKIB3	GCN4_motif	TGAGTCA	379	7	+	Oryza sativa	cis-regulatory element involved in endosperm expression
AT1G67160	AtKIB3	GCN4_motif	TGAGTCA	1426	7	-	Oryza sativa	cis-regulatory element involved in endosperm expression
AT1G67160	AtKIB3	LTR	CCGAAA	778	6	+	Hordeum vulgare	cis-acting element involved in low-temperature responsiveness
AT1G67160	AtKIB3	LTR	CCGAAA	1124	6	+	Hordeum vulgare	cis-acting element involved in low-temperature responsiveness
AT1G67160	AtKIB3	CCAAT-box	CAACGG	531	6	-	Hordeum vulgare	MYBHv1 binding site
AT1G67160	AtKIB3	TCA	TCATCTTCAT	834	9	-	Pisum sativum
AT1G67160	AtKIB3	Box 4	ATTAAT	1373	6	-	Petroselinum crispum	part of a conserved DNA module involved in light responsiveness
AT1G71830	AtSERK1	Myb-binding site	CAACAG	790	6	+	Nicotiana tabacum
AT1G71830	AtSERK1	G-box	TACGTG	1161	6	-	Arabidopsis thaliana	cis-acting regulatory element involved in light responsiveness
AT1G71830	AtSERK1	Unnamed__14	TCCACGTAGA	1159	9	+	Zea mays
AT1G71830	AtSERK1		motif_sequence	312	4	+	organism	short_function
AT1G71830	AtSERK1		motif_sequence	337	4	+	organism	short_function
AT1G71830	AtSERK1		motif_sequence	490	4	+	organism	short_function
AT1G71830	AtSERK1		motif_sequence	548	4	+	organism	short_function
AT1G71830	AtSERK1		motif_sequence	886	4	+	organism	short_function
AT1G71830	AtSERK1		motif_sequence	891	4	+	organism	short_function
AT1G71830	AtSERK1		motif_sequence	972	4	+	organism	short_function
AT1G71830	AtSERK1		motif_sequence	1164	4	-	organism	short_function
AT1G71830	AtSERK1		motif_sequence	1457	4	-	organism	short_function
AT1G71830	AtSERK1	Unnamed__1	GAATTTAATTAA	206	11	-	Glycine max	60K protein binding site
AT1G71830	AtSERK1	GC-motif	CCCCCG	895	6	+	Zea mays	enhancer-like element involved in anoxic specific inducibility
AT1G71830	AtSERK1	dOCT	CTCGGATC	1448	8	+	Zea mays
AT1G71830	AtSERK1	W box	TTGACC	804	6	+	Arabidopsis thaliana
AT1G71830	AtSERK1	W box	TTGACC	912	6	+	Arabidopsis thaliana
AT1G71830	AtSERK1	Unnamed__4	CTCC	811	4	-	Petroselinum hortense
AT1G71830	AtSERK1	Unnamed__4	CTCC	893	4	+	Petroselinum hortense
AT1G71830	AtSERK1	Unnamed__4	CTCC	969	4	+	Petroselinum hortense
AT1G71830	AtSERK1	Unnamed__4	CTCC	1298	4	-	Petroselinum hortense
AT1G71830	AtSERK1	3-AF1 binding site	TAAGAGAGGAA	1069	10	+	Solanum tuberosum	light responsive element
AT1G71830	AtSERK1	ABRE3a	TACGTG	1161	6	-	Zea mays
AT1G71830	AtSERK1	ABRE4	CACGTA	1161	6	+	Zea mays
AT1G71830	AtSERK1	ABRE	ACGTG	1161	5	-	Arabidopsis thaliana	cis-acting element involved in the abscisic acid responsiveness
AT1G71830	AtSERK1	MYB recognition site	CCGTTG	1003	6	+	Arabidopsis thaliana
AT1G71830	AtSERK1	GARE-motif	TCTGTTG	790	7	-	Brassica oleracea	gibberellin-responsive element
AT1G71830	AtSERK1	Unnamed__10	TCCACGTAGA	1159	9	+	Zea mays
AT1G71830	AtSERK1	TATA-box	ATATAA	68	6	+	Brassica oleracea	core promoter element around -30 of transcription start
AT1G71830	AtSERK1	TATA-box	TATA	69	4	+	Arabidopsis thaliana	core promoter element around -30 of transcription start
AT1G71830	AtSERK1	TATA-box	ATTATA	86	6	+	Brassica napus	core promoter element around -30 of transcription start
AT1G71830	AtSERK1	TATA-box	TATAA	87	5	-	Arabidopsis thaliana	core promoter element around -30 of transcription start
AT1G71830	AtSERK1	TATA-box	TATA	88	4	+	Arabidopsis thaliana	core promoter element around -30 of transcription start
AT1G71830	AtSERK1	TATA-box	TATTTAAA	290	8	+	Arabidopsis thaliana	core promoter element around -30 of transcription start
AT1G71830	AtSERK1	TATA-box	TATAA	952	5	-	Arabidopsis thaliana	core promoter element around -30 of transcription start
AT1G71830	AtSERK1	TATA-box	TATA	953	4	-	Arabidopsis thaliana	core promoter element around -30 of transcription start
AT1G71830	AtSERK1	TATA-box	ATATAT	1031	6	-	Brassica napus	core promoter element around -30 of transcription start
AT1G71830	AtSERK1	TATA-box	TATA	1032	4	-	Arabidopsis thaliana	core promoter element around -30 of transcription start
AT1G71830	AtSERK1	CAAT-box	CAAT	6	4	-	Nicotiana glutinosa
AT1G71830	AtSERK1	CAAT-box	CAAAT	28	5	-	Pisum sativum	common cis-acting element in promoter and enhancer regions
AT1G71830	AtSERK1	CAAT-box	CAAAT	44	5	-	Pisum sativum	common cis-acting element in promoter and enhancer regions
AT1G71830	AtSERK1	CAAT-box	CCAAT	113	5	-	Arabidopsis thaliana	common cis-acting element in promoter and enhancer regions
AT1G71830	AtSERK1	CAAT-box	CAAT	137	4	+	Nicotiana glutinosa
AT1G71830	AtSERK1	CAAT-box	CAAT	154	4	-	Nicotiana glutinosa
AT1G71830	AtSERK1	CAAT-box	CAAAT	304	5	+	Pisum sativum	common cis-acting element in promoter and enhancer regions
AT1G71830	AtSERK1	CAAT-box	CAAAT	344	5	+	Pisum sativum	common cis-acting element in promoter and enhancer regions
AT1G71830	AtSERK1	CAAT-box	CAAT	347	4	-	Nicotiana glutinosa
AT1G71830	AtSERK1	CAAT-box	CAAT	406	4	-	Nicotiana glutinosa
AT1G71830	AtSERK1	CAAT-box	CAAAT	471	5	+	Pisum sativum	common cis-acting element in promoter and enhancer regions
AT1G71830	AtSERK1	CAAT-box	CAAAT	508	5	+	Pisum sativum	common cis-acting element in promoter and enhancer regions
AT1G71830	AtSERK1	CAAT-box	CAAAT	530	5	+	Pisum sativum	common cis-acting element in promoter and enhancer regions
AT1G71830	AtSERK1	CAAT-box	CAAT	539	4	+	Nicotiana glutinosa
AT1G71830	AtSERK1	CAAT-box	CAAT	598	4	-	Nicotiana glutinosa
AT1G71830	AtSERK1	CAAT-box	CAAT	615	4	+	Nicotiana glutinosa
AT1G71830	AtSERK1	CAAT-box	CAAT	635	4	-	Nicotiana glutinosa
AT1G71830	AtSERK1	CAAT-box	CAAT	668	4	-	Nicotiana glutinosa
AT1G71830	AtSERK1	CAAT-box	CAAT	1270	4	-	Nicotiana glutinosa
AT1G71830	AtSERK1	CAAT-box	CAAAT	1465	5	+	Pisum sativum	common cis-acting element in promoter and enhancer regions
AT1G71830	AtSERK1	CAAT-box	CAAT	1488	4	-	Nicotiana glutinosa
AT1G71830	AtSERK1	LTR	CCGAAA	1429	6	-	Hordeum vulgare	cis-acting element involved in low-temperature responsiveness
AT1G71830	AtSERK1	AAGAA-motif	GAAAGAA	568	7	+	Avena sativa
AT1G71830	AtSERK1	I-box	AAGATAAGGCT	160	10	-	Gossypium hirsutum	part of a light responsive element
AT1G71830	AtSERK1	Unnamed__12	TCCACGTAGA	1159	9	+	Zea mays
AT1G71830	AtSERK1	ARE	AAACCA	607	6	-	Zea mays	cis-acting regulatory element essential for the anaerobic induction
AT1G71830	AtSERK1	ARE	AAACCA	1263	6	-	Zea mays	cis-acting regulatory element essential for the anaerobic induction
AT1G71830	AtSERK1	TCA	TCATCTTCAT	1213	9	+	Pisum sativum
AT1G71830	AtSERK1	P-box	CCTTTTG	229	7	+	Oryza sativa	gibberellin-responsive element
AT1G71830	AtSERK1	CCAAT-box	CAACGG	1003	6	-	Hordeum vulgare	MYBHv1 binding site
AT1G71830	AtSERK1	CAT-box	GCCACT	129	6	+	Arabidopsis thaliana	cis-acting regulatory element related to meristem expression
AT1G71830	AtSERK1	MYC	CATGTG	265	6	-	Arabidopsis thaliana
AT1G71830	AtSERK1	MYC	CATTTG	304	6	-	Arabidopsis thaliana
AT1G71830	AtSERK1	MYC	CATGTG	674	6	-	Arabidopsis thaliana
AT1G71830	AtSERK1	Unnamed__16	GCTGCCCGTC	942	9	-	Zea mays
AT1G71830	AtSERK1	Unnamed__8	TCCACGTAGA	1159	9	+	Zea mays
AT1G71830	AtSERK1	MYB	CAACCA	630	6	+	Arabidopsis thaliana
AT1G71830	AtSERK1	MYB	CAACAG	790	6	+	Arabidopsis thaliana
AT1G71830	AtSERK1	MYB	CAACCA	879	6	+	Arabidopsis thaliana
AT1G71830	AtSERK1	TCT-motif	TCTTAC	734	6	+	Arabidopsis thaliana	part of a light responsive element
AT1G73830	AtBEE3	Myb	TAACTG	20	6	-	Arabidopsis thaliana
AT1G73830	AtBEE3	Myb	TAACTG	36	6	-	Arabidopsis thaliana
AT1G73830	AtBEE3	Myb	CAACTG	89	6	-	Arabidopsis thaliana
AT1G73830	AtBEE3	Myb	TAACTG	398	6	+	Arabidopsis thaliana
AT1G73830	AtBEE3	Myb	CAACTG	417	6	-	Arabidopsis thaliana
AT1G73830	AtBEE3	Unnamed__4	CTCC	1120	4	-	Petroselinum hortense
AT1G73830	AtBEE3	Unnamed__4	CTCC	1152	4	-	Petroselinum hortense
AT1G73830	AtBEE3	Unnamed__4	CTCC	1263	4	+	Petroselinum hortense
AT1G73830	AtBEE3	Unnamed__4	CTCC	1288	4	+	Petroselinum hortense
AT1G73830	AtBEE3	Unnamed__4	CTCC	1328	4	+	Petroselinum hortense
AT1G73830	AtBEE3	MBS	CAACTG	89	6	-	Arabidopsis thaliana	MYB binding site involved in drought-inducibility
AT1G73830	AtBEE3	MBS	CAACTG	417	6	-	Arabidopsis thaliana	MYB binding site involved in drought-inducibility
AT1G73830	AtBEE3	W box	TTGACC	281	6	+	Arabidopsis thaliana
AT1G73830	AtBEE3	W box	TTGACC	442	6	-	Arabidopsis thaliana
AT1G73830	AtBEE3	GA-motif	ATAGATAA	655	8	+	Arabidopsis thaliana	part of a light responsive element
AT1G73830	AtBEE3	GT1-motif	GGTTAAT	1355	7	-	Avena sativa	light responsive element
AT1G73830	AtBEE3	GT1-motif	GGTTAA	1356	6	-	Arabidopsis thaliana	light responsive element
AT1G73830	AtBEE3	TGA-element	AACGAC	43	6	-	Brassica oleracea	auxin-responsive element
AT1G73830	AtBEE3	AT-rich sequence	TAAAATACT	1136	9	+	Pisum sativum	element for maximal elicitor-mediated activation (2copies)
AT1G73830	AtBEE3	MYB-like sequence	TAACCA	1005	6	+	Arabidopsis thaliana
AT1G73830	AtBEE3	TC-rich repeats	GTTTTCTTAC	1397	9	-	Nicotiana tabacum	cis-acting element involved in defense and stress responsiveness
AT1G73830	AtBEE3	MRE	AACCTAA	466	7	+	Petroselinum crispum	MYB binding site involved in light responsiveness
AT1G73830	AtBEE3	ERE	ATTTTAAA	591	8	+	Nicotiana glutinos
AT1G73830	AtBEE3	STRE	AGGGG	206	5	+	Arabidopsis thaliana
AT1G73830	AtBEE3	STRE	AGGGG	242	5	+	Arabidopsis thaliana
AT1G73830	AtBEE3	STRE	AGGGG	1174	5	-	Arabidopsis thaliana
AT1G73830	AtBEE3	AT~TATA-box	TATATA	167	6	+	Arabidopsis thaliana
AT1G73830	AtBEE3	AT~TATA-box	TATATA	430	6	+	Arabidopsis thaliana
AT1G73830	AtBEE3	AT~TATA-box	TATATA	479	6	+	Arabidopsis thaliana
AT1G73830	AtBEE3	AT~TATA-box	TATATA	1414	6	-	Arabidopsis thaliana
AT1G73830	AtBEE3	AT~TATA-box	TATATA	1416	6	-	Arabidopsis thaliana
AT1G73830	AtBEE3		motif_sequence	179	4	+	organism	short_function
AT1G73830	AtBEE3		motif_sequence	732	4	+	organism	short_function
AT1G73830	AtBEE3		motif_sequence	1045	4	+	organism	short_function
AT1G73830	AtBEE3		motif_sequence	1261	4	+	organism	short_function
AT1G73830	AtBEE3	ARE	AAACCA	532	6	+	Zea mays	cis-acting regulatory element essential for the anaerobic induction
AT1G73830	AtBEE3	ARE	AAACCA	897	6	+	Zea mays	cis-acting regulatory element essential for the anaerobic induction
AT1G73830	AtBEE3	AAGAA-motif	GAAAGAA	56	7	-	Avena sativa
AT1G73830	AtBEE3	AAGAA-motif	GAAAGAA	498	7	+	Avena sativa
AT1G73830	AtBEE3	AAGAA-motif	GAAAGAA	1190	7	+	Avena sativa
AT1G73830	AtBEE3	ATCT-motif	AATCTAATCC	931	9	+	Pisum sativum	part of a conserved DNA module involved in light responsiveness
AT1G73830	AtBEE3	ATCT-motif	AATCTAATCC	1058	9	-	Pisum sativum	part of a conserved DNA module involved in light responsiveness
AT1G73830	AtBEE3	Box 4	ATTAAT	624	6	+	Petroselinum crispum	part of a conserved DNA module involved in light responsiveness
AT1G73830	AtBEE3	Box 4	ATTAAT	788	6	-	Petroselinum crispum	part of a conserved DNA module involved in light responsiveness
AT1G73830	AtBEE3	MYC	CATGTG	404	6	+	Arabidopsis thaliana
AT1G73830	AtBEE3	MYC	CATTTG	1033	6	-	Arabidopsis thaliana
AT1G73830	AtBEE3	MYC	CAATTG	1127	6	-	Arabidopsis thaliana
AT1G73830	AtBEE3	CAT-box	GCCACT	1428	6	+	Arabidopsis thaliana	cis-acting regulatory element related to meristem expression
AT1G73830	AtBEE3	CAT-box	GCCACT	1446	6	+	Arabidopsis thaliana	cis-acting regulatory element related to meristem expression
AT1G73830	AtBEE3	TCT-motif	TCTTAC	958	6	+	Arabidopsis thaliana	part of a light responsive element
AT1G73830	AtBEE3	MYB	TAACCA	1005	6	+	Arabidopsis thaliana
AT1G73830	AtBEE3	CTAG-motif	ACTAGCAGAA	680	9	-	Avena sativa
AT1G73830	AtBEE3	CTAG-motif	ACTAGCAGAA	1097	9	+	Avena sativa
AT1G73830	AtBEE3	GATA-motif	GATAGGA	460	7	+	Arabidopsis thaliana	part of a light responsive element
AT1G73830	AtBEE3	SARE	TTCGACCATCTT	253	11	-	Nicotiana tabacum	cis-acting element involved in salicylic acid responsiveness
AT1G73830	AtBEE3	TATA-box	TATATAA	166	7	-	Arabidopsis thaliana	core promoter element around -30 of transcription start
AT1G73830	AtBEE3	TATA-box	TATATA	167	6	+	Arabidopsis thaliana	core promoter element around -30 of transcription start
AT1G73830	AtBEE3	TATA-box	ATATAT	168	6	+	Brassica napus	core promoter element around -30 of transcription start
AT1G73830	AtBEE3	TATA-box	TATA	169	4	+	Arabidopsis thaliana	core promoter element around -30 of transcription start
AT1G73830	AtBEE3	TATA-box	TATATA	430	6	+	Arabidopsis thaliana	core promoter element around -30 of transcription start
AT1G73830	AtBEE3	TATA-box	TATA	432	4	+	Arabidopsis thaliana	core promoter element around -30 of transcription start
AT1G73830	AtBEE3	TATA-box	TATATA	479	6	+	Arabidopsis thaliana	core promoter element around -30 of transcription start
AT1G73830	AtBEE3	TATA-box	TATA	481	4	+	Arabidopsis thaliana	core promoter element around -30 of transcription start
AT1G73830	AtBEE3	TATA-box	TATA	491	4	+	Arabidopsis thaliana	core promoter element around -30 of transcription start
AT1G73830	AtBEE3	TATA-box	TATAA	551	5	-	Arabidopsis thaliana	core promoter element around -30 of transcription start
AT1G73830	AtBEE3	TATA-box	TATA	552	4	+	Arabidopsis thaliana	core promoter element around -30 of transcription start
AT1G73830	AtBEE3	TATA-box	TATATTTATATTT	645	12	-	Avena sativa	core promoter element around -30 of transcription start
AT1G73830	AtBEE3	TATA-box	TATA	648	4	+	Arabidopsis thaliana	core promoter element around -30 of transcription start
AT1G73830	AtBEE3	TATA-box	TATA	654	4	+	Arabidopsis thaliana	core promoter element around -30 of transcription start
AT1G73830	AtBEE3	TATA-box	taTATAAAtc	656	9	+	Arabidopsis thaliana	core promoter element around -30 of transcription start
AT1G73830	AtBEE3	TATA-box	ATTATA	772	6	+	Brassica napus	core promoter element around -30 of transcription start
AT1G73830	AtBEE3	TATA-box	TATAA	773	5	-	Arabidopsis thaliana	core promoter element around -30 of transcription start
AT1G73830	AtBEE3	TATA-box	TATA	774	4	-	Arabidopsis thaliana	core promoter element around -30 of transcription start
AT1G73830	AtBEE3	TATA-box	TATA	802	4	-	Arabidopsis thaliana	core promoter element around -30 of transcription start
AT1G73830	AtBEE3	TATA-box	ATTATA	818	6	+	Brassica napus	core promoter element around -30 of transcription start
AT1G73830	AtBEE3	TATA-box	TATAA	819	5	-	Arabidopsis thaliana	core promoter element around -30 of transcription start
AT1G73830	AtBEE3	TATA-box	TATA	820	4	-	Arabidopsis thaliana	core promoter element around -30 of transcription start
AT1G73830	AtBEE3	TATA-box	TACAAAA	831	7	+	Oryza sativa	core promoter element around -30 of transcription start
AT1G73830	AtBEE3	TATA-box	ATATAA	932	6	+	Brassica oleracea	core promoter element around -30 of transcription start
AT1G73830	AtBEE3	TATA-box	TATA	933	4	-	Arabidopsis thaliana	core promoter element around -30 of transcription start
AT1G73830	AtBEE3	TATA-box	TATACA	1001	6	-	Helianthus annuus	core promoter element around -30 of transcription start
AT1G73830	AtBEE3	TATA-box	TATA	1003	4	-	Arabidopsis thaliana	core promoter element around -30 of transcription start
AT1G73830	AtBEE3	TATA-box	TATA	1028	4	-	Arabidopsis thaliana	core promoter element around -30 of transcription start
AT1G73830	AtBEE3	TATA-box	ATATAT	1257	6	-	Brassica napus	core promoter element around -30 of transcription start
AT1G73830	AtBEE3	TATA-box	TATA	1258	4	-	Arabidopsis thaliana	core promoter element around -30 of transcription start
AT1G73830	AtBEE3	TATA-box	ccTATAAAaa	1290	9	+	Arabidopsis thaliana	core promoter element around -30 of transcription start
AT1G73830	AtBEE3	TATA-box	TATA	1292	4	-	Arabidopsis thaliana	core promoter element around -30 of transcription start
AT1G73830	AtBEE3	TATA-box	TACAAAA	1294	7	+	Oryza sativa	core promoter element around -30 of transcription start
AT1G73830	AtBEE3	TATA-box	TATATA	1414	6	-	Arabidopsis thaliana	core promoter element around -30 of transcription start
AT1G73830	AtBEE3	TATA-box	ATATAT	1415	6	-	Brassica napus	core promoter element around -30 of transcription start
AT1G73830	AtBEE3	TATA-box	TATATA	1416	6	-	Arabidopsis thaliana	core promoter element around -30 of transcription start
AT1G73830	AtBEE3	TATA-box	ATATAA	1417	6	+	Brassica oleracea	core promoter element around -30 of transcription start
AT1G73830	AtBEE3	TATA-box	TATA	1418	4	-	Arabidopsis thaliana	core promoter element around -30 of transcription start
AT1G73830	AtBEE3	WRE3	CCACCT	701	6	-	Pisum sativum
AT1G73830	AtBEE3	TCA-element	CCATCTTTTT	250	9	-	Nicotiana tabacum	cis-acting element involved in salicylic acid responsiveness
AT1G73830	AtBEE3	TCA-element	CCATCTTTTT	1344	9	+	Nicotiana tabacum	cis-acting element involved in salicylic acid responsiveness
AT1G73830	AtBEE3	chs-CMA1a	TTACTTAA	449	8	+	Daucus carota	part of a light responsive element
AT1G73830	AtBEE3	chs-CMA1a	TTACTTAA	1159	8	-	Daucus carota	part of a light responsive element
AT1G73830	AtBEE3	CAAT-box	CAAAT	81	5	-	Pisum sativum	common cis-acting element in promoter and enhancer regions
AT1G73830	AtBEE3	CAAT-box	CCAAT	112	5	-	Arabidopsis thaliana	common cis-acting element in promoter and enhancer regions
AT1G73830	AtBEE3	CAAT-box	CAAT	256	4	-	Nicotiana glutinosa
AT1G73830	AtBEE3	CAAT-box	CAAT	265	4	+	Nicotiana glutinosa
AT1G73830	AtBEE3	CAAT-box	CAAAT	279	5	-	Pisum sativum	common cis-acting element in promoter and enhancer regions
AT1G73830	AtBEE3	CAAT-box	CAAT	319	4	+	Nicotiana glutinosa
AT1G73830	AtBEE3	CAAT-box	CAAT	348	4	+	Nicotiana glutinosa
AT1G73830	AtBEE3	CAAT-box	CAAT	377	4	-	Nicotiana glutinosa
AT1G73830	AtBEE3	CAAT-box	CAAAT	410	5	-	Pisum sativum	common cis-acting element in promoter and enhancer regions
AT1G73830	AtBEE3	CAAT-box	CAAT	445	4	+	Nicotiana glutinosa
AT1G73830	AtBEE3	CAAT-box	CAAAT	456	5	-	Pisum sativum	common cis-acting element in promoter and enhancer regions
AT1G73830	AtBEE3	CAAT-box	CAAT	472	4	-	Nicotiana glutinosa
AT1G73830	AtBEE3	CAAT-box	CAAT	555	4	-	Nicotiana glutinosa
AT1G73830	AtBEE3	CAAT-box	CAAT	640	4	+	Nicotiana glutinosa
AT1G73830	AtBEE3	CAAT-box	CAAT	749	4	-	Nicotiana glutinosa
AT1G73830	AtBEE3	CAAT-box	CAAAT	892	5	-	Pisum sativum	common cis-acting element in promoter and enhancer regions
AT1G73830	AtBEE3	CAAT-box	CAAT	914	4	+	Nicotiana glutinosa
AT1G73830	AtBEE3	CAAT-box	CCAAT	1008	5	+	Arabidopsis thaliana	common cis-acting element in promoter and enhancer regions
AT1G73830	AtBEE3	CAAT-box	CAAT	1009	4	+	Nicotiana glutinosa
AT1G73830	AtBEE3	CAAT-box	CAAAT	1033	5	+	Pisum sativum	common cis-acting element in promoter and enhancer regions
AT1G73830	AtBEE3	CAAT-box	CAAT	1039	4	+	Nicotiana glutinosa
AT1G73830	AtBEE3	CAAT-box	CAAT	1043	4	+	Nicotiana glutinosa
AT1G73830	AtBEE3	CAAT-box	CCAAT	1060	5	-	Arabidopsis thaliana	common cis-acting element in promoter and enhancer regions
AT1G73830	AtBEE3	CAAT-box	CAAAT	1084	5	+	Pisum sativum	common cis-acting element in promoter and enhancer regions
AT1G73830	AtBEE3	CAAT-box	CAAT	1091	4	+	Nicotiana glutinosa
AT1G73830	AtBEE3	CAAT-box	CCAAT	1126	5	+	Arabidopsis thaliana	common cis-acting element in promoter and enhancer regions
AT1G73830	AtBEE3	CAAT-box	CAAT	1127	4	+	Nicotiana glutinosa
AT1G73830	AtBEE3	CAAT-box	CAAT	1129	4	-	Nicotiana glutinosa
AT1G73830	AtBEE3	CAAT-box	CAAAT	1251	5	-	Pisum sativum	common cis-acting element in promoter and enhancer regions
AT1G73830	AtBEE3	CAAT-box	CCAAT	1321	5	-	Arabidopsis thaliana	common cis-acting element in promoter and enhancer regions
AT1G73830	AtBEE3	CAAT-box	CCAAT	1373	5	+	Arabidopsis thaliana	common cis-acting element in promoter and enhancer regions
AT1G73830	AtBEE3	CAAT-box	CAAT	1374	4	+	Nicotiana glutinosa
AT1G73830	AtBEE3	CAAT-box	CAAT	1425	4	-	Nicotiana glutinosa
AT1G73830	AtBEE3	CAAT-box	CCAAT	1463	5	+	Arabidopsis thaliana	common cis-acting element in promoter and enhancer regions
AT1G73830	AtBEE3	CAAT-box	CAAT	1464	4	+	Nicotiana glutinosa
AT1G73830	AtBEE3	CAAT-box	CAAT	1487	4	-	Nicotiana glutinosa
AT1G74500	AtBS1	W box	TTGACC	178	6	+	Arabidopsis thaliana
AT1G74500	AtBS1	Unnamed__4	CTCC	114	4	+	Petroselinum hortense
AT1G74500	AtBS1	Unnamed__4	CTCC	371	4	-	Petroselinum hortense
AT1G74500	AtBS1	Unnamed__4	CTCC	1198	4	-	Petroselinum hortense
AT1G74500	AtBS1	Unnamed__4	CTCC	1417	4	+	Petroselinum hortense
AT1G74500	AtBS1	G-Box	CACGTG	126	6	+	Pisum sativum	cis-acting regulatory element involved in light responsiveness
AT1G74500	AtBS1	ABRE4	CACGTA	8	6	-	Zea mays
AT1G74500	AtBS1	ABRE3a	TACGTG	8	6	+	Zea mays
AT1G74500	AtBS1	CGTCA-motif	CGTCA	282	5	+	Hordeum vulgare	cis-acting regulatory element involved in the MeJA-responsiveness
AT1G74500	AtBS1	CGTCA-motif	CGTCA	851	5	-	Hordeum vulgare	cis-acting regulatory element involved in the MeJA-responsiveness
AT1G74500	AtBS1	CGTCA-motif	CGTCA	1326	5	+	Hordeum vulgare	cis-acting regulatory element involved in the MeJA-responsiveness
AT1G74500	AtBS1	ERE	ATTTTAAA	1148	8	-	Nicotiana glutinos
AT1G74500	AtBS1	TC-rich repeats	GTTTTCTTAC	374	9	-	Nicotiana tabacum	cis-acting element involved in defense and stress responsiveness
AT1G74500	AtBS1	circadian	CAAAGATATC	171	9	-	Lycopersicon esculentum	cis-acting regulatory element involved in circadian control
AT1G74500	AtBS1	AT~TATA-box	TATATAAA	439	8	-	Arabidopsis thaliana
AT1G74500	AtBS1	AT~TATA-box	TATATA	441	6	+	Arabidopsis thaliana
AT1G74500	AtBS1	AT~TATA-box	TATATA	695	6	+	Arabidopsis thaliana
AT1G74500	AtBS1	AT~TATA-box	TATATA	697	6	+	Arabidopsis thaliana
AT1G74500	AtBS1	AT~TATA-box	TATATA	824	6	-	Arabidopsis thaliana
AT1G74500	AtBS1	AT~TATA-box	TATATA	943	6	-	Arabidopsis thaliana
AT1G74500	AtBS1	AT~TATA-box	TATATA	1109	6	-	Arabidopsis thaliana
AT1G74500	AtBS1	AT~TATA-box	TATATAAA	1276	8	-	Arabidopsis thaliana
AT1G74500	AtBS1	AT~TATA-box	TATATA	1278	6	-	Arabidopsis thaliana
AT1G74500	AtBS1	Unnamed__1	CGTGG	125	5	-	Zea mays
AT1G74500	AtBS1	Unnamed__1	GAATTTAATTAA	416	11	-	Glycine max	60K protein binding site
AT1G74500	AtBS1	Unnamed__1	CGTGG	599	5	+	Zea mays
AT1G74500	AtBS1		motif_sequence	153	4	-	organism	short_function
AT1G74500	AtBS1		motif_sequence	262	4	-	organism	short_function
AT1G74500	AtBS1		motif_sequence	365	4	-	organism	short_function
AT1G74500	AtBS1		motif_sequence	456	4	+	organism	short_function
AT1G74500	AtBS1		motif_sequence	586	4	-	organism	short_function
AT1G74500	AtBS1		motif_sequence	603	4	-	organism	short_function
AT1G74500	AtBS1		motif_sequence	757	4	+	organism	short_function
AT1G74500	AtBS1		motif_sequence	799	4	+	organism	short_function
AT1G74500	AtBS1		motif_sequence	863	4	+	organism	short_function
AT1G74500	AtBS1		motif_sequence	938	4	-	organism	short_function
AT1G74500	AtBS1		motif_sequence	1141	4	+	organism	short_function
AT1G74500	AtBS1		motif_sequence	1143	4	-	organism	short_function
AT1G74500	AtBS1		motif_sequence	1198	4	-	organism	short_function
AT1G74500	AtBS1		motif_sequence	1379	4	+	organism	short_function
AT1G74500	AtBS1	G-box	TAACACGTAG	7	9	-	Brassica oleracea	cis-acting regulatory element involved in light responsiveness
AT1G74500	AtBS1	G-box	TACGTG	8	6	+	Arabidopsis thaliana	cis-acting regulatory element involved in light responsiveness
AT1G74500	AtBS1	G-box	CAGACGTGGCA	123	10	-	Nicotiana plumbaginifolia	cis-acting regulatory element involved in light responsiveness
AT1G74500	AtBS1	G-box	ACACGTGGC	124	9	-	Brassica napus	cis-acting regulatory element involved in light responsiveness
AT1G74500	AtBS1	G-box	CACGTG	126	6	+	Arabidopsis thaliana	cis-acting regulatory element involved in light responsiveness
AT1G74500	AtBS1	G-box	CACGTC	597	6	-	Zea mays	cis-acting regulatory element involved in light responsiveness
AT1G74500	AtBS1	STRE	AGGGG	1202	5	+	Arabidopsis thaliana
AT1G74500	AtBS1	TGACG-motif	TGACG	282	5	-	Hordeum vulgare	cis-acting regulatory element involved in the MeJA-responsiveness
AT1G74500	AtBS1	TGACG-motif	TGACG	851	5	+	Hordeum vulgare	cis-acting regulatory element involved in the MeJA-responsiveness
AT1G74500	AtBS1	TGACG-motif	TGACG	1326	5	-	Hordeum vulgare	cis-acting regulatory element involved in the MeJA-responsiveness
AT1G74500	AtBS1	as-1	TGACG	282	5	-	Arabidopsis thaliana
AT1G74500	AtBS1	as-1	TGACG	851	5	+	Arabidopsis thaliana
AT1G74500	AtBS1	as-1	TGACG	1326	5	-	Arabidopsis thaliana
AT1G74500	AtBS1	Box 4	ATTAAT	239	6	+	Petroselinum crispum	part of a conserved DNA module involved in light responsiveness
AT1G74500	AtBS1	Box 4	ATTAAT	1050	6	-	Petroselinum crispum	part of a conserved DNA module involved in light responsiveness
AT1G74500	AtBS1	LTR	CCGAAA	117	6	+	Hordeum vulgare	cis-acting element involved in low-temperature responsiveness
AT1G74500	AtBS1	TCT-motif	TCTTAC	1467	6	+	Arabidopsis thaliana	part of a light responsive element
AT1G74500	AtBS1	MYC	CATGTG	589	6	+	Arabidopsis thaliana
AT1G74500	AtBS1	MYC	CATTTG	830	6	-	Arabidopsis thaliana
AT1G74500	AtBS1	GATA-motif	AAGATAAGATT	1227	10	+	Arabidopsis thaliana	part of a light responsive element
AT1G74500	AtBS1	ABRE	ACGTG	9	5	+	Arabidopsis thaliana	cis-acting element involved in the abscisic acid responsiveness
AT1G74500	AtBS1	ABRE	GACACGTGGC	124	9	-	Triticum aestivum	cis-acting element involved in the abscisic acid responsiveness
AT1G74500	AtBS1	ABRE	CACGTG	126	6	+	Arabidopsis thaliana	cis-acting element involved in the abscisic acid responsiveness
AT1G74500	AtBS1	ABRE	ACGTG	127	5	+	Arabidopsis thaliana	cis-acting element involved in the abscisic acid responsiveness
AT1G74500	AtBS1	ABRE	ACGTG	598	5	+	Arabidopsis thaliana	cis-acting element involved in the abscisic acid responsiveness
AT1G74500	AtBS1	WUN-motif	AAATTTCTT	422	9	+	Nicotiana glutinosa
AT1G74500	AtBS1	TCA-element	CCATCTTTTT	804	9	+	Nicotiana tabacum	cis-acting element involved in salicylic acid responsiveness
AT1G74500	AtBS1	TCA-element	TCAGAAGAGG	1195	9	+	Brassica oleracea	cis-acting element involved in salicylic acid responsiveness
AT1G74500	AtBS1	TATA	TATAAAAT	520	8	+	Arabidopsis thaliana
AT1G74500	AtBS1	TATA	TATAAAAT	870	8	+	Arabidopsis thaliana
AT1G74500	AtBS1	TATA	TATAAAAT	1274	8	-	Arabidopsis thaliana
AT1G74500	AtBS1	CAAT-box	CAAT	62	4	+	Nicotiana glutinosa
AT1G74500	AtBS1	CAAT-box	CAAAT	187	5	+	Pisum sativum	common cis-acting element in promoter and enhancer regions
AT1G74500	AtBS1	CAAT-box	CAAAT	302	5	-	Pisum sativum	common cis-acting element in promoter and enhancer regions
AT1G74500	AtBS1	CAAT-box	CAAT	349	4	+	Nicotiana glutinosa
AT1G74500	AtBS1	CAAT-box	CAAAT	399	5	+	Pisum sativum	common cis-acting element in promoter and enhancer regions
AT1G74500	AtBS1	CAAT-box	CAAT	402	4	-	Nicotiana glutinosa
AT1G74500	AtBS1	CAAT-box	CAAT	412	4	-	Nicotiana glutinosa
AT1G74500	AtBS1	CAAT-box	CCAAT	451	5	-	Arabidopsis thaliana	common cis-acting element in promoter and enhancer regions
AT1G74500	AtBS1	CAAT-box	CAAT	516	4	-	Nicotiana glutinosa
AT1G74500	AtBS1	CAAT-box	CAAT	542	4	+	Nicotiana glutinosa
AT1G74500	AtBS1	CAAT-box	CAAAT	635	5	-	Pisum sativum	common cis-acting element in promoter and enhancer regions
AT1G74500	AtBS1	CAAT-box	CAAT	753	4	+	Nicotiana glutinosa
AT1G74500	AtBS1	CAAT-box	CAAT	794	4	+	Nicotiana glutinosa
AT1G74500	AtBS1	CAAT-box	CAAT	821	4	+	Nicotiana glutinosa
AT1G74500	AtBS1	CAAT-box	CAAAT	830	5	+	Pisum sativum	common cis-acting element in promoter and enhancer regions
AT1G74500	AtBS1	CAAT-box	CAAAT	1029	5	+	Pisum sativum	common cis-acting element in promoter and enhancer regions
AT1G74500	AtBS1	CAAT-box	CAAAT	1128	5	+	Pisum sativum	common cis-acting element in promoter and enhancer regions
AT1G74500	AtBS1	CAAT-box	CAAT	1217	4	+	Nicotiana glutinosa
AT1G74500	AtBS1	CAAT-box	CAAAT	1221	5	-	Pisum sativum	common cis-acting element in promoter and enhancer regions
AT1G74500	AtBS1	CAAT-box	CAAT	1240	4	+	Nicotiana glutinosa
AT1G74500	AtBS1	CAAT-box	CAAT	1272	4	+	Nicotiana glutinosa
AT1G74500	AtBS1	CAAT-box	CAAAT	1295	5	+	Pisum sativum	common cis-acting element in promoter and enhancer regions
AT1G74500	AtBS1	CAAT-box	CAAT	1484	4	+	Nicotiana glutinosa
AT1G74500	AtBS1	TATA-box	TATA	40	4	+	Arabidopsis thaliana	core promoter element around -30 of transcription start
AT1G74500	AtBS1	TATA-box	TATACA	228	6	-	Helianthus annuus	core promoter element around -30 of transcription start
AT1G74500	AtBS1	TATA-box	TATA	230	4	+	Arabidopsis thaliana	core promoter element around -30 of transcription start
AT1G74500	AtBS1	TATA-box	TATA	236	4	+	Arabidopsis thaliana	core promoter element around -30 of transcription start
AT1G74500	AtBS1	TATA-box	TATAAGAA	271	8	-	Zea mays	core promoter element around -30 of transcription start
AT1G74500	AtBS1	TATA-box	TATAA	274	5	-	Arabidopsis thaliana	core promoter element around -30 of transcription start
AT1G74500	AtBS1	TATA-box	TATA	275	4	+	Arabidopsis thaliana	core promoter element around -30 of transcription start
AT1G74500	AtBS1	TATA-box	TATAAAA	320	7	-	Pisum sativum	core promoter element around -30 of transcription start
AT1G74500	AtBS1	TATA-box	TATAAA	321	6	-	Helianthus annuus	core promoter element around -30 of transcription start
AT1G74500	AtBS1	TATA-box	TATAA	322	5	-	Arabidopsis thaliana	core promoter element around -30 of transcription start
AT1G74500	AtBS1	TATA-box	TATA	323	4	+	Arabidopsis thaliana	core promoter element around -30 of transcription start
AT1G74500	AtBS1	TATA-box	TATAAGAA	352	8	-	Zea mays	core promoter element around -30 of transcription start
AT1G74500	AtBS1	TATA-box	TATAA	355	5	-	Arabidopsis thaliana	core promoter element around -30 of transcription start
AT1G74500	AtBS1	TATA-box	TATA	356	4	+	Arabidopsis thaliana	core promoter element around -30 of transcription start
AT1G74500	AtBS1	TATA-box	TATAAAA	438	7	-	Pisum sativum	core promoter element around -30 of transcription start
AT1G74500	AtBS1	TATA-box	TATAAA	439	6	-	Helianthus annuus	core promoter element around -30 of transcription start
AT1G74500	AtBS1	TATA-box	TATATAA	440	7	-	Arabidopsis thaliana	core promoter element around -30 of transcription start
AT1G74500	AtBS1	TATA-box	TATATA	441	6	+	Arabidopsis thaliana	core promoter element around -30 of transcription start
AT1G74500	AtBS1	TATA-box	ATATAA	442	6	+	Brassica oleracea	core promoter element around -30 of transcription start
AT1G74500	AtBS1	TATA-box	TATA	443	4	+	Arabidopsis thaliana	core promoter element around -30 of transcription start
AT1G74500	AtBS1	TATA-box	TACAAAA	510	7	-	Oryza sativa	core promoter element around -30 of transcription start
AT1G74500	AtBS1	TATA-box	TATACA	518	6	-	Helianthus annuus	core promoter element around -30 of transcription start
AT1G74500	AtBS1	TATA-box	TATA	520	4	+	Arabidopsis thaliana	core promoter element around -30 of transcription start
AT1G74500	AtBS1	TATA-box	TATTTAAA	533	8	-	Arabidopsis thaliana	core promoter element around -30 of transcription start
AT1G74500	AtBS1	TATA-box	ATTATA	553	6	+	Brassica napus	core promoter element around -30 of transcription start
AT1G74500	AtBS1	TATA-box	TATAA	554	5	-	Arabidopsis thaliana	core promoter element around -30 of transcription start
AT1G74500	AtBS1	TATA-box	TATA	555	4	+	Arabidopsis thaliana	core promoter element around -30 of transcription start
AT1G74500	AtBS1	TATA-box	ATATAA	579	6	+	Brassica oleracea	core promoter element around -30 of transcription start
AT1G74500	AtBS1	TATA-box	TATA	580	4	+	Arabidopsis thaliana	core promoter element around -30 of transcription start
AT1G74500	AtBS1	TATA-box	TATAA	687	5	-	Arabidopsis thaliana	core promoter element around -30 of transcription start
AT1G74500	AtBS1	TATA-box	TATA	688	4	+	Arabidopsis thaliana	core promoter element around -30 of transcription start
AT1G74500	AtBS1	TATA-box	TATATA	695	6	+	Arabidopsis thaliana	core promoter element around -30 of transcription start
AT1G74500	AtBS1	TATA-box	ATATAT	696	6	+	Brassica napus	core promoter element around -30 of transcription start
AT1G74500	AtBS1	TATA-box	TATATA	697	6	+	Arabidopsis thaliana	core promoter element around -30 of transcription start
AT1G74500	AtBS1	TATA-box	ATATAA	698	6	+	Brassica oleracea	core promoter element around -30 of transcription start
AT1G74500	AtBS1	TATA-box	TATA	699	4	+	Arabidopsis thaliana	core promoter element around -30 of transcription start
AT1G74500	AtBS1	TATA-box	TATA	713	4	+	Arabidopsis thaliana	core promoter element around -30 of transcription start
AT1G74500	AtBS1	TATA-box	TATAAA	809	6	-	Helianthus annuus	core promoter element around -30 of transcription start
AT1G74500	AtBS1	TATA-box	TATAA	810	5	-	Arabidopsis thaliana	core promoter element around -30 of transcription start
AT1G74500	AtBS1	TATA-box	TATA	811	4	-	Arabidopsis thaliana	core promoter element around -30 of transcription start
AT1G74500	AtBS1	TATA-box	ATATAT	823	6	-	Brassica napus	core promoter element around -30 of transcription start
AT1G74500	AtBS1	TATA-box	TATATA	824	6	-	Arabidopsis thaliana	core promoter element around -30 of transcription start
AT1G74500	AtBS1	TATA-box	TATA	826	4	-	Arabidopsis thaliana	core promoter element around -30 of transcription start
AT1G74500	AtBS1	TATA-box	TATA	870	4	-	Arabidopsis thaliana	core promoter element around -30 of transcription start
AT1G74500	AtBS1	TATA-box	ATATAT	942	6	-	Brassica napus	core promoter element around -30 of transcription start
AT1G74500	AtBS1	TATA-box	TATATA	943	6	-	Arabidopsis thaliana	core promoter element around -30 of transcription start
AT1G74500	AtBS1	TATA-box	ATATAA	944	6	+	Brassica oleracea	core promoter element around -30 of transcription start
AT1G74500	AtBS1	TATA-box	TATA	945	4	-	Arabidopsis thaliana	core promoter element around -30 of transcription start
AT1G74500	AtBS1	TATA-box	ATATAT	1003	6	-	Brassica napus	core promoter element around -30 of transcription start
AT1G74500	AtBS1	TATA-box	TATA	1004	4	-	Arabidopsis thaliana	core promoter element around -30 of transcription start
AT1G74500	AtBS1	TATA-box	TATA	1067	4	-	Arabidopsis thaliana	core promoter element around -30 of transcription start
AT1G74500	AtBS1	TATA-box	ATATAT	1083	6	-	Brassica napus	core promoter element around -30 of transcription start
AT1G74500	AtBS1	TATA-box	TATA	1084	4	-	Arabidopsis thaliana	core promoter element around -30 of transcription start
AT1G74500	AtBS1	TATA-box	ATATAT	1108	6	-	Brassica napus	core promoter element around -30 of transcription start
AT1G74500	AtBS1	TATA-box	TATATA	1109	6	-	Arabidopsis thaliana	core promoter element around -30 of transcription start
AT1G74500	AtBS1	TATA-box	ATATAT	1110	6	-	Brassica napus	core promoter element around -30 of transcription start
AT1G74500	AtBS1	TATA-box	TATA	1111	4	-	Arabidopsis thaliana	core promoter element around -30 of transcription start
AT1G74500	AtBS1	TATA-box	ATTATA	1117	6	+	Brassica napus	core promoter element around -30 of transcription start
AT1G74500	AtBS1	TATA-box	TATAA	1118	5	-	Arabidopsis thaliana	core promoter element around -30 of transcription start
AT1G74500	AtBS1	TATA-box	TATA	1119	4	-	Arabidopsis thaliana	core promoter element around -30 of transcription start
AT1G74500	AtBS1	TATA-box	ATTATA	1179	6	+	Brassica napus	core promoter element around -30 of transcription start
AT1G74500	AtBS1	TATA-box	TATAA	1180	5	-	Arabidopsis thaliana	core promoter element around -30 of transcription start
AT1G74500	AtBS1	TATA-box	TATA	1181	4	-	Arabidopsis thaliana	core promoter element around -30 of transcription start
AT1G74500	AtBS1	TATA-box	ATATAA	1209	6	+	Brassica oleracea	core promoter element around -30 of transcription start
AT1G74500	AtBS1	TATA-box	TATA	1210	4	-	Arabidopsis thaliana	core promoter element around -30 of transcription start
AT1G74500	AtBS1	TATA-box	ATATAT	1242	6	-	Brassica napus	core promoter element around -30 of transcription start
AT1G74500	AtBS1	TATA-box	TATA	1243	4	-	Arabidopsis thaliana	core promoter element around -30 of transcription start
AT1G74500	AtBS1	TATA-box	TATAAAA	1275	7	-	Pisum sativum	core promoter element around -30 of transcription start
AT1G74500	AtBS1	TATA-box	TATAAA	1276	6	-	Helianthus annuus	core promoter element around -30 of transcription start
AT1G74500	AtBS1	TATA-box	TATATAA	1277	7	-	Arabidopsis thaliana	core promoter element around -30 of transcription start
AT1G74500	AtBS1	TATA-box	TATATA	1278	6	-	Arabidopsis thaliana	core promoter element around -30 of transcription start
AT1G74500	AtBS1	TATA-box	ATATAT	1279	6	-	Brassica napus	core promoter element around -30 of transcription start
AT1G74500	AtBS1	TATA-box	TATA	1280	4	-	Arabidopsis thaliana	core promoter element around -30 of transcription start
AT1G74500	AtBS1	TATA-box	TACATAAA	1312	8	+	Oryza sativa	core promoter element around -30 of transcription start
AT1G74500	AtBS1	TATA-box	TACAAAA	1492	7	+	Oryza sativa	core promoter element around -30 of transcription start
AT1G75080	AtBZR1	Box 4	ATTAAT	676	6	+	Petroselinum crispum	part of a conserved DNA module involved in light responsiveness
AT1G75080	AtBZR1	TCA	TCATCTTCAT	1409	9	+	Pisum sativum
AT1G75080	AtBZR1	as-1	TGACG	527	5	-	Arabidopsis thaliana
AT1G75080	AtBZR1	TGACG-motif	TGACG	527	5	-	Hordeum vulgare	cis-acting regulatory element involved in the MeJA-responsiveness
AT1G75080	AtBZR1	CCAAT-box	CAACGG	388	6	+	Hordeum vulgare	MYBHv1 binding site
AT1G75080	AtBZR1	LTR	CCGAAA	986	6	-	Hordeum vulgare	cis-acting element involved in low-temperature responsiveness
AT1G75080	AtBZR1	AAGAA-motif	gGTAAAGAAA	800	9	+	Avena sativa
AT1G75080	AtBZR1	ARE	AAACCA	62	6	-	Zea mays	cis-acting regulatory element essential for the anaerobic induction
AT1G75080	AtBZR1	ARE	AAACCA	200	6	+	Zea mays	cis-acting regulatory element essential for the anaerobic induction
AT1G75080	AtBZR1	ARE	AAACCA	965	6	+	Zea mays	cis-acting regulatory element essential for the anaerobic induction
AT1G75080	AtBZR1	ARE	AAACCA	1197	6	+	Zea mays	cis-acting regulatory element essential for the anaerobic induction
AT1G75080	AtBZR1	ARE	AAACCA	1490	6	-	Zea mays	cis-acting regulatory element essential for the anaerobic induction
AT1G75080	AtBZR1	MYB	TAACCA	641	6	-	Arabidopsis thaliana
AT1G75080	AtBZR1	MYB	TAACCA	724	6	+	Arabidopsis thaliana
AT1G75080	AtBZR1	MYB	CAACCA	1483	6	-	Arabidopsis thaliana
AT1G75080	AtBZR1	MYC	CATTTG	440	6	-	Arabidopsis thaliana
AT1G75080	AtBZR1	MYC	CATTTG	780	6	+	Arabidopsis thaliana
AT1G75080	AtBZR1	MYC	CATTTG	973	6	-	Arabidopsis thaliana
AT1G75080	AtBZR1	Unnamed__2	CCCCGG	382	6	+	Zea mays
AT1G75080	AtBZR1	ABRE	AACCCGG	371	7	-	Arabidopsis thaliana	cis-acting element involved in the abscisic acid responsiveness
AT1G75080	AtBZR1	ABRE	ACGTG	1120	5	-	Arabidopsis thaliana	cis-acting element involved in the abscisic acid responsiveness
AT1G75080	AtBZR1	ABRE	ACGTG	1177	5	-	Arabidopsis thaliana	cis-acting element involved in the abscisic acid responsiveness
AT1G75080	AtBZR1	ABRE	CACGTG	1211	6	-	Arabidopsis thaliana	cis-acting element involved in the abscisic acid responsiveness
AT1G75080	AtBZR1	ABRE	ACGTG	1212	5	+	Arabidopsis thaliana	cis-acting element involved in the abscisic acid responsiveness
AT1G75080	AtBZR1	MYB recognition site	CCGTTG	388	6	-	Arabidopsis thaliana
AT1G75080	AtBZR1	CAAT-box	CAAT	82	4	-	Nicotiana glutinosa
AT1G75080	AtBZR1	CAAT-box	CCAAT	287	5	+	Arabidopsis thaliana	common cis-acting element in promoter and enhancer regions
AT1G75080	AtBZR1	CAAT-box	CAAT	288	4	+	Nicotiana glutinosa
AT1G75080	AtBZR1	CAAT-box	CAAAT	440	5	+	Pisum sativum	common cis-acting element in promoter and enhancer regions
AT1G75080	AtBZR1	CAAT-box	CAAT	622	4	+	Nicotiana glutinosa
AT1G75080	AtBZR1	CAAT-box	CAAT	674	4	+	Nicotiana glutinosa
AT1G75080	AtBZR1	CAAT-box	CAAAT	687	5	-	Pisum sativum	common cis-acting element in promoter and enhancer regions
AT1G75080	AtBZR1	CAAT-box	CCAAT	767	5	+	Arabidopsis thaliana	common cis-acting element in promoter and enhancer regions
AT1G75080	AtBZR1	CAAT-box	CAAT	768	4	+	Nicotiana glutinosa
AT1G75080	AtBZR1	CAAT-box	CAAAT	781	5	-	Pisum sativum	common cis-acting element in promoter and enhancer regions
AT1G75080	AtBZR1	CAAT-box	CAAT	857	4	-	Nicotiana glutinosa
AT1G75080	AtBZR1	CAAT-box	CAAAT	874	5	-	Pisum sativum	common cis-acting element in promoter and enhancer regions
AT1G75080	AtBZR1	CAAT-box	CAAT	906	4	-	Nicotiana glutinosa
AT1G75080	AtBZR1	CAAT-box	CCAAT	968	5	+	Arabidopsis thaliana	common cis-acting element in promoter and enhancer regions
AT1G75080	AtBZR1	CAAT-box	CAAT	969	4	+	Nicotiana glutinosa
AT1G75080	AtBZR1	CAAT-box	CAAAT	973	5	+	Pisum sativum	common cis-acting element in promoter and enhancer regions
AT1G75080	AtBZR1	CAAT-box	CAAAT	1061	5	-	Pisum sativum	common cis-acting element in promoter and enhancer regions
AT1G75080	AtBZR1	CAAT-box	CAAT	1236	4	+	Nicotiana glutinosa
AT1G75080	AtBZR1	CAAT-box	CAAT	1257	4	+	Nicotiana glutinosa
AT1G75080	AtBZR1	CAAT-box	CCCAATTT	1281	8	+	Arabidopsis thaliana	common cis-acting element in promoter and enhancer regions
AT1G75080	AtBZR1	CAAT-box	CCAAT	1282	5	+	Arabidopsis thaliana	common cis-acting element in promoter and enhancer regions
AT1G75080	AtBZR1	CAAT-box	CAAT	1283	4	+	Nicotiana glutinosa
AT1G75080	AtBZR1	CAAT-box	CAAAT	1315	5	-	Pisum sativum	common cis-acting element in promoter and enhancer regions
AT1G75080	AtBZR1	CAAT-box	CAAT	1434	4	+	Nicotiana glutinosa
AT1G75080	AtBZR1	CAAT-box	CAACCAACTCC	1478	10	-	Arabidopsis thaliana	common cis-acting element in promoter and enhancer regions
AT1G75080	AtBZR1	WRE3	CCACCT	1445	6	+	Pisum sativum
AT1G75080	AtBZR1	TATA	TATAAAAT	947	8	+	Arabidopsis thaliana
AT1G75080	AtBZR1	TATA-box	TACAAAA	48	7	-	Oryza sativa	core promoter element around -30 of transcription start
AT1G75080	AtBZR1	TATA-box	TATA	334	4	+	Arabidopsis thaliana	core promoter element around -30 of transcription start
AT1G75080	AtBZR1	TATA-box	TACAAAA	516	7	+	Oryza sativa	core promoter element around -30 of transcription start
AT1G75080	AtBZR1	TATA-box	ATATAT	562	6	+	Brassica napus	core promoter element around -30 of transcription start
AT1G75080	AtBZR1	TATA-box	TATA	563	4	+	Arabidopsis thaliana	core promoter element around -30 of transcription start
AT1G75080	AtBZR1	TATA-box	TATA	630	4	+	Arabidopsis thaliana	core promoter element around -30 of transcription start
AT1G75080	AtBZR1	TATA-box	TACATAAA	651	8	+	Oryza sativa	core promoter element around -30 of transcription start
AT1G75080	AtBZR1	TATA-box	TATAAA	740	6	-	Helianthus annuus	core promoter element around -30 of transcription start
AT1G75080	AtBZR1	TATA-box	TATAA	741	5	-	Arabidopsis thaliana	core promoter element around -30 of transcription start
AT1G75080	AtBZR1	TATA-box	TATA	742	4	+	Arabidopsis thaliana	core promoter element around -30 of transcription start
AT1G75080	AtBZR1	TATA-box	TAAAGATT	769	8	-	Arabidopsis thaliana	core promoter element around -30 of transcription start
AT1G75080	AtBZR1	TATA-box	TATAAA	773	6	-	Helianthus annuus	core promoter element around -30 of transcription start
AT1G75080	AtBZR1	TATA-box	TATAA	774	5	-	Arabidopsis thaliana	core promoter element around -30 of transcription start
AT1G75080	AtBZR1	TATA-box	TATA	775	4	-	Arabidopsis thaliana	core promoter element around -30 of transcription start
AT1G75080	AtBZR1	TATA-box	ATATAT	911	6	-	Brassica napus	core promoter element around -30 of transcription start
AT1G75080	AtBZR1	TATA-box	TATA	912	4	-	Arabidopsis thaliana	core promoter element around -30 of transcription start
AT1G75080	AtBZR1	TATA-box	TATACA	945	6	-	Helianthus annuus	core promoter element around -30 of transcription start
AT1G75080	AtBZR1	TATA-box	TATA	947	4	-	Arabidopsis thaliana	core promoter element around -30 of transcription start
AT1G75080	AtBZR1	TATA-box	TATAA	1165	5	-	Arabidopsis thaliana	core promoter element around -30 of transcription start
AT1G75080	AtBZR1	TATA-box	TATA	1166	4	-	Arabidopsis thaliana	core promoter element around -30 of transcription start
AT1G75080	AtBZR1	TGA-element	AACGAC	324	6	-	Brassica oleracea	auxin-responsive element
AT1G75080	AtBZR1	G-Box	CACGTT	1120	6	+	Pisum sativum	cis-acting regulatory element involved in light responsiveness
AT1G75080	AtBZR1	G-Box	CACGTG	1211	6	-	Pisum sativum	cis-acting regulatory element involved in light responsiveness
AT1G75080	AtBZR1	Unnamed__4	CTCC	3	4	-	Petroselinum hortense
AT1G75080	AtBZR1	Unnamed__4	CTCC	112	4	-	Petroselinum hortense
AT1G75080	AtBZR1	Unnamed__4	CTCC	503	4	+	Petroselinum hortense
AT1G75080	AtBZR1	Unnamed__4	CTCC	1037	4	+	Petroselinum hortense
AT1G75080	AtBZR1	Unnamed__4	CTCC	1040	4	+	Petroselinum hortense
AT1G75080	AtBZR1	Unnamed__4	CTCC	1322	4	-	Petroselinum hortense
AT1G75080	AtBZR1	Unnamed__4	CTCC	1397	4	+	Petroselinum hortense
AT1G75080	AtBZR1	Unnamed__4	CTCC	1463	4	+	Petroselinum hortense
AT1G75080	AtBZR1	Myb	TAACTG	263	6	+	Arabidopsis thaliana
AT1G75080	AtBZR1	MYB-like sequence	TAACCA	641	6	-	Arabidopsis thaliana
AT1G75080	AtBZR1	MYB-like sequence	TAACCA	724	6	+	Arabidopsis thaliana
AT1G75080	AtBZR1	ABRE3a	TACGTG	1177	6	-	Zea mays
AT1G75080	AtBZR1	CGTCA-motif	CGTCA	527	5	+	Hordeum vulgare	cis-acting regulatory element involved in the MeJA-responsiveness
AT1G75080	AtBZR1	ABRE4	CACGTA	1177	6	+	Zea mays
AT1G75080	AtBZR1	ERE	ATTTTAAA	958	8	+	Nicotiana glutinos
AT1G75080	AtBZR1	AE-box	AGAAACAA	858	8	-	Arabidopsis thaliana	part of a module for light response
AT1G75080	AtBZR1	Unnamed__1	CGTGG	1213	5	+	Zea mays
AT1G75080	AtBZR1		motif_sequence	74	4	+	organism	short_function
AT1G75080	AtBZR1		motif_sequence	131	4	-	organism	short_function
AT1G75080	AtBZR1		motif_sequence	166	4	+	organism	short_function
AT1G75080	AtBZR1		motif_sequence	476	4	+	organism	short_function
AT1G75080	AtBZR1		motif_sequence	617	4	+	organism	short_function
AT1G75080	AtBZR1		motif_sequence	746	4	-	organism	short_function
AT1G75080	AtBZR1		motif_sequence	823	4	-	organism	short_function
AT1G75080	AtBZR1		motif_sequence	1109	4	-	organism	short_function
AT1G75080	AtBZR1		motif_sequence	1142	4	+	organism	short_function
AT1G75080	AtBZR1		motif_sequence	1259	4	+	organism	short_function
AT1G75080	AtBZR1		motif_sequence	1402	4	+	organism	short_function
AT1G75080	AtBZR1		motif_sequence	1461	4	+	organism	short_function
AT1G75080	AtBZR1	STRE	AGGGG	216	5	-	Arabidopsis thaliana
AT1G75080	AtBZR1	STRE	AGGGG	602	5	-	Arabidopsis thaliana
AT1G75080	AtBZR1	STRE	AGGGG	1477	5	+	Arabidopsis thaliana
AT1G75080	AtBZR1	G-box	TACGTG	1177	6	-	Arabidopsis thaliana	cis-acting regulatory element involved in light responsiveness
AT1G75080	AtBZR1	G-box	CACGTG	1211	6	-	Arabidopsis thaliana	cis-acting regulatory element involved in light responsiveness
AT1G75080	AtBZR1	G-box	CACGAC	1276	6	+	Zea mays	cis-acting regulatory element involved in light responsiveness
AT1G75080	AtBZR1	AuxRR-core	GGTCCAT	664	7	-	Nicotiana tabacum	cis-acting regulatory element involved in auxin responsiveness
AT1G77220	AtLAZ1	AC-II	TCACCAACCCCC	1159	11	-	Populus tremuloides
AT1G77220	AtLAZ1	CGTCA-motif	CGTCA	131	5	-	Hordeum vulgare	cis-acting regulatory element involved in the MeJA-responsiveness
AT1G77220	AtLAZ1	CGTCA-motif	CGTCA	878	5	+	Hordeum vulgare	cis-acting regulatory element involved in the MeJA-responsiveness
AT1G77220	AtLAZ1	GA-motif	ATAGATAA	459	8	-	Arabidopsis thaliana	part of a light responsive element
AT1G77220	AtLAZ1	AP-1	TGAGTTAG	27	8	+	Arabidopsis thaliana
AT1G77220	AtLAZ1	G-Box	CACGTT	414	6	-	Pisum sativum	cis-acting regulatory element involved in light responsiveness
AT1G77220	AtLAZ1	G-Box	CACGTT	1447	6	-	Pisum sativum	cis-acting regulatory element involved in light responsiveness
AT1G77220	AtLAZ1	Unnamed__4	CTCC	1055	4	-	Petroselinum hortense
AT1G77220	AtLAZ1	Unnamed__4	CTCC	1429	4	-	Petroselinum hortense
AT1G77220	AtLAZ1	Unnamed__4	CTCC	1442	4	-	Petroselinum hortense
AT1G77220	AtLAZ1		motif_sequence	177	4	-	organism	short_function
AT1G77220	AtLAZ1		motif_sequence	208	4	-	organism	short_function
AT1G77220	AtLAZ1		motif_sequence	480	4	+	organism	short_function
AT1G77220	AtLAZ1		motif_sequence	550	4	+	organism	short_function
AT1G77220	AtLAZ1		motif_sequence	701	4	+	organism	short_function
AT1G77220	AtLAZ1		motif_sequence	967	4	+	organism	short_function
AT1G77220	AtLAZ1		motif_sequence	1009	4	-	organism	short_function
AT1G77220	AtLAZ1		motif_sequence	1018	4	-	organism	short_function
AT1G77220	AtLAZ1		motif_sequence	1469	4	-	organism	short_function
AT1G77220	AtLAZ1	Unnamed__1	CGTGG	972	5	-	Zea mays
AT1G77220	AtLAZ1	STRE	AGGGG	95	5	-	Arabidopsis thaliana
AT1G77220	AtLAZ1	G-box	CACGTC	876	6	+	Zea mays	cis-acting regulatory element involved in light responsiveness
AT1G77220	AtLAZ1	ERE	ATTTTAAA	568	8	-	Nicotiana glutinos
AT1G77220	AtLAZ1	MYB	CAACCA	275	6	+	Arabidopsis thaliana
AT1G77220	AtLAZ1	MYC	CATTTG	184	6	+	Arabidopsis thaliana
AT1G77220	AtLAZ1	MYC	CATGTG	199	6	+	Arabidopsis thaliana
AT1G77220	AtLAZ1	MYC	CATGTG	427	6	+	Arabidopsis thaliana
AT1G77220	AtLAZ1	TCA	TCATCTTCAT	842	9	-	Pisum sativum
AT1G77220	AtLAZ1	Box 4	ATTAAT	162	6	+	Petroselinum crispum	part of a conserved DNA module involved in light responsiveness
AT1G77220	AtLAZ1	Box 4	ATTAAT	982	6	-	Petroselinum crispum	part of a conserved DNA module involved in light responsiveness
AT1G77220	AtLAZ1	as-1	TGACG	131	5	+	Arabidopsis thaliana
AT1G77220	AtLAZ1	as-1	TGACG	878	5	-	Arabidopsis thaliana
AT1G77220	AtLAZ1	TGACG-motif	TGACG	131	5	+	Hordeum vulgare	cis-acting regulatory element involved in the MeJA-responsiveness
AT1G77220	AtLAZ1	TGACG-motif	TGACG	878	5	-	Hordeum vulgare	cis-acting regulatory element involved in the MeJA-responsiveness
AT1G77220	AtLAZ1	GCN4_motif	TGAGTCA	1263	7	+	Oryza sativa	cis-regulatory element involved in endosperm expression
AT1G77220	AtLAZ1	ARE	AAACCA	83	6	-	Zea mays	cis-acting regulatory element essential for the anaerobic induction
AT1G77220	AtLAZ1	ARE	AAACCA	906	6	-	Zea mays	cis-acting regulatory element essential for the anaerobic induction
AT1G77220	AtLAZ1	CAAT-box	CAAAT	41	5	+	Pisum sativum	common cis-acting element in promoter and enhancer regions
AT1G77220	AtLAZ1	CAAT-box	CAAT	102	4	-	Nicotiana glutinosa
AT1G77220	AtLAZ1	CAAT-box	CAAT	111	4	-	Nicotiana glutinosa
AT1G77220	AtLAZ1	CAAT-box	CAAAT	140	5	-	Pisum sativum	common cis-acting element in promoter and enhancer regions
AT1G77220	AtLAZ1	CAAT-box	CAAAT	185	5	-	Pisum sativum	common cis-acting element in promoter and enhancer regions
AT1G77220	AtLAZ1	CAAT-box	CCAAT	229	5	+	Arabidopsis thaliana	common cis-acting element in promoter and enhancer regions
AT1G77220	AtLAZ1	CAAT-box	CAAT	230	4	+	Nicotiana glutinosa
AT1G77220	AtLAZ1	CAAT-box	CAAT	370	4	+	Nicotiana glutinosa
AT1G77220	AtLAZ1	CAAT-box	CAAT	643	4	-	Nicotiana glutinosa
AT1G77220	AtLAZ1	CAAT-box	CAAT	717	4	+	Nicotiana glutinosa
AT1G77220	AtLAZ1	CAAT-box	CAAT	770	4	-	Nicotiana glutinosa
AT1G77220	AtLAZ1	CAAT-box	CAAT	778	4	-	Nicotiana glutinosa
AT1G77220	AtLAZ1	CAAT-box	CCAAT	839	5	+	Arabidopsis thaliana	common cis-acting element in promoter and enhancer regions
AT1G77220	AtLAZ1	CAAT-box	CAAT	840	4	+	Nicotiana glutinosa
AT1G77220	AtLAZ1	CAAT-box	CAAAT	884	5	+	Pisum sativum	common cis-acting element in promoter and enhancer regions
AT1G77220	AtLAZ1	CAAT-box	CAAT	1131	4	+	Nicotiana glutinosa
AT1G77220	AtLAZ1	CAAT-box	CAAT	1268	4	+	Nicotiana glutinosa
AT1G77220	AtLAZ1	CAAT-box	CAAAT	1270	5	-	Pisum sativum	common cis-acting element in promoter and enhancer regions
AT1G77220	AtLAZ1	CAAT-box	CAAT	1288	4	+	Nicotiana glutinosa
AT1G77220	AtLAZ1	CAAT-box	CAAT	1313	4	-	Nicotiana glutinosa
AT1G77220	AtLAZ1	CAAT-box	CAAT	1367	4	-	Nicotiana glutinosa
AT1G77220	AtLAZ1	CAAT-box	CCAAT	1410	5	-	Arabidopsis thaliana	common cis-acting element in promoter and enhancer regions
AT1G77220	AtLAZ1	CAAT-box	CAAAT	1425	5	-	Pisum sativum	common cis-acting element in promoter and enhancer regions
AT1G77220	AtLAZ1	CAAT-box	CAAT	1473	4	-	Nicotiana glutinosa
AT1G77220	AtLAZ1	TCA-element	CCATCTTTTT	732	9	+	Nicotiana tabacum	cis-acting element involved in salicylic acid responsiveness
AT1G77220	AtLAZ1	TATA-box	TATA	56	4	+	Arabidopsis thaliana	core promoter element around -30 of transcription start
AT1G77220	AtLAZ1	TATA-box	TATAA	62	5	-	Arabidopsis thaliana	core promoter element around -30 of transcription start
AT1G77220	AtLAZ1	TATA-box	TATA	63	4	+	Arabidopsis thaliana	core promoter element around -30 of transcription start
AT1G77220	AtLAZ1	TATA-box	TATA	123	4	+	Arabidopsis thaliana	core promoter element around -30 of transcription start
AT1G77220	AtLAZ1	TATA-box	ATATAA	155	6	+	Brassica oleracea	core promoter element around -30 of transcription start
AT1G77220	AtLAZ1	TATA-box	TATA	156	4	+	Arabidopsis thaliana	core promoter element around -30 of transcription start
AT1G77220	AtLAZ1	TATA-box	TATA	296	4	+	Arabidopsis thaliana	core promoter element around -30 of transcription start
AT1G77220	AtLAZ1	TATA-box	TATA	313	4	+	Arabidopsis thaliana	core promoter element around -30 of transcription start
AT1G77220	AtLAZ1	TATA-box	TACAAAA	385	7	+	Oryza sativa	core promoter element around -30 of transcription start
AT1G77220	AtLAZ1	TATA-box	TACAAAA	473	7	+	Oryza sativa	core promoter element around -30 of transcription start
AT1G77220	AtLAZ1	TATA-box	ATATAT	494	6	+	Brassica napus	core promoter element around -30 of transcription start
AT1G77220	AtLAZ1	TATA-box	TATA	495	4	+	Arabidopsis thaliana	core promoter element around -30 of transcription start
AT1G77220	AtLAZ1	TATA-box	TATACA	523	6	-	Helianthus annuus	core promoter element around -30 of transcription start
AT1G77220	AtLAZ1	TATA-box	TATA	525	4	+	Arabidopsis thaliana	core promoter element around -30 of transcription start
AT1G77220	AtLAZ1	TATA-box	ATTATA	661	6	+	Brassica napus	core promoter element around -30 of transcription start
AT1G77220	AtLAZ1	TATA-box	TATAA	662	5	-	Arabidopsis thaliana	core promoter element around -30 of transcription start
AT1G77220	AtLAZ1	TATA-box	TATA	663	4	+	Arabidopsis thaliana	core promoter element around -30 of transcription start
AT1G77220	AtLAZ1	TATA-box	TAAAGATT	1280	8	+	Arabidopsis thaliana	core promoter element around -30 of transcription start
AT1G77220	AtLAZ1	TATA-box	ATATAA	1303	6	+	Brassica oleracea	core promoter element around -30 of transcription start
AT1G77220	AtLAZ1	TATA-box	TATA	1304	4	-	Arabidopsis thaliana	core promoter element around -30 of transcription start
AT1G77220	AtLAZ1	Box II	TGGTAATAA	373	9	+	Solanum tuberosum	part of a light responsive element
AT1G77220	AtLAZ1	ABRE	ACGTG	415	5	+	Arabidopsis thaliana	cis-acting element involved in the abscisic acid responsiveness
AT1G77220	AtLAZ1	ABRE	ACGTG	876	5	-	Arabidopsis thaliana	cis-acting element involved in the abscisic acid responsiveness
AT1G77220	AtLAZ1	ABRE	GCAACGTGTC	1445	9	+	Hordeum vulgare	cis-acting element involved in the abscisic acid responsiveness
AT1G77220	AtLAZ1	ABRE	ACGTG	1448	5	+	Arabidopsis thaliana	cis-acting element involved in the abscisic acid responsiveness
AT2G01950	AtBRL2	LAMP-element	CTTTATCA	1432	8	+	Pisum sativum	part of a light responsive element
AT2G01950	AtBRL2	AE-box	AGAAACAA	1063	8	+	Arabidopsis thaliana	part of a module for light response
AT2G01950	AtBRL2	ERE	ATTTCATA	391	8	+	Nicotiana glutinos
AT2G01950	AtBRL2	ERE	ATTTCATA	456	8	-	Nicotiana glutinos
AT2G01950	AtBRL2	AT~TATA-box	TATATA	887	6	-	Arabidopsis thaliana
AT2G01950	AtBRL2	AT~TATA-box	TATATAAA	913	8	-	Arabidopsis thaliana
AT2G01950	AtBRL2	AT~TATA-box	TATATA	915	6	-	Arabidopsis thaliana
AT2G01950	AtBRL2		motif_sequence	55	4	-	organism	short_function
AT2G01950	AtBRL2		motif_sequence	124	4	+	organism	short_function
AT2G01950	AtBRL2		motif_sequence	188	4	-	organism	short_function
AT2G01950	AtBRL2		motif_sequence	325	4	+	organism	short_function
AT2G01950	AtBRL2		motif_sequence	343	4	+	organism	short_function
AT2G01950	AtBRL2		motif_sequence	358	4	-	organism	short_function
AT2G01950	AtBRL2		motif_sequence	640	4	+	organism	short_function
AT2G01950	AtBRL2		motif_sequence	1413	4	+	organism	short_function
AT2G01950	AtBRL2	Unnamed__1	CGTGG	337	5	-	Zea mays
AT2G01950	AtBRL2	Myb	CAACTG	690	6	-	Arabidopsis thaliana
AT2G01950	AtBRL2	Unnamed__4	CTCC	173	4	-	Petroselinum hortense
AT2G01950	AtBRL2	Unnamed__4	CTCC	490	4	+	Petroselinum hortense
AT2G01950	AtBRL2	Unnamed__4	CTCC	1030	4	-	Petroselinum hortense
AT2G01950	AtBRL2	Unnamed__4	CTCC	1465	4	+	Petroselinum hortense
AT2G01950	AtBRL2	Unnamed__4	CTCC	1471	4	+	Petroselinum hortense
AT2G01950	AtBRL2	Unnamed__4	CTCC	1492	4	+	Petroselinum hortense
AT2G01950	AtBRL2	Unnamed__4	CTCC	1496	4	+	Petroselinum hortense
AT2G01950	AtBRL2	MBS	CAACTG	690	6	-	Arabidopsis thaliana	MYB binding site involved in drought-inducibility
AT2G01950	AtBRL2	W box	TTGACC	437	6	+	Arabidopsis thaliana
AT2G01950	AtBRL2	MYB-like sequence	TAACCA	279	6	-	Arabidopsis thaliana
AT2G01950	AtBRL2	MYB-like sequence	TAACCA	1251	6	+	Arabidopsis thaliana
AT2G01950	AtBRL2	MYB recognition site	CCGTTG	764	6	-	Arabidopsis thaliana
AT2G01950	AtBRL2	TATA-box	TATACA	11	6	-	Helianthus annuus	core promoter element around -30 of transcription start
AT2G01950	AtBRL2	TATA-box	TATA	13	4	+	Arabidopsis thaliana	core promoter element around -30 of transcription start
AT2G01950	AtBRL2	TATA-box	TATACA	34	6	-	Helianthus annuus	core promoter element around -30 of transcription start
AT2G01950	AtBRL2	TATA-box	TATA	36	4	+	Arabidopsis thaliana	core promoter element around -30 of transcription start
AT2G01950	AtBRL2	TATA-box	ATATAA	195	6	+	Brassica oleracea	core promoter element around -30 of transcription start
AT2G01950	AtBRL2	TATA-box	TATA	196	4	+	Arabidopsis thaliana	core promoter element around -30 of transcription start
AT2G01950	AtBRL2	TATA-box	ATTATA	218	6	+	Brassica napus	core promoter element around -30 of transcription start
AT2G01950	AtBRL2	TATA-box	TATAA	219	5	-	Arabidopsis thaliana	core promoter element around -30 of transcription start
AT2G01950	AtBRL2	TATA-box	TATA	220	4	+	Arabidopsis thaliana	core promoter element around -30 of transcription start
AT2G01950	AtBRL2	TATA-box	TACAAAA	380	7	+	Oryza sativa	core promoter element around -30 of transcription start
AT2G01950	AtBRL2	TATA-box	TATACA	467	6	-	Helianthus annuus	core promoter element around -30 of transcription start
AT2G01950	AtBRL2	TATA-box	TATA	469	4	+	Arabidopsis thaliana	core promoter element around -30 of transcription start
AT2G01950	AtBRL2	TATA-box	ATATAA	508	6	+	Brassica oleracea	core promoter element around -30 of transcription start
AT2G01950	AtBRL2	TATA-box	TATA	509	4	+	Arabidopsis thaliana	core promoter element around -30 of transcription start
AT2G01950	AtBRL2	TATA-box	TACAAAA	523	7	-	Oryza sativa	core promoter element around -30 of transcription start
AT2G01950	AtBRL2	TATA-box	TATTTAAA	547	8	-	Arabidopsis thaliana	core promoter element around -30 of transcription start
AT2G01950	AtBRL2	TATA-box	ATTATA	618	6	+	Brassica napus	core promoter element around -30 of transcription start
AT2G01950	AtBRL2	TATA-box	TATAA	619	5	-	Arabidopsis thaliana	core promoter element around -30 of transcription start
AT2G01950	AtBRL2	TATA-box	TATA	620	4	+	Arabidopsis thaliana	core promoter element around -30 of transcription start
AT2G01950	AtBRL2	TATA-box	TATA	666	4	+	Arabidopsis thaliana	core promoter element around -30 of transcription start
AT2G01950	AtBRL2	TATA-box	TATA	678	4	+	Arabidopsis thaliana	core promoter element around -30 of transcription start
AT2G01950	AtBRL2	TATA-box	TATTTAAA	815	8	+	Arabidopsis thaliana	core promoter element around -30 of transcription start
AT2G01950	AtBRL2	TATA-box	TATAA	838	5	-	Arabidopsis thaliana	core promoter element around -30 of transcription start
AT2G01950	AtBRL2	TATA-box	TATA	839	4	-	Arabidopsis thaliana	core promoter element around -30 of transcription start
AT2G01950	AtBRL2	TATA-box	TATTTAAA	850	8	+	Arabidopsis thaliana	core promoter element around -30 of transcription start
AT2G01950	AtBRL2	TATA-box	TATAA	873	5	-	Arabidopsis thaliana	core promoter element around -30 of transcription start
AT2G01950	AtBRL2	TATA-box	TATA	874	4	-	Arabidopsis thaliana	core promoter element around -30 of transcription start
AT2G01950	AtBRL2	TATA-box	TATATA	887	6	-	Arabidopsis thaliana	core promoter element around -30 of transcription start
AT2G01950	AtBRL2	TATA-box	TATA	889	4	-	Arabidopsis thaliana	core promoter element around -30 of transcription start
AT2G01950	AtBRL2	TATA-box	TATAAA	913	6	-	Helianthus annuus	core promoter element around -30 of transcription start
AT2G01950	AtBRL2	TATA-box	TATATAA	914	7	-	Arabidopsis thaliana	core promoter element around -30 of transcription start
AT2G01950	AtBRL2	TATA-box	TATATA	915	6	-	Arabidopsis thaliana	core promoter element around -30 of transcription start
AT2G01950	AtBRL2	TATA-box	ATATAA	916	6	+	Brassica oleracea	core promoter element around -30 of transcription start
AT2G01950	AtBRL2	TATA-box	TATA	917	4	-	Arabidopsis thaliana	core promoter element around -30 of transcription start
AT2G01950	AtBRL2	TATA-box	TATA	1076	4	-	Arabidopsis thaliana	core promoter element around -30 of transcription start
AT2G01950	AtBRL2	TATA-box	TATA	1130	4	-	Arabidopsis thaliana	core promoter element around -30 of transcription start
AT2G01950	AtBRL2	CAAT-box	CAAT	51	4	+	Nicotiana glutinosa
AT2G01950	AtBRL2	CAAT-box	CAAAT	121	5	+	Pisum sativum	common cis-acting element in promoter and enhancer regions
AT2G01950	AtBRL2	CAAT-box	CAAT	301	4	-	Nicotiana glutinosa
AT2G01950	AtBRL2	CAAT-box	CAAAT	307	5	-	Pisum sativum	common cis-acting element in promoter and enhancer regions
AT2G01950	AtBRL2	CAAT-box	CCAAT	362	5	-	Arabidopsis thaliana	common cis-acting element in promoter and enhancer regions
AT2G01950	AtBRL2	CAAT-box	CAAAT	373	5	+	Pisum sativum	common cis-acting element in promoter and enhancer regions
AT2G01950	AtBRL2	CAAT-box	CCCAATTT	418	8	-	Arabidopsis thaliana	common cis-acting element in promoter and enhancer regions
AT2G01950	AtBRL2	CAAT-box	CCAAT	420	5	-	Arabidopsis thaliana	common cis-acting element in promoter and enhancer regions
AT2G01950	AtBRL2	CAAT-box	CCAAT	428	5	+	Arabidopsis thaliana	common cis-acting element in promoter and enhancer regions
AT2G01950	AtBRL2	CAAT-box	CAAT	429	4	+	Nicotiana glutinosa
AT2G01950	AtBRL2	CAAT-box	CAAAT	464	5	-	Pisum sativum	common cis-acting element in promoter and enhancer regions
AT2G01950	AtBRL2	CAAT-box	CAAT	506	4	+	Nicotiana glutinosa
AT2G01950	AtBRL2	CAAT-box	CAAT	513	4	-	Nicotiana glutinosa
AT2G01950	AtBRL2	CAAT-box	CAAT	566	4	+	Nicotiana glutinosa
AT2G01950	AtBRL2	CAAT-box	CAAAT	587	5	+	Pisum sativum	common cis-acting element in promoter and enhancer regions
AT2G01950	AtBRL2	CAAT-box	CAAT	701	4	+	Nicotiana glutinosa
AT2G01950	AtBRL2	CAAT-box	CAAT	738	4	-	Nicotiana glutinosa
AT2G01950	AtBRL2	CAAT-box	CAAT	771	4	+	Nicotiana glutinosa
AT2G01950	AtBRL2	CAAT-box	CAAT	881	4	+	Nicotiana glutinosa
AT2G01950	AtBRL2	CAAT-box	CAAT	939	4	-	Nicotiana glutinosa
AT2G01950	AtBRL2	CAAT-box	CAAAT	945	5	-	Pisum sativum	common cis-acting element in promoter and enhancer regions
AT2G01950	AtBRL2	CAAT-box	CAAT	968	4	+	Nicotiana glutinosa
AT2G01950	AtBRL2	CAAT-box	CAAAT	1068	5	+	Pisum sativum	common cis-acting element in promoter and enhancer regions
AT2G01950	AtBRL2	CAAT-box	CAAAT	1200	5	+	Pisum sativum	common cis-acting element in promoter and enhancer regions
AT2G01950	AtBRL2	CAAT-box	CAAT	1223	4	+	Nicotiana glutinosa
AT2G01950	AtBRL2	CAAT-box	CAAT	1243	4	-	Nicotiana glutinosa
AT2G01950	AtBRL2	CAAT-box	CAAT	1267	4	+	Nicotiana glutinosa
AT2G01950	AtBRL2	CAAT-box	CAAT	1343	4	+	Nicotiana glutinosa
AT2G01950	AtBRL2	TCA-element	CCATCTTTTT	165	9	-	Nicotiana tabacum	cis-acting element involved in salicylic acid responsiveness
AT2G01950	AtBRL2	TATC-box	TATCCCA	592	7	+	Oryza sativa	cis-acting element involved in gibberellin-responsiveness
AT2G01950	AtBRL2	AAGAA-motif	GAAAGAA	1002	7	-	Avena sativa
AT2G01950	AtBRL2	ARE	AAACCA	1055	6	+	Zea mays	cis-acting regulatory element essential for the anaerobic induction
AT2G01950	AtBRL2	Box 4	ATTAAT	559	6	+	Petroselinum crispum	part of a conserved DNA module involved in light responsiveness
AT2G01950	AtBRL2	Box 4	ATTAAT	1181	6	-	Petroselinum crispum	part of a conserved DNA module involved in light responsiveness
AT2G01950	AtBRL2	Box 4	ATTAAT	1345	6	-	Petroselinum crispum	part of a conserved DNA module involved in light responsiveness
AT2G01950	AtBRL2	CCAAT-box	CAACGG	764	6	+	Hordeum vulgare	MYBHv1 binding site
AT2G01950	AtBRL2	MYC	CATGTG	1025	6	-	Arabidopsis thaliana
AT2G01950	AtBRL2	AT1-motif	AATTATTTTTTATT	702	13	+	Solanum tuberosum	part of a light responsive module
AT2G01950	AtBRL2	MYB	TAACCA	279	6	-	Arabidopsis thaliana
AT2G01950	AtBRL2	MYB	CAACCA	369	6	+	Arabidopsis thaliana
AT2G01950	AtBRL2	MYB	TAACCA	1251	6	+	Arabidopsis thaliana
AT2G13790	AtSERK4	GA-motif	ATAGATAA	528	8	-	Arabidopsis thaliana	part of a light responsive element
AT2G13790	AtSERK4	Unnamed__4	CTCC	920	4	+	Petroselinum hortense
AT2G13790	AtSERK4	Unnamed__4	CTCC	1221	4	+	Petroselinum hortense
AT2G13790	AtSERK4	W box	TTGACC	931	6	+	Arabidopsis thaliana
AT2G13790	AtSERK4	W box	TTGACC	1367	6	-	Arabidopsis thaliana
AT2G13790	AtSERK4	MYB-like sequence	TAACCA	154	6	+	Arabidopsis thaliana
AT2G13790	AtSERK4	CGTCA-motif	CGTCA	1426	5	+	Hordeum vulgare	cis-acting regulatory element involved in the MeJA-responsiveness
AT2G13790	AtSERK4	ERE	ATTTTAAA	3	8	-	Nicotiana glutinos
AT2G13790	AtSERK4	ERE	ATTTTAAA	87	8	-	Nicotiana glutinos
AT2G13790	AtSERK4	ERE	ATTTTAAA	246	8	-	Nicotiana glutinos
AT2G13790	AtSERK4	ERE	ATTTTAAA	401	8	-	Nicotiana glutinos
AT2G13790	AtSERK4	ERE	ATTTTAAA	485	8	-	Nicotiana glutinos
AT2G13790	AtSERK4	ERE	ATTTTAAA	569	8	-	Nicotiana glutinos
AT2G13790	AtSERK4		motif_sequence	798	4	+	organism	short_function
AT2G13790	AtSERK4		motif_sequence	831	4	+	organism	short_function
AT2G13790	AtSERK4		motif_sequence	918	4	+	organism	short_function
AT2G13790	AtSERK4		motif_sequence	1065	4	+	organism	short_function
AT2G13790	AtSERK4		motif_sequence	1067	4	-	organism	short_function
AT2G13790	AtSERK4		motif_sequence	1248	4	+	organism	short_function
AT2G13790	AtSERK4	Unnamed__1	CGTGG	1284	5	-	Zea mays
AT2G13790	AtSERK4	AT~TATA-box	TATATAAA	990	8	-	Arabidopsis thaliana
AT2G13790	AtSERK4	AT~TATA-box	TATATA	992	6	-	Arabidopsis thaliana
AT2G13790	AtSERK4	CCAAT-box	CAACGG	1077	6	-	Hordeum vulgare	MYBHv1 binding site
AT2G13790	AtSERK4	CCAAT-box	CAACGG	1429	6	+	Hordeum vulgare	MYBHv1 binding site
AT2G13790	AtSERK4	TGACG-motif	TGACG	1426	5	-	Hordeum vulgare	cis-acting regulatory element involved in the MeJA-responsiveness
AT2G13790	AtSERK4	as-1	TGACG	1426	5	-	Arabidopsis thaliana
AT2G13790	AtSERK4	Box 4	ATTAAT	1027	6	-	Petroselinum crispum	part of a conserved DNA module involved in light responsiveness
AT2G13790	AtSERK4	Box 4	ATTAAT	1044	6	-	Petroselinum crispum	part of a conserved DNA module involved in light responsiveness
AT2G13790	AtSERK4	Box 4	ATTAAT	1460	6	-	Petroselinum crispum	part of a conserved DNA module involved in light responsiveness
AT2G13790	AtSERK4	ARE	AAACCA	102	6	+	Zea mays	cis-acting regulatory element essential for the anaerobic induction
AT2G13790	AtSERK4	ARE	AAACCA	302	6	+	Zea mays	cis-acting regulatory element essential for the anaerobic induction
AT2G13790	AtSERK4	AAGAA-motif	GAAAGAA	1353	7	-	Avena sativa
AT2G13790	AtSERK4	MYB	TAACCA	154	6	+	Arabidopsis thaliana
AT2G13790	AtSERK4	MYB	CAACCA	647	6	-	Arabidopsis thaliana
AT2G13790	AtSERK4	MYB	CAACCA	1441	6	+	Arabidopsis thaliana
AT2G13790	AtSERK4	CAT-box	GCCACT	30	6	+	Arabidopsis thaliana	cis-acting regulatory element related to meristem expression
AT2G13790	AtSERK4	CAT-box	GCCACT	189	6	+	Arabidopsis thaliana	cis-acting regulatory element related to meristem expression
AT2G13790	AtSERK4	CAT-box	GCCACT	345	6	+	Arabidopsis thaliana	cis-acting regulatory element related to meristem expression
AT2G13790	AtSERK4	MYC	CATTTG	1274	6	-	Arabidopsis thaliana
AT2G13790	AtSERK4	MYC	CATTTG	1370	6	-	Arabidopsis thaliana
AT2G13790	AtSERK4	MYC	CATTTG	1445	6	-	Arabidopsis thaliana
AT2G13790	AtSERK4	MYB recognition site	CCGTTG	1077	6	+	Arabidopsis thaliana
AT2G13790	AtSERK4	MYB recognition site	CCGTTG	1429	6	-	Arabidopsis thaliana
AT2G13790	AtSERK4	re2f-1	GCGGGAAA	700	8	+	Oryza sativa
AT2G13790	AtSERK4	re2f-1	GCGGGAAA	754	8	+	Oryza sativa
AT2G13790	AtSERK4	re2f-1	GCGGGAAA	772	8	+	Oryza sativa
AT2G13790	AtSERK4	Unnamed__6	taTAAATATct	974	10	+	Zea mays
AT2G13790	AtSERK4	TCA-element	CCATCTTTTT	923	9	+	Nicotiana tabacum	cis-acting element involved in salicylic acid responsiveness
AT2G13790	AtSERK4	WUN-motif	AAATTTCCT	683	9	-	Brassica oleracea	wound-responsive element
AT2G13790	AtSERK4	WUN-motif	CAATTACAT	791	9	+	Nicotiana glutinosa
AT2G13790	AtSERK4	CAAT-box	CAAT	55	4	-	Nicotiana glutinosa
AT2G13790	AtSERK4	CAAT-box	CCAAT	110	5	+	Arabidopsis thaliana	common cis-acting element in promoter and enhancer regions
AT2G13790	AtSERK4	CAAT-box	CAAT	111	4	+	Nicotiana glutinosa
AT2G13790	AtSERK4	CAAT-box	CAAT	140	4	-	Nicotiana glutinosa
AT2G13790	AtSERK4	CAAT-box	CAAT	269	4	+	Nicotiana glutinosa
AT2G13790	AtSERK4	CAAT-box	CAAT	297	4	-	Nicotiana glutinosa
AT2G13790	AtSERK4	CAAT-box	CAAT	369	4	-	Nicotiana glutinosa
AT2G13790	AtSERK4	CAAT-box	CAAT	424	4	+	Nicotiana glutinosa
AT2G13790	AtSERK4	CAAT-box	CAAT	453	4	-	Nicotiana glutinosa
AT2G13790	AtSERK4	CAAT-box	CAAT	473	4	-	Nicotiana glutinosa
AT2G13790	AtSERK4	CAAT-box	CAAAT	767	5	-	Pisum sativum	common cis-acting element in promoter and enhancer regions
AT2G13790	AtSERK4	CAAT-box	CCAAT	790	5	+	Arabidopsis thaliana	common cis-acting element in promoter and enhancer regions
AT2G13790	AtSERK4	CAAT-box	CAAT	791	4	+	Nicotiana glutinosa
AT2G13790	AtSERK4	CAAT-box	CAAAT	820	5	-	Pisum sativum	common cis-acting element in promoter and enhancer regions
AT2G13790	AtSERK4	CAAT-box	CAAT	864	4	+	Nicotiana glutinosa
AT2G13790	AtSERK4	CAAT-box	CAAT	878	4	-	Nicotiana glutinosa
AT2G13790	AtSERK4	CAAT-box	CAAAT	937	5	+	Pisum sativum	common cis-acting element in promoter and enhancer regions
AT2G13790	AtSERK4	CAAT-box	CAAAT	1006	5	+	Pisum sativum	common cis-acting element in promoter and enhancer regions
AT2G13790	AtSERK4	CAAT-box	CAAAT	1016	5	+	Pisum sativum	common cis-acting element in promoter and enhancer regions
AT2G13790	AtSERK4	CAAT-box	CAAT	1056	4	-	Nicotiana glutinosa
AT2G13790	AtSERK4	CAAT-box	CAAAT	1090	5	-	Pisum sativum	common cis-acting element in promoter and enhancer regions
AT2G13790	AtSERK4	CAAT-box	CAAAT	1111	5	-	Pisum sativum	common cis-acting element in promoter and enhancer regions
AT2G13790	AtSERK4	CAAT-box	CAAAT	1139	5	-	Pisum sativum	common cis-acting element in promoter and enhancer regions
AT2G13790	AtSERK4	CAAT-box	CCAAT	1167	5	-	Arabidopsis thaliana	common cis-acting element in promoter and enhancer regions
AT2G13790	AtSERK4	CAAT-box	CAAT	1209	4	+	Nicotiana glutinosa
AT2G13790	AtSERK4	CAAT-box	CAAAT	1274	5	+	Pisum sativum	common cis-acting element in promoter and enhancer regions
AT2G13790	AtSERK4	CAAT-box	CAAT	1294	4	+	Nicotiana glutinosa
AT2G13790	AtSERK4	CAAT-box	CAAAT	1299	5	+	Pisum sativum	common cis-acting element in promoter and enhancer regions
AT2G13790	AtSERK4	CAAT-box	CAAAT	1370	5	+	Pisum sativum	common cis-acting element in promoter and enhancer regions
AT2G13790	AtSERK4	CAAT-box	CAAAT	1445	5	+	Pisum sativum	common cis-acting element in promoter and enhancer regions
AT2G13790	AtSERK4	TATA-box	TATAAAA	76	7	-	Pisum sativum	core promoter element around -30 of transcription start
AT2G13790	AtSERK4	TATA-box	TATAAA	77	6	-	Helianthus annuus	core promoter element around -30 of transcription start
AT2G13790	AtSERK4	TATA-box	TATAA	78	5	-	Arabidopsis thaliana	core promoter element around -30 of transcription start
AT2G13790	AtSERK4	TATA-box	TATA	79	4	+	Arabidopsis thaliana	core promoter element around -30 of transcription start
AT2G13790	AtSERK4	TATA-box	TATAA	124	5	-	Arabidopsis thaliana	core promoter element around -30 of transcription start
AT2G13790	AtSERK4	TATA-box	TATA	125	4	+	Arabidopsis thaliana	core promoter element around -30 of transcription start
AT2G13790	AtSERK4	TATA-box	TATAAAA	235	7	-	Pisum sativum	core promoter element around -30 of transcription start
AT2G13790	AtSERK4	TATA-box	TATAAA	236	6	-	Helianthus annuus	core promoter element around -30 of transcription start
AT2G13790	AtSERK4	TATA-box	TATAA	237	5	-	Arabidopsis thaliana	core promoter element around -30 of transcription start
AT2G13790	AtSERK4	TATA-box	TATA	238	4	+	Arabidopsis thaliana	core promoter element around -30 of transcription start
AT2G13790	AtSERK4	TATA-box	TATAAAA	390	7	-	Pisum sativum	core promoter element around -30 of transcription start
AT2G13790	AtSERK4	TATA-box	TATAAA	391	6	-	Helianthus annuus	core promoter element around -30 of transcription start
AT2G13790	AtSERK4	TATA-box	TATAA	392	5	-	Arabidopsis thaliana	core promoter element around -30 of transcription start
AT2G13790	AtSERK4	TATA-box	TATA	393	4	+	Arabidopsis thaliana	core promoter element around -30 of transcription start
AT2G13790	AtSERK4	TATA-box	TATAAA	548	6	-	Helianthus annuus	core promoter element around -30 of transcription start
AT2G13790	AtSERK4	TATA-box	TATAA	549	5	-	Arabidopsis thaliana	core promoter element around -30 of transcription start
AT2G13790	AtSERK4	TATA-box	TATA	550	4	+	Arabidopsis thaliana	core promoter element around -30 of transcription start
AT2G13790	AtSERK4	TATA-box	TAAAGATT	552	8	+	Arabidopsis thaliana	core promoter element around -30 of transcription start
AT2G13790	AtSERK4	TATA-box	ATATAA	866	6	+	Brassica oleracea	core promoter element around -30 of transcription start
AT2G13790	AtSERK4	TATA-box	TATA	867	4	-	Arabidopsis thaliana	core promoter element around -30 of transcription start
AT2G13790	AtSERK4	TATA-box	ccTATAAAaa	963	9	+	Arabidopsis thaliana	core promoter element around -30 of transcription start
AT2G13790	AtSERK4	TATA-box	TATA	965	4	-	Arabidopsis thaliana	core promoter element around -30 of transcription start
AT2G13790	AtSERK4	TATA-box	ATTATA	972	6	+	Brassica napus	core promoter element around -30 of transcription start
AT2G13790	AtSERK4	TATA-box	TATAA	973	5	-	Arabidopsis thaliana	core promoter element around -30 of transcription start
AT2G13790	AtSERK4	TATA-box	TATA	974	4	-	Arabidopsis thaliana	core promoter element around -30 of transcription start
AT2G13790	AtSERK4	TATA-box	taTATAAAtc	988	9	-	Arabidopsis thaliana	core promoter element around -30 of transcription start
AT2G13790	AtSERK4	TATA-box	TATAAAT	989	7	-	Brassica juncea	core promoter element around -30 of transcription start
AT2G13790	AtSERK4	TATA-box	TATAAA	990	6	-	Helianthus annuus	core promoter element around -30 of transcription start
AT2G13790	AtSERK4	TATA-box	TATATAA	991	7	-	Arabidopsis thaliana	core promoter element around -30 of transcription start
AT2G13790	AtSERK4	TATA-box	TATATA	992	6	-	Arabidopsis thaliana	core promoter element around -30 of transcription start
AT2G13790	AtSERK4	TATA-box	ATATAT	993	6	-	Brassica napus	core promoter element around -30 of transcription start
AT2G13790	AtSERK4	TATA-box	TATA	994	4	-	Arabidopsis thaliana	core promoter element around -30 of transcription start
AT2G13790	AtSERK4	TATA-box	TATATTTATATTT	1017	12	-	Avena sativa	core promoter element around -30 of transcription start
AT2G13790	AtSERK4	TATA-box	ATATAA	1019	6	+	Brassica oleracea	core promoter element around -30 of transcription start
AT2G13790	AtSERK4	TATA-box	TATA	1020	4	-	Arabidopsis thaliana	core promoter element around -30 of transcription start
AT2G13790	AtSERK4	TATA-box	ATATAT	1037	6	-	Brassica napus	core promoter element around -30 of transcription start
AT2G13790	AtSERK4	TATA-box	TATA	1038	4	-	Arabidopsis thaliana	core promoter element around -30 of transcription start
AT2G13790	AtSERK4	TATA-box	TATAAATA	1049	8	-	Daucus carota	core promoter element around -30 of transcription start
AT2G13790	AtSERK4	TATA-box	TATAAAT	1050	7	-	Brassica juncea	core promoter element around -30 of transcription start
AT2G13790	AtSERK4	TATA-box	TATAAA	1051	6	-	Helianthus annuus	core promoter element around -30 of transcription start
AT2G13790	AtSERK4	TATA-box	TATAA	1052	5	-	Arabidopsis thaliana	core promoter element around -30 of transcription start
AT2G13790	AtSERK4	TATA-box	TATA	1053	4	-	Arabidopsis thaliana	core promoter element around -30 of transcription start
AT2G27210	AtBSL3	TGACG-motif	TGACG	1476	5	+	Hordeum vulgare	cis-acting regulatory element involved in the MeJA-responsiveness
AT2G27210	AtBSL3	as-1	TGACG	1476	5	+	Arabidopsis thaliana
AT2G27210	AtBSL3	AAGAA-motif	gGTAAAGAAA	351	9	-	Avena sativa
AT2G27210	AtBSL3	AAGAA-motif	GAAAGAA	1290	7	+	Avena sativa
AT2G27210	AtBSL3	Unnamed__12	TCCACGTAGA	562	9	-	Zea mays
AT2G27210	AtBSL3	ARE	AAACCA	568	6	-	Zea mays	cis-acting regulatory element essential for the anaerobic induction
AT2G27210	AtBSL3	ARE	AAACCA	606	6	+	Zea mays	cis-acting regulatory element essential for the anaerobic induction
AT2G27210	AtBSL3	MYB	CAACAG	301	6	-	Arabidopsis thaliana
AT2G27210	AtBSL3	MYB	CAACAG	1122	6	-	Arabidopsis thaliana
AT2G27210	AtBSL3	TCT-motif	TCTTAC	495	6	+	Arabidopsis thaliana	part of a light responsive element
AT2G27210	AtBSL3	TCT-motif	TCTTAC	678	6	-	Arabidopsis thaliana	part of a light responsive element
AT2G27210	AtBSL3	MYC	CATGTG	455	6	+	Arabidopsis thaliana
AT2G27210	AtBSL3	MYC	CATGTG	541	6	+	Arabidopsis thaliana
AT2G27210	AtBSL3	MYC	CATTTG	742	6	+	Arabidopsis thaliana
AT2G27210	AtBSL3	Unnamed__8	TCCACGTAGA	562	9	-	Zea mays
AT2G27210	AtBSL3	GARE-motif	TCTGTTG	300	7	+	Brassica oleracea	gibberellin-responsive element
AT2G27210	AtBSL3	GARE-motif	TCTGTTG	1121	7	+	Brassica oleracea	gibberellin-responsive element
AT2G27210	AtBSL3	Unnamed__10	TCCACGTAGA	562	9	-	Zea mays
AT2G27210	AtBSL3	ABRE	ACGTG	565	5	+	Arabidopsis thaliana	cis-acting element involved in the abscisic acid responsiveness
AT2G27210	AtBSL3	CAAT-box	CAAAT	7	5	+	Pisum sativum	common cis-acting element in promoter and enhancer regions
AT2G27210	AtBSL3	CAAT-box	CAAAT	10	5	-	Pisum sativum	common cis-acting element in promoter and enhancer regions
AT2G27210	AtBSL3	CAAT-box	CAAT	57	4	-	Nicotiana glutinosa
AT2G27210	AtBSL3	CAAT-box	CAAAT	71	5	-	Pisum sativum	common cis-acting element in promoter and enhancer regions
AT2G27210	AtBSL3	CAAT-box	CAAT	168	4	-	Nicotiana glutinosa
AT2G27210	AtBSL3	CAAT-box	CAAT	176	4	+	Nicotiana glutinosa
AT2G27210	AtBSL3	CAAT-box	CCAAT	256	5	-	Arabidopsis thaliana	common cis-acting element in promoter and enhancer regions
AT2G27210	AtBSL3	CAAT-box	CAAT	284	4	-	Nicotiana glutinosa
AT2G27210	AtBSL3	CAAT-box	CAAT	318	4	+	Nicotiana glutinosa
AT2G27210	AtBSL3	CAAT-box	CAAT	365	4	-	Nicotiana glutinosa
AT2G27210	AtBSL3	CAAT-box	CAAT	385	4	+	Nicotiana glutinosa
AT2G27210	AtBSL3	CAAT-box	CAAT	389	4	-	Nicotiana glutinosa
AT2G27210	AtBSL3	CAAT-box	CAAT	411	4	-	Nicotiana glutinosa
AT2G27210	AtBSL3	CAAT-box	CAAT	433	4	+	Nicotiana glutinosa
AT2G27210	AtBSL3	CAAT-box	CAAT	471	4	+	Nicotiana glutinosa
AT2G27210	AtBSL3	CAAT-box	CAAT	484	4	-	Nicotiana glutinosa
AT2G27210	AtBSL3	CAAT-box	CAAT	591	4	+	Nicotiana glutinosa
AT2G27210	AtBSL3	CAAT-box	CAAAT	593	5	-	Pisum sativum	common cis-acting element in promoter and enhancer regions
AT2G27210	AtBSL3	CAAT-box	CCAAT	609	5	+	Arabidopsis thaliana	common cis-acting element in promoter and enhancer regions
AT2G27210	AtBSL3	CAAT-box	CAAT	610	4	+	Nicotiana glutinosa
AT2G27210	AtBSL3	CAAT-box	CCAAT	634	5	-	Arabidopsis thaliana	common cis-acting element in promoter and enhancer regions
AT2G27210	AtBSL3	CAAT-box	CAAAT	743	5	-	Pisum sativum	common cis-acting element in promoter and enhancer regions
AT2G27210	AtBSL3	CAAT-box	CAAAT	813	5	+	Pisum sativum	common cis-acting element in promoter and enhancer regions
AT2G27210	AtBSL3	CAAT-box	CAAAT	819	5	+	Pisum sativum	common cis-acting element in promoter and enhancer regions
AT2G27210	AtBSL3	CAAT-box	CAAT	843	4	+	Nicotiana glutinosa
AT2G27210	AtBSL3	CAAT-box	CAAT	903	4	+	Nicotiana glutinosa
AT2G27210	AtBSL3	CAAT-box	CAAAT	905	5	-	Pisum sativum	common cis-acting element in promoter and enhancer regions
AT2G27210	AtBSL3	CAAT-box	CAAAT	926	5	+	Pisum sativum	common cis-acting element in promoter and enhancer regions
AT2G27210	AtBSL3	CAAT-box	CAAT	960	4	+	Nicotiana glutinosa
AT2G27210	AtBSL3	CAAT-box	CAAAT	987	5	+	Pisum sativum	common cis-acting element in promoter and enhancer regions
AT2G27210	AtBSL3	CAAT-box	CAAT	1010	4	-	Nicotiana glutinosa
AT2G27210	AtBSL3	CAAT-box	CAAT	1037	4	+	Nicotiana glutinosa
AT2G27210	AtBSL3	CAAT-box	CAAT	1068	4	+	Nicotiana glutinosa
AT2G27210	AtBSL3	CAAT-box	CAAAT	1081	5	+	Pisum sativum	common cis-acting element in promoter and enhancer regions
AT2G27210	AtBSL3	CAAT-box	CAAT	1097	4	-	Nicotiana glutinosa
AT2G27210	AtBSL3	CAAT-box	CAAAT	1112	5	+	Pisum sativum	common cis-acting element in promoter and enhancer regions
AT2G27210	AtBSL3	CAAT-box	CAAT	1226	4	-	Nicotiana glutinosa
AT2G27210	AtBSL3	CAAT-box	CAAAT	1309	5	+	Pisum sativum	common cis-acting element in promoter and enhancer regions
AT2G27210	AtBSL3	CAAT-box	CCAAT	1332	5	+	Arabidopsis thaliana	common cis-acting element in promoter and enhancer regions
AT2G27210	AtBSL3	CAAT-box	CAAT	1333	4	+	Nicotiana glutinosa
AT2G27210	AtBSL3	CAAT-box	CAAAT	1413	5	-	Pisum sativum	common cis-acting element in promoter and enhancer regions
AT2G27210	AtBSL3	CAAT-box	CAAAT	1420	5	-	Pisum sativum	common cis-acting element in promoter and enhancer regions
AT2G27210	AtBSL3	CAAT-box	CAAT	1468	4	-	Nicotiana glutinosa
AT2G27210	AtBSL3	CAAT-box	CAAT	1474	4	-	Nicotiana glutinosa
AT2G27210	AtBSL3	chs-CMA1a	TTACTTAA	1140	8	-	Daucus carota	part of a light responsive element
AT2G27210	AtBSL3	TATA	TATAAAAT	944	8	+	Arabidopsis thaliana
AT2G27210	AtBSL3	TATA-box	TACAAAA	105	7	-	Oryza sativa	core promoter element around -30 of transcription start
AT2G27210	AtBSL3	TATA-box	ATATAT	143	6	+	Brassica napus	core promoter element around -30 of transcription start
AT2G27210	AtBSL3	TATA-box	TATATA	144	6	+	Arabidopsis thaliana	core promoter element around -30 of transcription start
AT2G27210	AtBSL3	TATA-box	ATATAA	145	6	+	Brassica oleracea	core promoter element around -30 of transcription start
AT2G27210	AtBSL3	TATA-box	TATA	146	4	+	Arabidopsis thaliana	core promoter element around -30 of transcription start
AT2G27210	AtBSL3	TATA-box	ATTATA	203	6	+	Brassica napus	core promoter element around -30 of transcription start
AT2G27210	AtBSL3	TATA-box	TATAA	204	5	-	Arabidopsis thaliana	core promoter element around -30 of transcription start
AT2G27210	AtBSL3	TATA-box	TATA	205	4	+	Arabidopsis thaliana	core promoter element around -30 of transcription start
AT2G27210	AtBSL3	TATA-box	TATACA	367	6	-	Helianthus annuus	core promoter element around -30 of transcription start
AT2G27210	AtBSL3	TATA-box	TATA	369	4	+	Arabidopsis thaliana	core promoter element around -30 of transcription start
AT2G27210	AtBSL3	TATA-box	TACATAAA	404	8	-	Oryza sativa	core promoter element around -30 of transcription start
AT2G27210	AtBSL3	TATA-box	TATAA	461	5	-	Arabidopsis thaliana	core promoter element around -30 of transcription start
AT2G27210	AtBSL3	TATA-box	TATA	462	4	+	Arabidopsis thaliana	core promoter element around -30 of transcription start
AT2G27210	AtBSL3	TATA-box	TATAA	623	5	-	Arabidopsis thaliana	core promoter element around -30 of transcription start
AT2G27210	AtBSL3	TATA-box	TATA	624	4	+	Arabidopsis thaliana	core promoter element around -30 of transcription start
AT2G27210	AtBSL3	TATA-box	TATA	692	4	+	Arabidopsis thaliana	core promoter element around -30 of transcription start
AT2G27210	AtBSL3	TATA-box	TATAAAT	720	7	-	Brassica juncea	core promoter element around -30 of transcription start
AT2G27210	AtBSL3	TATA-box	TATAAA	721	6	-	Helianthus annuus	core promoter element around -30 of transcription start
AT2G27210	AtBSL3	TATA-box	TATAA	722	5	-	Arabidopsis thaliana	core promoter element around -30 of transcription start
AT2G27210	AtBSL3	TATA-box	TATA	723	4	+	Arabidopsis thaliana	core promoter element around -30 of transcription start
AT2G27210	AtBSL3	TATA-box	TATA	855	4	-	Arabidopsis thaliana	core promoter element around -30 of transcription start
AT2G27210	AtBSL3	TATA-box	taTATAAAtc	867	9	+	Arabidopsis thaliana	core promoter element around -30 of transcription start
AT2G27210	AtBSL3	TATA-box	TATAA	868	5	-	Arabidopsis thaliana	core promoter element around -30 of transcription start
AT2G27210	AtBSL3	TATA-box	TATA	869	4	-	Arabidopsis thaliana	core promoter element around -30 of transcription start
AT2G27210	AtBSL3	TATA-box	TATATA	942	6	-	Arabidopsis thaliana	core promoter element around -30 of transcription start
AT2G27210	AtBSL3	TATA-box	ATATAA	943	6	+	Brassica oleracea	core promoter element around -30 of transcription start
AT2G27210	AtBSL3	TATA-box	TATA	944	4	-	Arabidopsis thaliana	core promoter element around -30 of transcription start
AT2G27210	AtBSL3	TATA-box	TACATAAA	1021	8	+	Oryza sativa	core promoter element around -30 of transcription start
AT2G27210	AtBSL3	TATA-box	TATATA	1056	6	-	Arabidopsis thaliana	core promoter element around -30 of transcription start
AT2G27210	AtBSL3	TATA-box	ATATAT	1057	6	-	Brassica napus	core promoter element around -30 of transcription start
AT2G27210	AtBSL3	TATA-box	TATATA	1058	6	-	Arabidopsis thaliana	core promoter element around -30 of transcription start
AT2G27210	AtBSL3	TATA-box	TATA	1060	4	-	Arabidopsis thaliana	core promoter element around -30 of transcription start
AT2G27210	AtBSL3	TATA-box	ccTATAAAaa	1128	9	-	Arabidopsis thaliana	core promoter element around -30 of transcription start
AT2G27210	AtBSL3	TATA-box	TATAAAA	1129	7	-	Pisum sativum	core promoter element around -30 of transcription start
AT2G27210	AtBSL3	TATA-box	TATAAA	1130	6	-	Helianthus annuus	core promoter element around -30 of transcription start
AT2G27210	AtBSL3	TATA-box	TATAA	1131	5	-	Arabidopsis thaliana	core promoter element around -30 of transcription start
AT2G27210	AtBSL3	TATA-box	TATA	1132	4	-	Arabidopsis thaliana	core promoter element around -30 of transcription start
AT2G27210	AtBSL3	TGA-element	AACGAC	294	6	-	Brassica oleracea	auxin-responsive element
AT2G27210	AtBSL3	GA-motif	ATAGATAA	1090	8	+	Arabidopsis thaliana	part of a light responsive element
AT2G27210	AtBSL3	AP-1	TGAGTTAG	30	8	-	Arabidopsis thaliana
AT2G27210	AtBSL3	Unnamed__4	CTCC	448	4	-	Petroselinum hortense
AT2G27210	AtBSL3	Unnamed__4	CTCC	1315	4	+	Petroselinum hortense
AT2G27210	AtBSL3	Unnamed__4	CTCC	1330	4	+	Petroselinum hortense
AT2G27210	AtBSL3	Unnamed__4	CTCC	1363	4	-	Petroselinum hortense
AT2G27210	AtBSL3	Unnamed__4	CTCC	1385	4	+	Petroselinum hortense
AT2G27210	AtBSL3	ABRE3a	TACGTG	564	6	+	Zea mays
AT2G27210	AtBSL3	CGTCA-motif	CGTCA	1476	5	-	Hordeum vulgare	cis-acting regulatory element involved in the MeJA-responsiveness
AT2G27210	AtBSL3	ABRE4	CACGTA	564	6	-	Zea mays
AT2G27210	AtBSL3	Myb-binding site	CAACAG	301	6	-	Nicotiana tabacum
AT2G27210	AtBSL3	Myb-binding site	CAACAG	1122	6	-	Nicotiana tabacum
AT2G27210	AtBSL3	Unnamed__1	CGTGG	566	5	+	Zea mays
AT2G27210	AtBSL3		motif_sequence	25	4	+	organism	short_function
AT2G27210	AtBSL3		motif_sequence	306	4	-	organism	short_function
AT2G27210	AtBSL3		motif_sequence	538	4	-	organism	short_function
AT2G27210	AtBSL3		motif_sequence	561	4	+	organism	short_function
AT2G27210	AtBSL3		motif_sequence	656	4	-	organism	short_function
AT2G27210	AtBSL3		motif_sequence	671	4	+	organism	short_function
AT2G27210	AtBSL3		motif_sequence	1249	4	+	organism	short_function
AT2G27210	AtBSL3		motif_sequence	1325	4	+	organism	short_function
AT2G27210	AtBSL3		motif_sequence	1351	4	-	organism	short_function
AT2G27210	AtBSL3		motif_sequence	1394	4	-	organism	short_function
AT2G27210	AtBSL3		motif_sequence	1433	4	-	organism	short_function
AT2G27210	AtBSL3	AT~TATA-box	TATATA	144	6	+	Arabidopsis thaliana
AT2G27210	AtBSL3	AT~TATA-box	TATATA	942	6	-	Arabidopsis thaliana
AT2G27210	AtBSL3	AT~TATA-box	TATATA	1056	6	-	Arabidopsis thaliana
AT2G27210	AtBSL3	AT~TATA-box	TATATA	1058	6	-	Arabidopsis thaliana
AT2G27210	AtBSL3	Unnamed__14	TCCACGTAGA	562	9	-	Zea mays
AT2G27210	AtBSL3	G-box	TACGTG	564	6	+	Arabidopsis thaliana	cis-acting regulatory element involved in light responsiveness
AT2G40750	AtWRKY54	GCN4_motif	TGAGTCA	150	7	+	Oryza sativa	cis-regulatory element involved in endosperm expression
AT2G40750	AtWRKY54	GCN4_motif	TGAGTCA	203	7	-	Oryza sativa	cis-regulatory element involved in endosperm expression
AT2G40750	AtWRKY54	AAGAA-motif	GAAAGAA	936	7	-	Avena sativa
AT2G40750	AtWRKY54	Box 4	ATTAAT	237	6	+	Petroselinum crispum	part of a conserved DNA module involved in light responsiveness
AT2G40750	AtWRKY54	Box 4	ATTAAT	510	6	+	Petroselinum crispum	part of a conserved DNA module involved in light responsiveness
AT2G40750	AtWRKY54	Box 4	ATTAAT	1091	6	-	Petroselinum crispum	part of a conserved DNA module involved in light responsiveness
AT2G40750	AtWRKY54	Box 4	ATTAAT	1095	6	-	Petroselinum crispum	part of a conserved DNA module involved in light responsiveness
AT2G40750	AtWRKY54	TCA	TCATCTTCAT	1313	9	+	Pisum sativum
AT2G40750	AtWRKY54	CCAAT-box	CAACGG	129	6	+	Hordeum vulgare	MYBHv1 binding site
AT2G40750	AtWRKY54	TGACG-motif	TGACG	56	5	-	Hordeum vulgare	cis-acting regulatory element involved in the MeJA-responsiveness
AT2G40750	AtWRKY54	as-1	TGACG	56	5	-	Arabidopsis thaliana
AT2G40750	AtWRKY54	MYC	CATTTG	400	6	-	Arabidopsis thaliana
AT2G40750	AtWRKY54	MYB	TAACCA	80	6	+	Arabidopsis thaliana
AT2G40750	AtWRKY54	MYB	CAACCA	853	6	-	Arabidopsis thaliana
AT2G40750	AtWRKY54	MYB	TAACCA	1061	6	+	Arabidopsis thaliana
AT2G40750	AtWRKY54	MYB	TAACCA	1289	6	-	Arabidopsis thaliana
AT2G40750	AtWRKY54	TCT-motif	TCTTAC	159	6	+	Arabidopsis thaliana	part of a light responsive element
AT2G40750	AtWRKY54	ABRE	ACGTG	702	5	-	Arabidopsis thaliana	cis-acting element involved in the abscisic acid responsiveness
AT2G40750	AtWRKY54	ABRE	ACGTG	1151	5	+	Arabidopsis thaliana	cis-acting element involved in the abscisic acid responsiveness
AT2G40750	AtWRKY54	GATA-motif	AAGATAAGATT	473	10	+	Arabidopsis thaliana	part of a light responsive element
AT2G40750	AtWRKY54	MYB recognition site	CCGTTG	129	6	-	Arabidopsis thaliana
AT2G40750	AtWRKY54	TATA-box	TACAAAA	462	7	+	Oryza sativa	core promoter element around -30 of transcription start
AT2G40750	AtWRKY54	TATA-box	TATA	501	4	+	Arabidopsis thaliana	core promoter element around -30 of transcription start
AT2G40750	AtWRKY54	TATA-box	TATATA	565	6	+	Arabidopsis thaliana	core promoter element around -30 of transcription start
AT2G40750	AtWRKY54	TATA-box	ATATAT	566	6	+	Brassica napus	core promoter element around -30 of transcription start
AT2G40750	AtWRKY54	TATA-box	TATATA	567	6	+	Arabidopsis thaliana	core promoter element around -30 of transcription start
AT2G40750	AtWRKY54	TATA-box	ATATAT	568	6	+	Brassica napus	core promoter element around -30 of transcription start
AT2G40750	AtWRKY54	TATA-box	TATATA	569	6	+	Arabidopsis thaliana	core promoter element around -30 of transcription start
AT2G40750	AtWRKY54	TATA-box	ATATAT	570	6	+	Brassica napus	core promoter element around -30 of transcription start
AT2G40750	AtWRKY54	TATA-box	TATATA	571	6	+	Arabidopsis thaliana	core promoter element around -30 of transcription start
AT2G40750	AtWRKY54	TATA-box	ATATAT	572	6	+	Brassica napus	core promoter element around -30 of transcription start
AT2G40750	AtWRKY54	TATA-box	TATATA	573	6	+	Arabidopsis thaliana	core promoter element around -30 of transcription start
AT2G40750	AtWRKY54	TATA-box	ATATAT	574	6	+	Brassica napus	core promoter element around -30 of transcription start
AT2G40750	AtWRKY54	TATA-box	TATATA	575	6	+	Arabidopsis thaliana	core promoter element around -30 of transcription start
AT2G40750	AtWRKY54	TATA-box	ATATAT	576	6	+	Brassica napus	core promoter element around -30 of transcription start
AT2G40750	AtWRKY54	TATA-box	TATATA	577	6	+	Arabidopsis thaliana	core promoter element around -30 of transcription start
AT2G40750	AtWRKY54	TATA-box	ATATAT	578	6	+	Brassica napus	core promoter element around -30 of transcription start
AT2G40750	AtWRKY54	TATA-box	TATATA	579	6	+	Arabidopsis thaliana	core promoter element around -30 of transcription start
AT2G40750	AtWRKY54	TATA-box	ATATAT	580	6	+	Brassica napus	core promoter element around -30 of transcription start
AT2G40750	AtWRKY54	TATA-box	TATATA	581	6	+	Arabidopsis thaliana	core promoter element around -30 of transcription start
AT2G40750	AtWRKY54	TATA-box	ATATAT	582	6	+	Brassica napus	core promoter element around -30 of transcription start
AT2G40750	AtWRKY54	TATA-box	TATATA	583	6	+	Arabidopsis thaliana	core promoter element around -30 of transcription start
AT2G40750	AtWRKY54	TATA-box	ATATAT	584	6	+	Brassica napus	core promoter element around -30 of transcription start
AT2G40750	AtWRKY54	TATA-box	TATATA	585	6	+	Arabidopsis thaliana	core promoter element around -30 of transcription start
AT2G40750	AtWRKY54	TATA-box	ATATAT	586	6	+	Brassica napus	core promoter element around -30 of transcription start
AT2G40750	AtWRKY54	TATA-box	TATATA	587	6	+	Arabidopsis thaliana	core promoter element around -30 of transcription start
AT2G40750	AtWRKY54	TATA-box	ATATAT	588	6	+	Brassica napus	core promoter element around -30 of transcription start
AT2G40750	AtWRKY54	TATA-box	TATATA	589	6	+	Arabidopsis thaliana	core promoter element around -30 of transcription start
AT2G40750	AtWRKY54	TATA-box	ATATAT	590	6	+	Brassica napus	core promoter element around -30 of transcription start
AT2G40750	AtWRKY54	TATA-box	TATATA	591	6	+	Arabidopsis thaliana	core promoter element around -30 of transcription start
AT2G40750	AtWRKY54	TATA-box	ATATAT	592	6	+	Brassica napus	core promoter element around -30 of transcription start
AT2G40750	AtWRKY54	TATA-box	TATATA	593	6	+	Arabidopsis thaliana	core promoter element around -30 of transcription start
AT2G40750	AtWRKY54	TATA-box	ATATAT	594	6	+	Brassica napus	core promoter element around -30 of transcription start
AT2G40750	AtWRKY54	TATA-box	TATA	595	4	+	Arabidopsis thaliana	core promoter element around -30 of transcription start
AT2G40750	AtWRKY54	TATA-box	TATAA	602	5	-	Arabidopsis thaliana	core promoter element around -30 of transcription start
AT2G40750	AtWRKY54	TATA-box	TATA	603	4	+	Arabidopsis thaliana	core promoter element around -30 of transcription start
AT2G40750	AtWRKY54	TATA-box	TATA	706	4	+	Arabidopsis thaliana	core promoter element around -30 of transcription start
AT2G40750	AtWRKY54	TATA-box	TATATA	738	6	+	Arabidopsis thaliana	core promoter element around -30 of transcription start
AT2G40750	AtWRKY54	TATA-box	TATA	740	4	+	Arabidopsis thaliana	core promoter element around -30 of transcription start
AT2G40750	AtWRKY54	TATA-box	TATA	752	4	-	Arabidopsis thaliana	core promoter element around -30 of transcription start
AT2G40750	AtWRKY54	TATA-box	TATAAAT	757	7	-	Brassica juncea	core promoter element around -30 of transcription start
AT2G40750	AtWRKY54	TATA-box	TATAAA	758	6	-	Helianthus annuus	core promoter element around -30 of transcription start
AT2G40750	AtWRKY54	TATA-box	TATAA	759	5	-	Arabidopsis thaliana	core promoter element around -30 of transcription start
AT2G40750	AtWRKY54	TATA-box	TATA	760	4	-	Arabidopsis thaliana	core promoter element around -30 of transcription start
AT2G40750	AtWRKY54	TATA-box	ATATAT	844	6	-	Brassica napus	core promoter element around -30 of transcription start
AT2G40750	AtWRKY54	TATA-box	TATA	845	4	-	Arabidopsis thaliana	core promoter element around -30 of transcription start
AT2G40750	AtWRKY54	TATA-box	TATA	865	4	-	Arabidopsis thaliana	core promoter element around -30 of transcription start
AT2G40750	AtWRKY54	TATA-box	ATATAT	871	6	-	Brassica napus	core promoter element around -30 of transcription start
AT2G40750	AtWRKY54	TATA-box	TATA	872	4	-	Arabidopsis thaliana	core promoter element around -30 of transcription start
AT2G40750	AtWRKY54	TATA-box	TATATAA	999	7	-	Arabidopsis thaliana	core promoter element around -30 of transcription start
AT2G40750	AtWRKY54	TATA-box	TATATA	1000	6	-	Arabidopsis thaliana	core promoter element around -30 of transcription start
AT2G40750	AtWRKY54	TATA-box	ATATAA	1001	6	+	Brassica oleracea	core promoter element around -30 of transcription start
AT2G40750	AtWRKY54	TATA-box	TATA	1002	4	-	Arabidopsis thaliana	core promoter element around -30 of transcription start
AT2G40750	AtWRKY54	TATA-box	taTATAAAtc	1101	9	+	Arabidopsis thaliana	core promoter element around -30 of transcription start
AT2G40750	AtWRKY54	TATA-box	TATAA	1237	5	-	Arabidopsis thaliana	core promoter element around -30 of transcription start
AT2G40750	AtWRKY54	TATA-box	TATA	1238	4	-	Arabidopsis thaliana	core promoter element around -30 of transcription start
AT2G40750	AtWRKY54	TATA-box	ATTATA	1250	6	+	Brassica napus	core promoter element around -30 of transcription start
AT2G40750	AtWRKY54	TATA-box	TATAA	1251	5	-	Arabidopsis thaliana	core promoter element around -30 of transcription start
AT2G40750	AtWRKY54	TATA-box	TATA	1252	4	-	Arabidopsis thaliana	core promoter element around -30 of transcription start
AT2G40750	AtWRKY54	TATA-box	TATAAA	1302	6	-	Helianthus annuus	core promoter element around -30 of transcription start
AT2G40750	AtWRKY54	TATA-box	TATAA	1303	5	-	Arabidopsis thaliana	core promoter element around -30 of transcription start
AT2G40750	AtWRKY54	TATA-box	TATA	1304	4	-	Arabidopsis thaliana	core promoter element around -30 of transcription start
AT2G40750	AtWRKY54	TATA-box	ATTATA	1321	6	+	Brassica napus	core promoter element around -30 of transcription start
AT2G40750	AtWRKY54	TATA-box	TATAA	1322	5	-	Arabidopsis thaliana	core promoter element around -30 of transcription start
AT2G40750	AtWRKY54	TATA-box	TATA	1323	4	-	Arabidopsis thaliana	core promoter element around -30 of transcription start
AT2G40750	AtWRKY54	TATA-box	TATA	1415	4	-	Arabidopsis thaliana	core promoter element around -30 of transcription start
AT2G40750	AtWRKY54	TATA-box	ccTATAAAaa	1458	9	+	Arabidopsis thaliana	core promoter element around -30 of transcription start
AT2G40750	AtWRKY54	CAAT-box	CAAT	16	4	-	Nicotiana glutinosa
AT2G40750	AtWRKY54	CAAT-box	CAAT	45	4	-	Nicotiana glutinosa
AT2G40750	AtWRKY54	CAAT-box	CAAAT	212	5	+	Pisum sativum	common cis-acting element in promoter and enhancer regions
AT2G40750	AtWRKY54	CAAT-box	CAAT	221	4	+	Nicotiana glutinosa
AT2G40750	AtWRKY54	CAAT-box	CAAAT	263	5	+	Pisum sativum	common cis-acting element in promoter and enhancer regions
AT2G40750	AtWRKY54	CAAT-box	CAAT	346	4	+	Nicotiana glutinosa
AT2G40750	AtWRKY54	CAAT-box	CAAT	381	4	-	Nicotiana glutinosa
AT2G40750	AtWRKY54	CAAT-box	CCAAT	386	5	-	Arabidopsis thaliana	common cis-acting element in promoter and enhancer regions
AT2G40750	AtWRKY54	CAAT-box	CAAAT	400	5	+	Pisum sativum	common cis-acting element in promoter and enhancer regions
AT2G40750	AtWRKY54	CAAT-box	CAAT	415	4	-	Nicotiana glutinosa
AT2G40750	AtWRKY54	CAAT-box	CAAT	649	4	+	Nicotiana glutinosa
AT2G40750	AtWRKY54	CAAT-box	CAAT	785	4	-	Nicotiana glutinosa
AT2G40750	AtWRKY54	CAAT-box	CAAAT	822	5	-	Pisum sativum	common cis-acting element in promoter and enhancer regions
AT2G40750	AtWRKY54	CAAT-box	CCAAT	829	5	+	Arabidopsis thaliana	common cis-acting element in promoter and enhancer regions
AT2G40750	AtWRKY54	CAAT-box	CAAT	830	4	+	Nicotiana glutinosa
AT2G40750	AtWRKY54	CAAT-box	CAAAT	976	5	-	Pisum sativum	common cis-acting element in promoter and enhancer regions
AT2G40750	AtWRKY54	CAAT-box	CAAT	1188	4	+	Nicotiana glutinosa
AT2G40750	AtWRKY54	CAAT-box	CCAAT	1217	5	+	Arabidopsis thaliana	common cis-acting element in promoter and enhancer regions
AT2G40750	AtWRKY54	CAAT-box	CAAT	1218	4	+	Nicotiana glutinosa
AT2G40750	AtWRKY54	CAAT-box	CCAAT	1247	5	+	Arabidopsis thaliana	common cis-acting element in promoter and enhancer regions
AT2G40750	AtWRKY54	CAAT-box	CAAT	1248	4	+	Nicotiana glutinosa
AT2G40750	AtWRKY54	CAAT-box	CAAAT	1260	5	+	Pisum sativum	common cis-acting element in promoter and enhancer regions
AT2G40750	AtWRKY54	CAAT-box	CAAAT	1439	5	+	Pisum sativum	common cis-acting element in promoter and enhancer regions
AT2G40750	AtWRKY54	CAAT-box	CAAT	1479	4	-	Nicotiana glutinosa
AT2G40750	AtWRKY54	F-box	CTATTCTCATT	650	10	-	Lycopersicon esculentum
AT2G40750	AtWRKY54	WUN-motif	AAATTACT	91	8	+	Nicotiana glutinosa
AT2G40750	AtWRKY54	TCA-element	CCATCTTTTT	35	9	-	Nicotiana tabacum	cis-acting element involved in salicylic acid responsiveness
AT2G40750	AtWRKY54	G-Box	CACGTT	1150	6	-	Pisum sativum	cis-acting regulatory element involved in light responsiveness
AT2G40750	AtWRKY54	Unnamed__4	CTCC	923	4	+	Petroselinum hortense
AT2G40750	AtWRKY54	Unnamed__4	CTCC	1013	4	+	Petroselinum hortense
AT2G40750	AtWRKY54	Unnamed__4	CTCC	1121	4	-	Petroselinum hortense
AT2G40750	AtWRKY54	Unnamed__4	CTCC	1160	4	-	Petroselinum hortense
AT2G40750	AtWRKY54	W box	TTGACC	824	6	+	Arabidopsis thaliana
AT2G40750	AtWRKY54	GA-motif	ATAGATAA	560	8	-	Arabidopsis thaliana	part of a light responsive element
AT2G40750	AtWRKY54	GA-motif	ATAGATAA	1228	8	+	Arabidopsis thaliana	part of a light responsive element
AT2G40750	AtWRKY54	GT1-motif	GGTTAAT	78	7	-	Avena sativa	light responsive element
AT2G40750	AtWRKY54	GT1-motif	GGTTAA	79	6	-	Arabidopsis thaliana	light responsive element
AT2G40750	AtWRKY54	ABRE4	CACGTA	702	6	+	Zea mays
AT2G40750	AtWRKY54	O2-site	GATGATGTGG	1179	10	-	Zea mays	cis-acting regulatory element involved in zein metabolism regulation
AT2G40750	AtWRKY54	O2-site	GATGA(C/T)(A/G)TG(A/G)	1438	8	-	Zea mays	cis-acting regulatory element involved in zein metabolism regulation
AT2G40750	AtWRKY54	ABRE3a	TACGTG	702	6	-	Zea mays
AT2G40750	AtWRKY54	CGTCA-motif	CGTCA	56	5	+	Hordeum vulgare	cis-acting regulatory element involved in the MeJA-responsiveness
AT2G40750	AtWRKY54	MYB-like sequence	TAACCA	80	6	+	Arabidopsis thaliana
AT2G40750	AtWRKY54	MYB-like sequence	TAACCA	1061	6	+	Arabidopsis thaliana
AT2G40750	AtWRKY54	MYB-like sequence	TAACCA	1289	6	-	Arabidopsis thaliana
AT2G40750	AtWRKY54	MRE	AACCTAA	1456	7	+	Petroselinum crispum	MYB binding site involved in light responsiveness
AT2G40750	AtWRKY54	G-box	TACGTG	702	6	-	Arabidopsis thaliana	cis-acting regulatory element involved in light responsiveness
AT2G40750	AtWRKY54	AT~TATA-box	TATATA	565	6	+	Arabidopsis thaliana
AT2G40750	AtWRKY54	AT~TATA-box	TATATA	567	6	+	Arabidopsis thaliana
AT2G40750	AtWRKY54	AT~TATA-box	TATATA	569	6	+	Arabidopsis thaliana
AT2G40750	AtWRKY54	AT~TATA-box	TATATA	571	6	+	Arabidopsis thaliana
AT2G40750	AtWRKY54	AT~TATA-box	TATATA	573	6	+	Arabidopsis thaliana
AT2G40750	AtWRKY54	AT~TATA-box	TATATA	575	6	+	Arabidopsis thaliana
AT2G40750	AtWRKY54	AT~TATA-box	TATATA	577	6	+	Arabidopsis thaliana
AT2G40750	AtWRKY54	AT~TATA-box	TATATA	579	6	+	Arabidopsis thaliana
AT2G40750	AtWRKY54	AT~TATA-box	TATATA	581	6	+	Arabidopsis thaliana
AT2G40750	AtWRKY54	AT~TATA-box	TATATA	583	6	+	Arabidopsis thaliana
AT2G40750	AtWRKY54	AT~TATA-box	TATATA	585	6	+	Arabidopsis thaliana
AT2G40750	AtWRKY54	AT~TATA-box	TATATA	587	6	+	Arabidopsis thaliana
AT2G40750	AtWRKY54	AT~TATA-box	TATATA	589	6	+	Arabidopsis thaliana
AT2G40750	AtWRKY54	AT~TATA-box	TATATA	591	6	+	Arabidopsis thaliana
AT2G40750	AtWRKY54	AT~TATA-box	TATATA	593	6	+	Arabidopsis thaliana
AT2G40750	AtWRKY54	AT~TATA-box	TATATA	738	6	+	Arabidopsis thaliana
AT2G40750	AtWRKY54	AT~TATA-box	TATATA	1000	6	-	Arabidopsis thaliana
AT2G40750	AtWRKY54		motif_sequence	113	4	-	organism	short_function
AT2G40750	AtWRKY54		motif_sequence	422	4	+	organism	short_function
AT2G40750	AtWRKY54		motif_sequence	763	4	+	organism	short_function
AT2G40750	AtWRKY54		motif_sequence	1160	4	-	organism	short_function
AT2G40750	AtWRKY54		motif_sequence	1315	4	+	organism	short_function
AT2G40750	AtWRKY54		motif_sequence	1358	4	+	organism	short_function
AT2G40750	AtWRKY54	Unnamed__1	CGTGG	554	5	-	Zea mays
AT2G40750	AtWRKY54	Unnamed__1	CGTGG	959	5	+	Zea mays
AT2G42080	AtBIL2	MRE	AACCTAA	824	7	+	Petroselinum crispum	MYB binding site involved in light responsiveness
AT2G42080	AtBIL2	AE-box	AGAAACAA	397	8	-	Arabidopsis thaliana	part of a module for light response
AT2G42080	AtBIL2	STRE	AGGGG	1043	5	+	Arabidopsis thaliana
AT2G42080	AtBIL2	G-box	TACGTG	1144	6	-	Arabidopsis thaliana	cis-acting regulatory element involved in light responsiveness
AT2G42080	AtBIL2	AT~TATA-box	TATATA	266	6	+	Arabidopsis thaliana
AT2G42080	AtBIL2	AT~TATA-box	TATATA	1021	6	-	Arabidopsis thaliana
AT2G42080	AtBIL2		motif_sequence	203	4	+	organism	short_function
AT2G42080	AtBIL2		motif_sequence	231	4	+	organism	short_function
AT2G42080	AtBIL2		motif_sequence	503	4	-	organism	short_function
AT2G42080	AtBIL2		motif_sequence	690	4	+	organism	short_function
AT2G42080	AtBIL2		motif_sequence	851	4	+	organism	short_function
AT2G42080	AtBIL2		motif_sequence	1007	4	+	organism	short_function
AT2G42080	AtBIL2		motif_sequence	1313	4	-	organism	short_function
AT2G42080	AtBIL2	G-Box	CACGTT	1418	6	+	Pisum sativum	cis-acting regulatory element involved in light responsiveness
AT2G42080	AtBIL2	W box	TTGACC	85	6	-	Arabidopsis thaliana
AT2G42080	AtBIL2	Unnamed__4	CTCC	2	4	+	Petroselinum hortense
AT2G42080	AtBIL2	Unnamed__4	CTCC	73	4	+	Petroselinum hortense
AT2G42080	AtBIL2	Unnamed__4	CTCC	503	4	-	Petroselinum hortense
AT2G42080	AtBIL2	Unnamed__4	CTCC	1152	4	-	Petroselinum hortense
AT2G42080	AtBIL2	Unnamed__4	CTCC	1482	4	+	Petroselinum hortense
AT2G42080	AtBIL2	Unnamed__4	CTCC	1485	4	+	Petroselinum hortense
AT2G42080	AtBIL2	GT1-motif	GGTTAAT	154	7	-	Avena sativa	light responsive element
AT2G42080	AtBIL2	GT1-motif	GGTTAA	155	6	-	Arabidopsis thaliana	light responsive element
AT2G42080	AtBIL2	GT1-motif	GGTTAAT	1205	7	-	Avena sativa	light responsive element
AT2G42080	AtBIL2	GT1-motif	GGTTAA	1206	6	-	Arabidopsis thaliana	light responsive element
AT2G42080	AtBIL2	ABRE4	CACGTA	1144	6	+	Zea mays
AT2G42080	AtBIL2	ABRE3a	TACGTG	1144	6	-	Zea mays
AT2G42080	AtBIL2	MYB-like sequence	TAACCA	156	6	+	Arabidopsis thaliana
AT2G42080	AtBIL2	ABRE	CGTACGTGCA	186	9	+	Hordeum vulgare	cis-acting element involved in the abscisic acid responsiveness
AT2G42080	AtBIL2	ABRE	ACGTG	1144	5	-	Arabidopsis thaliana	cis-acting element involved in the abscisic acid responsiveness
AT2G42080	AtBIL2	ABRE	ACGTG	1418	5	-	Arabidopsis thaliana	cis-acting element involved in the abscisic acid responsiveness
AT2G42080	AtBIL2	TATA-box	TATA	81	4	+	Arabidopsis thaliana	core promoter element around -30 of transcription start
AT2G42080	AtBIL2	TATA-box	ATATAA	107	6	+	Brassica oleracea	core promoter element around -30 of transcription start
AT2G42080	AtBIL2	TATA-box	TATA	108	4	+	Arabidopsis thaliana	core promoter element around -30 of transcription start
AT2G42080	AtBIL2	TATA-box	ATATAT	265	6	+	Brassica napus	core promoter element around -30 of transcription start
AT2G42080	AtBIL2	TATA-box	TATATA	266	6	+	Arabidopsis thaliana	core promoter element around -30 of transcription start
AT2G42080	AtBIL2	TATA-box	ATATAA	267	6	+	Brassica oleracea	core promoter element around -30 of transcription start
AT2G42080	AtBIL2	TATA-box	TATA	268	4	+	Arabidopsis thaliana	core promoter element around -30 of transcription start
AT2G42080	AtBIL2	TATA-box	TATAA	656	5	-	Arabidopsis thaliana	core promoter element around -30 of transcription start
AT2G42080	AtBIL2	TATA-box	TATA	657	4	+	Arabidopsis thaliana	core promoter element around -30 of transcription start
AT2G42080	AtBIL2	TATA-box	TACAAAA	726	7	+	Oryza sativa	core promoter element around -30 of transcription start
AT2G42080	AtBIL2	TATA-box	TATAA	866	5	-	Arabidopsis thaliana	core promoter element around -30 of transcription start
AT2G42080	AtBIL2	TATA-box	TATA	867	4	-	Arabidopsis thaliana	core promoter element around -30 of transcription start
AT2G42080	AtBIL2	TATA-box	ATTATA	942	6	+	Brassica napus	core promoter element around -30 of transcription start
AT2G42080	AtBIL2	TATA-box	TATAA	943	5	-	Arabidopsis thaliana	core promoter element around -30 of transcription start
AT2G42080	AtBIL2	TATA-box	TATA	944	4	-	Arabidopsis thaliana	core promoter element around -30 of transcription start
AT2G42080	AtBIL2	TATA-box	ATATAT	1020	6	-	Brassica napus	core promoter element around -30 of transcription start
AT2G42080	AtBIL2	TATA-box	TATATA	1021	6	-	Arabidopsis thaliana	core promoter element around -30 of transcription start
AT2G42080	AtBIL2	TATA-box	ATATAT	1022	6	-	Brassica napus	core promoter element around -30 of transcription start
AT2G42080	AtBIL2	TATA-box	TATA	1023	4	-	Arabidopsis thaliana	core promoter element around -30 of transcription start
AT2G42080	AtBIL2	TATA-box	TATAAAA	1090	7	-	Pisum sativum	core promoter element around -30 of transcription start
AT2G42080	AtBIL2	TATA-box	TATAAA	1091	6	-	Helianthus annuus	core promoter element around -30 of transcription start
AT2G42080	AtBIL2	TATA-box	TATAA	1092	5	-	Arabidopsis thaliana	core promoter element around -30 of transcription start
AT2G42080	AtBIL2	TATA-box	TATA	1093	4	-	Arabidopsis thaliana	core promoter element around -30 of transcription start
AT2G42080	AtBIL2	TATA-box	TATAA	1115	5	-	Arabidopsis thaliana	core promoter element around -30 of transcription start
AT2G42080	AtBIL2	TATA-box	TATA	1116	4	-	Arabidopsis thaliana	core promoter element around -30 of transcription start
AT2G42080	AtBIL2	TATA-box	TATAAAT	1227	7	-	Brassica juncea	core promoter element around -30 of transcription start
AT2G42080	AtBIL2	TATA-box	TATAAA	1228	6	-	Helianthus annuus	core promoter element around -30 of transcription start
AT2G42080	AtBIL2	TATA-box	TATAA	1229	5	-	Arabidopsis thaliana	core promoter element around -30 of transcription start
AT2G42080	AtBIL2	TATA-box	TATA	1230	4	-	Arabidopsis thaliana	core promoter element around -30 of transcription start
AT2G42080	AtBIL2	TATA-box	ccTATAAAaa	1244	9	+	Arabidopsis thaliana	core promoter element around -30 of transcription start
AT2G42080	AtBIL2	CAAT-box	CAAAT	8	5	+	Pisum sativum	common cis-acting element in promoter and enhancer regions
AT2G42080	AtBIL2	CAAT-box	CCAAT	33	5	+	Arabidopsis thaliana	common cis-acting element in promoter and enhancer regions
AT2G42080	AtBIL2	CAAT-box	CAAT	34	4	+	Nicotiana glutinosa
AT2G42080	AtBIL2	CAAT-box	CCAAT	40	5	-	Arabidopsis thaliana	common cis-acting element in promoter and enhancer regions
AT2G42080	AtBIL2	CAAT-box	CAAT	137	4	+	Nicotiana glutinosa
AT2G42080	AtBIL2	CAAT-box	CAAAT	345	5	+	Pisum sativum	common cis-acting element in promoter and enhancer regions
AT2G42080	AtBIL2	CAAT-box	CAAT	380	4	+	Nicotiana glutinosa
AT2G42080	AtBIL2	CAAT-box	CAAAT	382	5	-	Pisum sativum	common cis-acting element in promoter and enhancer regions
AT2G42080	AtBIL2	CAAT-box	CAAT	422	4	-	Nicotiana glutinosa
AT2G42080	AtBIL2	CAAT-box	CAAT	523	4	+	Nicotiana glutinosa
AT2G42080	AtBIL2	CAAT-box	CAAAT	545	5	+	Pisum sativum	common cis-acting element in promoter and enhancer regions
AT2G42080	AtBIL2	CAAT-box	CAAAT	737	5	-	Pisum sativum	common cis-acting element in promoter and enhancer regions
AT2G42080	AtBIL2	CAAT-box	CAAAT	766	5	+	Pisum sativum	common cis-acting element in promoter and enhancer regions
AT2G42080	AtBIL2	CAAT-box	CAAT	775	4	+	Nicotiana glutinosa
AT2G42080	AtBIL2	CAAT-box	CAAT	806	4	-	Nicotiana glutinosa
AT2G42080	AtBIL2	CAAT-box	CAAT	835	4	-	Nicotiana glutinosa
AT2G42080	AtBIL2	CAAT-box	CCAAT	856	5	+	Arabidopsis thaliana	common cis-acting element in promoter and enhancer regions
AT2G42080	AtBIL2	CAAT-box	CAAT	857	4	+	Nicotiana glutinosa
AT2G42080	AtBIL2	CAAT-box	CAAT	899	4	+	Nicotiana glutinosa
AT2G42080	AtBIL2	CAAT-box	CAAT	905	4	-	Nicotiana glutinosa
AT2G42080	AtBIL2	CAAT-box	CAAAT	993	5	-	Pisum sativum	common cis-acting element in promoter and enhancer regions
AT2G42080	AtBIL2	CAAT-box	CAAAT	1012	5	+	Pisum sativum	common cis-acting element in promoter and enhancer regions
AT2G42080	AtBIL2	CAAT-box	CAAT	1050	4	-	Nicotiana glutinosa
AT2G42080	AtBIL2	CAAT-box	CCAAT	1149	5	-	Arabidopsis thaliana	common cis-acting element in promoter and enhancer regions
AT2G42080	AtBIL2	CAAT-box	CAAAT	1163	5	+	Pisum sativum	common cis-acting element in promoter and enhancer regions
AT2G42080	AtBIL2	CAAT-box	CAAT	1166	4	-	Nicotiana glutinosa
AT2G42080	AtBIL2	CAAT-box	CAAT	1221	4	+	Nicotiana glutinosa
AT2G42080	AtBIL2	CAAT-box	CAAT	1349	4	-	Nicotiana glutinosa
AT2G42080	AtBIL2	WRE3	CCACCT	552	6	-	Pisum sativum
AT2G42080	AtBIL2	TATA	TATAAAAT	1093	8	+	Arabidopsis thaliana
AT2G42080	AtBIL2	TATA	TATAAAAT	1116	8	+	Arabidopsis thaliana
AT2G42080	AtBIL2	LTR	CCGAAA	244	6	+	Hordeum vulgare	cis-acting element involved in low-temperature responsiveness
AT2G42080	AtBIL2	GCN4_motif	TGAGTCA	1402	7	+	Oryza sativa	cis-regulatory element involved in endosperm expression
AT2G42080	AtBIL2	AAGAA-motif	GAAAGAA	778	7	-	Avena sativa
AT2G42080	AtBIL2	ARE	AAACCA	95	6	-	Zea mays	cis-acting regulatory element essential for the anaerobic induction
AT2G42080	AtBIL2	ARE	AAACCA	1272	6	-	Zea mays	cis-acting regulatory element essential for the anaerobic induction
AT2G42080	AtBIL2	ARE	AAACCA	1439	6	-	Zea mays	cis-acting regulatory element essential for the anaerobic induction
AT2G42080	AtBIL2	Box 4	ATTAAT	36	6	+	Petroselinum crispum	part of a conserved DNA module involved in light responsiveness
AT2G42080	AtBIL2	Box 4	ATTAAT	847	6	-	Petroselinum crispum	part of a conserved DNA module involved in light responsiveness
AT2G42080	AtBIL2	Box 4	ATTAAT	986	6	-	Petroselinum crispum	part of a conserved DNA module involved in light responsiveness
AT2G42080	AtBIL2	Box 4	ATTAAT	1054	6	-	Petroselinum crispum	part of a conserved DNA module involved in light responsiveness
AT2G42080	AtBIL2	Box 4	ATTAAT	1223	6	-	Petroselinum crispum	part of a conserved DNA module involved in light responsiveness
AT2G42080	AtBIL2	P-box	CCTTTTG	485	7	-	Oryza sativa	gibberellin-responsive element
AT2G42080	AtBIL2	Myc	TCTCTTA	652	7	+	Arabidopsis thaliana
AT2G42080	AtBIL2	MYB	TAACCA	156	6	+	Arabidopsis thaliana
AT2G42080	AtBIL2	TCT-motif	TCTTAC	331	6	-	Arabidopsis thaliana	part of a light responsive element
AT2G42080	AtBIL2	TCT-motif	TCTTAC	536	6	+	Arabidopsis thaliana	part of a light responsive element
AT2G42580	AtTTL3	W box	TTGACC	286	6	-	Arabidopsis thaliana
AT2G42580	AtTTL3	Unnamed__4	CTCC	306	4	+	Petroselinum hortense
AT2G42580	AtTTL3	Unnamed__4	CTCC	1190	4	-	Petroselinum hortense
AT2G42580	AtTTL3	Unnamed__4	CTCC	1246	4	-	Petroselinum hortense
AT2G42580	AtTTL3	G-Box	CACGTT	801	6	-	Pisum sativum	cis-acting regulatory element involved in light responsiveness
AT2G42580	AtTTL3	GT1-motif	GGTTAA	297	6	-	Arabidopsis thaliana	light responsive element
AT2G42580	AtTTL3	GT1-motif	GGTTAA	998	6	+	Arabidopsis thaliana	light responsive element
AT2G42580	AtTTL3	GT1-motif	GGTTAAT	1276	7	+	Avena sativa	light responsive element
AT2G42580	AtTTL3	TGA-element	AACGAC	556	6	+	Brassica oleracea	auxin-responsive element
AT2G42580	AtTTL3	TGA-element	AACGAC	1165	6	+	Brassica oleracea	auxin-responsive element
AT2G42580	AtTTL3	ABRE4	CACGTA	259	6	-	Zea mays
AT2G42580	AtTTL3	LS7	CAGATTTATTTTTA	437	13	+	Zea mays	part of a light responsive element
AT2G42580	AtTTL3	CGTCA-motif	CGTCA	207	5	-	Hordeum vulgare	cis-acting regulatory element involved in the MeJA-responsiveness
AT2G42580	AtTTL3	CGTCA-motif	CGTCA	825	5	-	Hordeum vulgare	cis-acting regulatory element involved in the MeJA-responsiveness
AT2G42580	AtTTL3	CGTCA-motif	CGTCA	828	5	+	Hordeum vulgare	cis-acting regulatory element involved in the MeJA-responsiveness
AT2G42580	AtTTL3	CGTCA-motif	CGTCA	1493	5	-	Hordeum vulgare	cis-acting regulatory element involved in the MeJA-responsiveness
AT2G42580	AtTTL3	ABRE3a	TACGTG	259	6	+	Zea mays
AT2G42580	AtTTL3	MYB-like sequence	TAACCA	298	6	+	Arabidopsis thaliana
AT2G42580	AtTTL3	AE-box	AGAAACAA	1391	8	-	Arabidopsis thaliana	part of a module for light response
AT2G42580	AtTTL3	TC-rich repeats	GTTTTCTTAC	1017	9	-	Nicotiana tabacum	cis-acting element involved in defense and stress responsiveness
AT2G42580	AtTTL3	ERE	ATTTTAAA	6	8	+	Nicotiana glutinos
AT2G42580	AtTTL3	ERE	ATTTTAAA	843	8	+	Nicotiana glutinos
AT2G42580	AtTTL3	G-box	CCACGTAA	258	8	-	Brassica napus	cis-acting regulatory element involved in light responsiveness
AT2G42580	AtTTL3	G-box	TACGTG	259	6	+	Arabidopsis thaliana	cis-acting regulatory element involved in light responsiveness
AT2G42580	AtTTL3	G-box	CACGAC	635	6	-	Zea mays	cis-acting regulatory element involved in light responsiveness
AT2G42580	AtTTL3	STRE	AGGGG	995	5	+	Arabidopsis thaliana
AT2G42580	AtTTL3	box S	AGCCACC	156	7	-	Arabidopsis thaliana
AT2G42580	AtTTL3	AT~TATA-box	TATATA	149	6	+	Arabidopsis thaliana
AT2G42580	AtTTL3	Unnamed__1	CGTGG	261	5	+	Zea mays
AT2G42580	AtTTL3	Unnamed__1	CGTGG	637	5	+	Zea mays
AT2G42580	AtTTL3		motif_sequence	2	4	-	organism	short_function
AT2G42580	AtTTL3		motif_sequence	22	4	+	organism	short_function
AT2G42580	AtTTL3		motif_sequence	550	4	+	organism	short_function
AT2G42580	AtTTL3		motif_sequence	702	4	-	organism	short_function
AT2G42580	AtTTL3		motif_sequence	790	4	-	organism	short_function
AT2G42580	AtTTL3		motif_sequence	812	4	+	organism	short_function
AT2G42580	AtTTL3		motif_sequence	885	4	+	organism	short_function
AT2G42580	AtTTL3		motif_sequence	934	4	-	organism	short_function
AT2G42580	AtTTL3		motif_sequence	938	4	+	organism	short_function
AT2G42580	AtTTL3		motif_sequence	1076	4	+	organism	short_function
AT2G42580	AtTTL3		motif_sequence	1195	4	-	organism	short_function
AT2G42580	AtTTL3		motif_sequence	1210	4	-	organism	short_function
AT2G42580	AtTTL3		motif_sequence	1222	4	-	organism	short_function
AT2G42580	AtTTL3		motif_sequence	1238	4	+	organism	short_function
AT2G42580	AtTTL3		motif_sequence	1246	4	-	organism	short_function
AT2G42580	AtTTL3		motif_sequence	1356	4	+	organism	short_function
AT2G42580	AtTTL3		motif_sequence	1369	4	+	organism	short_function
AT2G42580	AtTTL3		motif_sequence	1397	4	+	organism	short_function
AT2G42580	AtTTL3	AAGAA-motif	GAAAGAA	1359	7	-	Avena sativa
AT2G42580	AtTTL3	TGACG-motif	TGACG	207	5	+	Hordeum vulgare	cis-acting regulatory element involved in the MeJA-responsiveness
AT2G42580	AtTTL3	TGACG-motif	TGACG	825	5	+	Hordeum vulgare	cis-acting regulatory element involved in the MeJA-responsiveness
AT2G42580	AtTTL3	TGACG-motif	TGACG	828	5	-	Hordeum vulgare	cis-acting regulatory element involved in the MeJA-responsiveness
AT2G42580	AtTTL3	TGACG-motif	TGACG	1493	5	+	Hordeum vulgare	cis-acting regulatory element involved in the MeJA-responsiveness
AT2G42580	AtTTL3	as-1	TGACG	207	5	+	Arabidopsis thaliana
AT2G42580	AtTTL3	as-1	TGACG	825	5	+	Arabidopsis thaliana
AT2G42580	AtTTL3	as-1	TGACG	828	5	-	Arabidopsis thaliana
AT2G42580	AtTTL3	as-1	TGACG	1493	5	+	Arabidopsis thaliana
AT2G42580	AtTTL3	TCA	TCATCTTCAT	1214	9	-	Pisum sativum
AT2G42580	AtTTL3	TCA	TCATCTTCAT	1297	9	+	Pisum sativum
AT2G42580	AtTTL3	Box 4	ATTAAT	747	6	+	Petroselinum crispum	part of a conserved DNA module involved in light responsiveness
AT2G42580	AtTTL3	Box 4	ATTAAT	1121	6	-	Petroselinum crispum	part of a conserved DNA module involved in light responsiveness
AT2G42580	AtTTL3	Box 4	ATTAAT	1125	6	-	Petroselinum crispum	part of a conserved DNA module involved in light responsiveness
[truncated: 2,985 more rows]
