# Supplementary material for: Elucidating the role of brassinosteroid signaling genes and their promoters in Arabidopsis revealed regulatory mechanisms in plant development and responses to different abiotic stresses
Source: BMC Plant Biol. 2025 Jul 28;25:970. doi: 10.1186/s12870-025-06960-6 (PMC12302695; doi:10.1186/s12870-025-06960-6)
Supplement: Supplementary file 9 — Supplementary Material 9: Table S7: Detailed information on PPI annotation of the selected BR signaling proteins. [file 12870_2025_6960_MOESM9_ESM.xlsx]

## Sheet: Arabidopsis TFbs
Sequence ID	TFBS ID	TFBS Name	Posistion	Strand	Similar Score	Binding sequence	TF family	TF ID
AT1G03445	TFmatrixID_0002		816	+	0.98	gaTAATTaat	AT-Hook	AT1G63480
AT1G03445	TFmatrixID_0002		825	+	0.99	taTAATTatt	AT-Hook	AT1G63480
AT1G03445	TFmatrixID_0002		982	+	0.951	ttTAATTaat	AT-Hook	AT1G63480
AT1G03445	TFmatrixID_0002		1245	-	0.968	aaaAATTAtt	AT-Hook	AT1G63480
AT1G03445	TFmatrixID_0003		625	-	0.982	aaaaTATATa	AT-Hook	AT1G63480
AT1G03445	TFmatrixID_0003		763	+	0.984	aATATAtttt	AT-Hook	AT1G63480
AT1G03445	TFmatrixID_0004		474	+	0.992	tAATATattc	AT-Hook	AT4G14465
AT1G03445	TFmatrixID_0004		474	-	0.995	taatATATTc	AT-Hook	AT4G14465
AT1G03445	TFmatrixID_0004		762	+	0.995	tAATATattt	AT-Hook	AT4G14465
AT1G03445	TFmatrixID_0004		762	-	1	taatATATTt	AT-Hook	AT4G14465
AT1G03445	TFmatrixID_0004		822	+	0.895	tAATATaatt	AT-Hook	AT4G14465
AT1G03445	TFmatrixID_0004		870	-	0.897	aattATATTt	AT-Hook	AT4G14465
AT1G03445	TFmatrixID_0004		896	-	0.895	tattATATTc	AT-Hook	AT4G14465
AT1G03445	TFmatrixID_0004		922	+	0.997	aAATATattt	AT-Hook	AT4G14465
AT1G03445	TFmatrixID_0004		922	-	0.997	aaatATATTt	AT-Hook	AT4G14465
AT1G03445	TFmatrixID_0005		104	+	0.918	taATTAActa	AT-Hook	AT4G14465
AT1G03445	TFmatrixID_0005		850	+	0.918	taATTAActa	AT-Hook	AT4G14465
AT1G03445	TFmatrixID_0006		295	+	0.985	cATTATaatt	AT-Hook	AT4G14465
AT1G03445	TFmatrixID_0006		295	-	0.982	cattATAATt	AT-Hook	AT4G14465
AT1G03445	TFmatrixID_0006		822	-	0.969	taatATAATt	AT-Hook	AT4G14465
AT1G03445	TFmatrixID_0006		828	+	0.949	aATTATtatc	AT-Hook	AT4G14465
AT1G03445	TFmatrixID_0006		870	+	0.958	aATTATattt	AT-Hook	AT4G14465
AT1G03445	TFmatrixID_0006		896	+	0.964	tATTATattc	AT-Hook	AT4G14465
AT1G03445	TFmatrixID_0007		104	+	0.917	tAATTAacta	AT-Hook	AT4G35390
AT1G03445	TFmatrixID_0007		850	+	0.917	tAATTAacta	AT-Hook	AT4G35390
AT1G03445	TFmatrixID_0008		474	+	0.985	tAATATattc	AT-Hook	AT4G35390
AT1G03445	TFmatrixID_0008		474	-	0.987	taatATATTc	AT-Hook	AT4G35390
AT1G03445	TFmatrixID_0008		762	+	0.991	tAATATattt	AT-Hook	AT4G35390
AT1G03445	TFmatrixID_0008		762	-	1	taatATATTt	AT-Hook	AT4G35390
AT1G03445	TFmatrixID_0008		822	+	0.942	tAATATaatt	AT-Hook	AT4G35390
AT1G03445	TFmatrixID_0008		870	-	0.951	aattATATTt	AT-Hook	AT4G35390
AT1G03445	TFmatrixID_0008		896	-	0.938	tattATATTc	AT-Hook	AT4G35390
AT1G03445	TFmatrixID_0008		922	+	1	aAATATattt	AT-Hook	AT4G35390
AT1G03445	TFmatrixID_0008		922	-	1	aaatATATTt	AT-Hook	AT4G35390
AT1G03445	TFmatrixID_0008		1487	-	0.936	caaaATATTg	AT-Hook	AT4G35390
AT1G03445	TFmatrixID_0009		957	-	0.999	aAATAAatta	AT-Hook	AT4G35390
AT1G03445	TFmatrixID_0018		63	+	0.902	atGGATCttg	Myb/SANT; MYB; ARR-B	AT2G01760
AT1G03445	TFmatrixID_0025		150	-	0.931	tcAATCActc	Homeodomain; bZIP; HD-ZIP	AT3G61890
AT1G03445	TFmatrixID_0026		827	+	0.941	taATTATtat	bZIP; Homeodomain; HD-ZIP	AT5G03790
AT1G03445	TFmatrixID_0026		1247	+	0.997	aaATTATtga	bZIP; Homeodomain; HD-ZIP	AT5G03790
AT1G03445	TFmatrixID_0030		166	-	0.964	gctgTATCTt	MYB-related	AT2G46830
AT1G03445	TFmatrixID_0031		87	+	0.98	caAAAAGttg	Dof	AT2G46590
AT1G03445	TFmatrixID_0031		1108	+	0.971	caAAAAGtct	Dof	AT2G46590
AT1G03445	TFmatrixID_0031		1164	+	0.971	caAAAAGtct	Dof	AT2G46590
AT1G03445	TFmatrixID_0031		1192	-	0.991	gcaCTTTTta	Dof	AT2G46590
AT1G03445	TFmatrixID_0042		63	-	0.959	atgGATCTtg	GATA; tify	AT5G25830
AT1G03445	TFmatrixID_0047		826	+	0.969	ataATTATta	bZIP; Homeodomain; HD-ZIP	AT1G52150
AT1G03445	TFmatrixID_0048		475	+	0.986	aataTATTCt	Myb/SANT; MYB; G2-like	AT5G16560
AT1G03445	TFmatrixID_0048		897	+	0.979	attaTATTCt	Myb/SANT; MYB; G2-like	AT5G16560
AT1G03445	TFmatrixID_0057		514	-	0.979	aaTGTTGc	AP2; RAV	AT1G25560
AT1G03445	TFmatrixID_0058		824	+	0.945	atataATTATtatc	Homeodomain; bZIP; HD-ZIP	AT3G01470
AT1G03445	TFmatrixID_0058		1244	+	0.973	aaaaaATTATtgaa	Homeodomain; bZIP; HD-ZIP	AT3G01470
AT1G03445	TFmatrixID_0063		514	-	0.981	aaTGTTGc	AP2; RAV	AT1G68840
AT1G03445	TFmatrixID_0089		512	-	0.965	aaaaTGTTGcaa	AP2; B3; RAV	AT1G13260
AT1G03445	TFmatrixID_0108		276	+	0.808	aaatgttATGATtattaac	bZIP; Homeodomain; HD-ZIP	AT1G30490
AT1G03445	TFmatrixID_0108		699	-	0.776	acatgttATCATttggtaa	bZIP; Homeodomain; HD-ZIP	AT1G30490
AT1G03445	TFmatrixID_0116		1247	+	0.929	aaaTTATTg	Homeodomain; bZIP; HD-ZIP	AT5G65310
AT1G03445	TFmatrixID_0119		1369	-	0.869	tcGTCGGagt	AP2; ERF;ERF	AT1G01250;AT1G33760;AT1G77200;AT2G23340;AT4G06746;AT4G36900;AT5G11590;AT1G44830
AT1G03445	TFmatrixID_0121		1370	-	0.897	cGTCGGag	AP2; ERF;ERF	AT1G01250;AT1G19210;AT1G33760;AT1G77200;AT2G23340;AT2G35700;AT2G44940;AT3G60490;AT4G06746;AT4G25490;AT4G36900;AT5G11590;AT5G21960;AT5G51990;AT1G21910;AT1G44830;AT1G46768;AT1G77640;AT3G50260;AT5G67190
AT1G03445	TFmatrixID_0123		514	+	0.995	aaTGTTGcaa	AP2; B3; RAV	AT1G13260
AT1G03445	TFmatrixID_0126		514	+	0.995	aaTGTTGc	AP2; B3; RAV	AT3G25730
AT1G03445	TFmatrixID_0129		1243	+	0.999	aaaaAAATT	AT-Hook	AT1G14900;AT1G48610
AT1G03445	TFmatrixID_0130		625	-	0.943	aaaaTATATa	AT-Hook	AT1G19485;AT1G48610;AT4G17950
AT1G03445	TFmatrixID_0130		763	+	0.942	aATATAtttt	AT-Hook	AT1G19485;AT1G48610;AT4G17950
AT1G03445	TFmatrixID_0130		823	+	0.999	aATATAatta	AT-Hook	AT1G19485;AT1G48610;AT4G17950
AT1G03445	TFmatrixID_0130		869	-	0.999	caatTATATt	AT-Hook	AT1G19485;AT1G48610;AT4G17950
AT1G03445	TFmatrixID_0130		880	+	0.938	tATATAaatg	AT-Hook	AT1G19485;AT1G48610;AT4G17950
AT1G03445	TFmatrixID_0130		895	-	0.977	atatTATATt	AT-Hook	AT1G19485;AT1G48610;AT4G17950
AT1G03445	TFmatrixID_0130		921	-	0.943	taaaTATATt	AT-Hook	AT1G19485;AT1G48610;AT4G17950
AT1G03445	TFmatrixID_0130		923	+	0.942	aATATAtttc	AT-Hook	AT1G19485;AT1G48610;AT4G17950
AT1G03445	TFmatrixID_0131		270	+	0.999	atgtATAAA	AT-Hook	AT1G19485;AT1G48610
AT1G03445	TFmatrixID_0131		450	+	0.999	atggATAAA	AT-Hook	AT1G19485;AT1G48610
AT1G03445	TFmatrixID_0131		585	-	0.999	TTTATtttc	AT-Hook	AT1G19485;AT1G48610
AT1G03445	TFmatrixID_0131		1080	+	0.999	aaaaATAAA	AT-Hook	AT1G19485;AT1G48610
AT1G03445	TFmatrixID_0131		1094	+	0.999	aacaATAAA	AT-Hook	AT1G19485;AT1G48610
AT1G03445	TFmatrixID_0136		585	-	1	TTTATttt	AT-Hook	AT4G21895;AT5G62260
AT1G03445	TFmatrixID_0136		1081	+	1	aaaATAAA	AT-Hook	AT4G21895;AT5G62260
AT1G03445	TFmatrixID_0136		1095	+	0.995	acaATAAA	AT-Hook	AT4G21895;AT5G62260
AT1G03445	TFmatrixID_0138		585	-	1	ttTATTTt	AT-Hook	AT4G21895;AT5G62260
AT1G03445	TFmatrixID_0138		1081	+	1	aAAATAaa	AT-Hook	AT4G21895;AT5G62260
AT1G03445	TFmatrixID_0139		762	-	0.972	TAATAtattt	AT-Hook	AT4G21895;AT5G62260
AT1G03445	TFmatrixID_0139		988	-	0.978	TAATAaaata	AT-Hook	AT4G21895;AT5G62260
AT1G03445	TFmatrixID_0140		1243	+	1	aaaAAAAT	AT-Hook	AT4G21895;AT5G62260
AT1G03445	TFmatrixID_0142		957	+	1	AAATAaat	AT-Hook	AT4G21895;AT5G62260
AT1G03445	TFmatrixID_0144		672	+	0.931	tttaTATTAaat	AT-Hook	AT4G21895;AT5G62260
AT1G03445	TFmatrixID_0144		819	-	0.995	aatTAATAtaat	AT-Hook	AT4G21895;AT5G62260
AT1G03445	TFmatrixID_0144		985	-	0.909	aatTAATAaaat	AT-Hook	AT4G21895;AT5G62260
AT1G03445	TFmatrixID_0146		822	+	0.994	taatATAAT	AT-Hook	AT4G21895;AT5G62260
AT1G03445	TFmatrixID_0146		832	-	0.991	ATTATctct	AT-Hook	AT4G21895;AT5G62260
AT1G03445	TFmatrixID_0146		871	-	0.997	ATTATattt	AT-Hook	AT4G21895;AT5G62260
AT1G03445	TFmatrixID_0146		897	-	0.993	ATTATattc	AT-Hook	AT4G21895;AT5G62260
AT1G03445	TFmatrixID_0146		1388	-	0.994	ATTATttgc	AT-Hook	AT4G21895;AT5G62260
AT1G03445	TFmatrixID_0148		875	-	0.993	tATTTTat	AT-Hook	AT1G19485;AT1G48610
AT1G03445	TFmatrixID_0148		990	+	0.993	atAAAATa	AT-Hook	AT1G19485;AT1G48610
AT1G03445	TFmatrixID_0148		1084	+	0.994	atAAAATt	AT-Hook	AT1G19485;AT1G48610
AT1G03445	TFmatrixID_0148		1244	+	1	aaAAAATt	AT-Hook	AT1G19485;AT1G48610
AT1G03445	TFmatrixID_0152		1245	+	1	aaAAATT	AT-Hook	AT1G19485;AT1G48610
AT1G03445	TFmatrixID_0154		1488	+	0.926	aAAATAtt	AT-Hook	AT4G21895;AT5G62260
AT1G03445	TFmatrixID_0174		1418	+	0.75	GCTCGtgg	bHLH	AT1G10120;AT1G18400;AT1G25330;AT1G26260;AT1G68920;AT1G73830;AT2G24260;AT3G07340;AT3G23690;AT4G30980;AT4G34530;AT5G48560;AT5G50915;AT5G58010;AT5G62610;AT2G42300;AT3G57800
AT1G03445	TFmatrixID_0174		1418	-	0.75	gctCGTGG	bHLH	AT1G10120;AT1G18400;AT1G25330;AT1G26260;AT1G68920;AT1G73830;AT2G24260;AT3G07340;AT3G23690;AT4G30980;AT4G34530;AT5G48560;AT5G50915;AT5G58010;AT5G62610;AT2G42300;AT3G57800
AT1G03445	TFmatrixID_0193		697	-	0.75	tcaCATGT	bZIP	AT3G19290;AT4G34000
AT1G03445	TFmatrixID_0193		1179	+	0.75	ACAAGtat	bZIP	AT3G19290;AT4G34000
AT1G03445	TFmatrixID_0193		1202	+	0.75	AAACGcgt	bZIP	AT3G19290;AT4G34000
AT1G03445	TFmatrixID_0193		1202	-	0.75	aaaCGCGT	bZIP	AT3G19290;AT4G34000
AT1G03445	TFmatrixID_0211		54	+	0.999	gACACTa	C2H2	AT1G27730;AT3G49930;AT3G60580;AT5G04340;AT5G43170
AT1G03445	TFmatrixID_0213		54	+	0.999	gACACTa	C2H2	AT1G02030;AT2G45120;AT3G19580;AT3G49930;AT3G60580;AT5G04340;AT5G43170
AT1G03445	TFmatrixID_0218		198	+	1	cTCACTc	C2H2	AT5G59820
AT1G03445	TFmatrixID_0220		1201	-	0.985	aaaACGCGt	CG-1; CAMTA	AT2G22300
AT1G03445	TFmatrixID_0220		1204	+	0.985	aCGCGTcgt	CG-1; CAMTA	AT2G22300
AT1G03445	TFmatrixID_0221		1201	+	0.991	aaaaCGCGT	CG-1; CAMTA	AT5G64220
AT1G03445	TFmatrixID_0221		1204	-	0.988	ACGCGtcgt	CG-1; CAMTA	AT5G64220
AT1G03445	TFmatrixID_0223		656	-	0.991	actttAAATTtaa	TCR; CPP	AT4G14770
AT1G03445	TFmatrixID_0223		659	+	0.973	ttaAATTTaagtt	TCR; CPP	AT4G14770
AT1G03445	TFmatrixID_0223		1426	+	0.979	acaAATTTtaggc	TCR; CPP	AT4G14770
AT1G03445	TFmatrixID_0224		1076	+	0.991	aTTTAAaa	TCR; CPP	AT2G20110
AT1G03445	TFmatrixID_0224		1076	-	0.988	atTTAAAa	TCR; CPP	AT2G20110
AT1G03445	TFmatrixID_0225		656	+	0.967	actTTAAAtt	TCR	AT3G04850
AT1G03445	TFmatrixID_0225		656	-	0.967	acTTTAAatt	TCR	AT3G04850
AT1G03445	TFmatrixID_0225		741	+	0.969	attTTAAAat	TCR	AT3G04850
AT1G03445	TFmatrixID_0225		741	-	0.969	atTTTAAaat	TCR	AT3G04850
AT1G03445	TFmatrixID_0226		575	-	1	atTCAAAc	TCR; CPP	AT3G22760;AT3G22780;AT4G14770
AT1G03445	TFmatrixID_0226		1288	-	0.994	atTCAAAg	TCR; CPP	AT3G22760;AT3G22780;AT4G14770
AT1G03445	TFmatrixID_0227		574	-	0.983	aatTCAAAca	TCR; CPP	AT4G29000
AT1G03445	TFmatrixID_0227		1287	-	0.972	catTCAAAga	TCR; CPP	AT4G29000
AT1G03445	TFmatrixID_0233		87	+	1	caAAAAGttg	Dof	AT1G64620
AT1G03445	TFmatrixID_0233		260	+	0.999	tgAAAAGttc	Dof	AT1G64620
AT1G03445	TFmatrixID_0233		775	-	0.999	ttaCTTTTaa	Dof	AT1G64620
AT1G03445	TFmatrixID_0233		1108	+	0.999	caAAAAGtct	Dof	AT1G64620
AT1G03445	TFmatrixID_0233		1164	+	0.999	caAAAAGtct	Dof	AT1G64620
AT1G03445	TFmatrixID_0233		1192	-	1	gcaCTTTTta	Dof	AT1G64620
AT1G03445	TFmatrixID_0234		88	+	1	aAAAAGt	Dof	AT2G37590
AT1G03445	TFmatrixID_0234		1109	+	1	aAAAAGt	Dof	AT2G37590
AT1G03445	TFmatrixID_0234		1165	+	1	aAAAAGt	Dof	AT2G37590
AT1G03445	TFmatrixID_0234		1194	-	1	aCTTTTt	Dof	AT2G37590
AT1G03445	TFmatrixID_0235		87	+	1	caAAAAGt	Dof	AT3G21270
AT1G03445	TFmatrixID_0235		260	+	1	tgAAAAGt	Dof	AT3G21270
AT1G03445	TFmatrixID_0235		328	+	0.999	ttAAAAGt	Dof	AT3G21270
AT1G03445	TFmatrixID_0235		777	-	0.999	aCTTTTaa	Dof	AT3G21270
AT1G03445	TFmatrixID_0235		1108	+	1	caAAAAGt	Dof	AT3G21270
AT1G03445	TFmatrixID_0235		1164	+	1	caAAAAGt	Dof	AT3G21270
AT1G03445	TFmatrixID_0235		1194	-	1	aCTTTTta	Dof	AT3G21270
AT1G03445	TFmatrixID_0237		88	+	0.989	aAAAAGttg	Dof	AT3G47500
AT1G03445	TFmatrixID_0237		261	+	0.985	gAAAAGttc	Dof	AT3G47500
AT1G03445	TFmatrixID_0237		775	-	0.986	ttaCTTTTa	Dof	AT3G47500
AT1G03445	TFmatrixID_0237		1109	+	0.986	aAAAAGtct	Dof	AT3G47500
AT1G03445	TFmatrixID_0237		1165	+	0.986	aAAAAGtct	Dof	AT3G47500
AT1G03445	TFmatrixID_0237		1192	-	1	gcaCTTTTt	Dof	AT3G47500
AT1G03445	TFmatrixID_0238		86	+	1	acaAAAAGt	Dof	AT4G38000
AT1G03445	TFmatrixID_0238		327	+	0.996	cttAAAAGt	Dof	AT4G38000
AT1G03445	TFmatrixID_0238		656	-	0.996	aCTTTAaat	Dof	AT4G38000
AT1G03445	TFmatrixID_0238		777	-	0.996	aCTTTTaaa	Dof	AT4G38000
AT1G03445	TFmatrixID_0238		1068	-	1	aCTTTAtca	Dof	AT4G38000
AT1G03445	TFmatrixID_0238		1107	+	1	ccaAAAAGt	Dof	AT4G38000
AT1G03445	TFmatrixID_0238		1163	+	1	acaAAAAGt	Dof	AT4G38000
AT1G03445	TFmatrixID_0238		1194	-	1	aCTTTTtaa	Dof	AT4G38000
AT1G03445	TFmatrixID_0239		87	+	0.994	caAAAAGttg	Dof	AT5G39660
AT1G03445	TFmatrixID_0239		596	-	0.982	atcCTTTTtt	Dof	AT5G39660
AT1G03445	TFmatrixID_0239		1108	+	0.991	caAAAAGtct	Dof	AT5G39660
AT1G03445	TFmatrixID_0239		1164	+	0.991	caAAAAGtct	Dof	AT5G39660
AT1G03445	TFmatrixID_0239		1192	-	0.998	gcaCTTTTta	Dof	AT5G39660
AT1G03445	TFmatrixID_0241		32	+	0.978	ggtTAACGgc	Dof	AT5G60850
AT1G03445	TFmatrixID_0243		87	+	1	caAAAAGt	Dof	AT5G62940
AT1G03445	TFmatrixID_0243		260	+	0.998	tgAAAAGt	Dof	AT5G62940
AT1G03445	TFmatrixID_0243		328	+	0.999	ttAAAAGt	Dof	AT5G62940
AT1G03445	TFmatrixID_0243		777	-	0.999	aCTTTTaa	Dof	AT5G62940
AT1G03445	TFmatrixID_0243		1108	+	1	caAAAAGt	Dof	AT5G62940
AT1G03445	TFmatrixID_0243		1164	+	1	caAAAAGt	Dof	AT5G62940
AT1G03445	TFmatrixID_0243		1194	-	1	aCTTTTta	Dof	AT5G62940
AT1G03445	TFmatrixID_0255		167	+	0.986	cTGTATctt	EIN3; EIL	AT2G27050;AT5G21120;AT5G65100
AT1G03445	TFmatrixID_0262		126	+	0.999	tcTGATCat	GATA	AT3G06740;AT3G16870;AT4G16141;AT4G26150;AT5G26930;AT5G49300;AT5G56860
AT1G03445	TFmatrixID_0262		127	-	1	ctGATCAtg	GATA	AT3G06740;AT3G16870;AT4G16141;AT4G26150;AT5G26930;AT5G49300;AT5G56860
AT1G03445	TFmatrixID_0263		620	+	1	AGATCaa	GATA	AT3G21175;AT4G24470
AT1G03445	TFmatrixID_0264		63	-	0.995	atgGATCTtg	GATA; tify	AT2G45050;AT3G24050;AT5G25830;AT5G66320
AT1G03445	TFmatrixID_0265		619	+	0.957	aAGATCaaaa	GATA; tify	AT2G45050;AT3G45170;AT3G51080;AT5G25830;AT5G66320
AT1G03445	TFmatrixID_0267		63	-	0.99	atgGATCTtg	GATA; tify	AT2G28340;AT2G45050;AT3G60530;AT5G25830;AT5G66320
AT1G03445	TFmatrixID_0271		63	+	0.971	atgGATCTtg	GATA; tify	AT2G45050;AT3G45170;AT4G36240;AT5G25830;AT5G66320
AT1G03445	TFmatrixID_0274		589	+	0.904	ttttcgtatcctTTTTTtttt	MADS box; MIKC	AT2G45660
AT1G03445	TFmatrixID_0279		265	-	0.996	agTTCATg	Homeodomain	AT1G28420;AT5G44180
AT1G03445	TFmatrixID_0279		319	-	0.997	tgTTCATt	Homeodomain	AT1G28420;AT5G44180
AT1G03445	TFmatrixID_0279		968	+	0.997	aATGAAca	Homeodomain	AT1G28420;AT5G44180
AT1G03445	TFmatrixID_0280		807	-	0.986	tcATTAAttg	Homeodomain; HD-ZIP	AT1G05230;AT1G17920;AT1G73360;AT1G79840;AT3G03260;AT3G61150;AT5G46880
AT1G03445	TFmatrixID_0281		1248	+	1	aaTTATTga	Homeodomain; HD-ZIP	AT1G26960;AT1G69780;AT2G22430;AT3G01220;AT5G15150
AT1G03445	TFmatrixID_0282		519	+	0.969	tgcaaTATTAtag	Homeodomain	AT2G36610
AT1G03445	TFmatrixID_0282		891	+	0.995	ctgtaTATTAtat	Homeodomain	AT2G36610
AT1G03445	TFmatrixID_0283		150	-	0.958	tcAATCActc	Homeodomain; HD-ZIP	AT2G22800;AT2G44910;AT4G16780;AT4G37790;AT5G06710;AT5G47370
AT1G03445	TFmatrixID_0283		281	+	0.977	ttaTGATTat	Homeodomain; HD-ZIP	AT2G22800;AT2G44910;AT4G16780;AT4G37790;AT5G06710;AT5G47370
AT1G03445	TFmatrixID_0283		363	+	0.964	gttTGATTgt	Homeodomain; HD-ZIP	AT2G22800;AT2G44910;AT4G16780;AT4G37790;AT5G06710;AT5G47370
AT1G03445	TFmatrixID_0284		150	-	0.932	tcAATCActc	Homeodomain; HD-ZIP	AT2G46680
AT1G03445	TFmatrixID_0284		363	+	0.95	gttTGATTgt	Homeodomain; HD-ZIP	AT2G46680
AT1G03445	TFmatrixID_0286		150	-	0.988	tcAATCAc	Homeodomain; HD-ZIP	AT2G22800;AT3G60390;AT4G16780;AT4G37790;AT5G06710;AT5G47370
AT1G03445	TFmatrixID_0286		365	+	0.992	tTGATTgt	Homeodomain; HD-ZIP	AT2G22800;AT3G60390;AT4G16780;AT4G37790;AT5G06710;AT5G47370
AT1G03445	TFmatrixID_0287		818	+	0.933	taaTTAATat	Homeodomain; bZIP; HD-ZIP	AT3G61890
AT1G03445	TFmatrixID_0287		818	-	0.933	taATTAAtat	Homeodomain; bZIP; HD-ZIP	AT3G61890
AT1G03445	TFmatrixID_0287		984	+	0.949	taaTTAATaa	Homeodomain; bZIP; HD-ZIP	AT3G61890
AT1G03445	TFmatrixID_0287		984	-	0.949	taATTAAtaa	Homeodomain; bZIP; HD-ZIP	AT3G61890
AT1G03445	TFmatrixID_0288		807	+	0.993	tcaTTAATtga	Homeodomain; HD-ZIP	AT1G05230;AT1G17920;AT3G61150;AT4G00730;AT5G46880
AT1G03445	TFmatrixID_0288		817	-	0.949	ataATTAAtat	Homeodomain; HD-ZIP	AT1G05230;AT1G17920;AT3G61150;AT4G00730;AT5G46880
AT1G03445	TFmatrixID_0288		983	-	0.95	ttaATTAAtaa	Homeodomain; HD-ZIP	AT1G05230;AT1G17920;AT3G61150;AT4G00730;AT5G46880
AT1G03445	TFmatrixID_0289		281	+	0.981	ttaTGATTat	Homeodomain; HD-ZIP	AT2G22800;AT4G16780;AT4G17460;AT4G37790;AT5G06710;AT5G47370
AT1G03445	TFmatrixID_0290		806	-	0.982	ctcATTAAtt	Homeodomain; HD-ZIP	AT1G05230;AT1G17920;AT2G32370;AT3G61150;AT4G21750;AT5G46880
AT1G03445	TFmatrixID_0291		150	-	0.98	tcAATCAc	Homeodomain; bZIP; HD-ZIP; WOX	AT4G35550
AT1G03445	TFmatrixID_0291		365	+	0.913	tTGATTgt	Homeodomain; bZIP; HD-ZIP; WOX	AT4G35550
AT1G03445	TFmatrixID_0292		828	+	1	aATTATta	Homeodomain; HD-ZIP	AT1G26960;AT1G69780;AT3G01220;AT4G40060;AT5G15150
AT1G03445	TFmatrixID_0292		1248	+	0.963	aATTATtg	Homeodomain; HD-ZIP	AT1G26960;AT1G69780;AT3G01220;AT4G40060;AT5G15150
AT1G03445	TFmatrixID_0299		150	-	0.984	tcAATCAc	Homeodomain; WOX	AT1G20700;AT1G20710
AT1G03445	TFmatrixID_0299		365	+	0.99	tTGATTgt	Homeodomain; WOX	AT1G20700;AT1G20710
AT1G03445	TFmatrixID_0305		31	+	0.979	cGGTTAac	MADF; Trihelix	AT1G13450
AT1G03445	TFmatrixID_0305		289	-	0.958	atTAACCa	MADF; Trihelix	AT1G13450
AT1G03445	TFmatrixID_0306		28	-	0.998	gtgcGGTTAa	MADF; Trihelix	AT3G25990
AT1G03445	TFmatrixID_0306		290	+	0.999	tTAACCatta	MADF; Trihelix	AT3G25990
AT1G03445	TFmatrixID_0319		449	+	0.996	gatGGATAaa	Myb/SANT	AT3G16350
AT1G03445	TFmatrixID_0326		450	-	0.999	atGGATAaaa	Myb/SANT	AT1G70000
AT1G03445	TFmatrixID_0328		451	+	0.993	tGGATAaa	Myb/SANT	AT1G70000;AT3G16350
AT1G03445	TFmatrixID_0331		450	-	0.997	atGGATAaaa	Myb/SANT	AT3G16350
AT1G03445	TFmatrixID_0335		449	+	0.993	gatGGATAaa	Myb/SANT	AT1G19000
AT1G03445	TFmatrixID_0348		63	+	0.952	atggATCTTg	Myb/SANT; ARR-B	AT4G16110
AT1G03445	TFmatrixID_0348		167	+	0.957	ctgtATCTTc	Myb/SANT; ARR-B	AT4G16110
AT1G03445	TFmatrixID_0349		1013	+	0.995	aagaAATCTa	Myb/SANT; ARR-B	AT4G18020
AT1G03445	TFmatrixID_0350		32	-	0.903	ggtTAACGgca	Myb/SANT; MYB	AT4G18770
AT1G03445	TFmatrixID_0355		35	-	0.992	tAACGGcaaa	Myb/SANT	AT3G11440;AT5G06100
AT1G03445	TFmatrixID_0356		451	-	0.997	tgGATAAaa	Myb/SANT	AT5G08520
AT1G03445	TFmatrixID_0357		475	-	0.969	aatATATTct	Myb/SANT; G2-like; MYB	AT1G32240;AT4G17695;AT5G16560;AT5G42630
AT1G03445	TFmatrixID_0357		897	-	0.964	attATATTct	Myb/SANT; G2-like; MYB	AT1G32240;AT4G17695;AT5G16560;AT5G42630
AT1G03445	TFmatrixID_0357		1488	+	0.96	aaAATATtgt	Myb/SANT; G2-like; MYB	AT1G32240;AT4G17695;AT5G16560;AT5G42630
AT1G03445	TFmatrixID_0357		1488	-	0.96	aaaATATTgt	Myb/SANT; G2-like; MYB	AT1G32240;AT4G17695;AT5G16560;AT5G42630
AT1G03445	TFmatrixID_0361		450	-	0.981	atgGATAAaa	Myb/SANT	AT1G70000;AT3G16350;AT5G47390
AT1G03445	TFmatrixID_0362		166	+	0.952	gctgTATCTtcat	Myb/SANT; ARR-B	AT5G58080
AT1G03445	TFmatrixID_0372		451	-	0.991	tGGATAaaa	Myb/SANT	AT1G70000;AT3G16350
AT1G03445	TFmatrixID_0382		462	+	0.995	gaGTCAAcg	NAC; NAM	AT1G01720;AT1G52880;AT1G52890;AT1G69490;AT3G04070;AT3G15500;AT3G15510;AT4G27410
AT1G03445	TFmatrixID_0382		482	-	0.995	tcTTGACta	NAC; NAM	AT1G01720;AT1G52880;AT1G52890;AT1G69490;AT3G04070;AT3G15500;AT3G15510;AT4G27410
AT1G03445	TFmatrixID_0384		551	-	0.887	tcaAGTAAt	NAC; NAM	AT1G33060;AT3G49530;AT4G35580;AT5G24590
AT1G03445	TFmatrixID_0384		774	+	0.782	aTTACTttt	NAC; NAM	AT1G33060;AT3G49530;AT4G35580;AT5G24590
AT1G03445	TFmatrixID_0391		1300	+	0.978	tataGCGTGg	NAC; NAM	AT1G76420;AT2G24430;AT3G04060;AT3G15170;AT3G18400;AT3G29035;AT5G18270;AT5G53950
AT1G03445	TFmatrixID_0393		1300	+	0.976	tataGCGTGg	NAC; NAM	AT1G76420;AT2G24430;AT3G04060;AT3G15170;AT3G18400;AT3G29035;AT5G18270;AT5G53950
AT1G03445	TFmatrixID_0398		1230	+	0.967	ttGTACGaa	SBP	AT1G69170;AT2G42200;AT2G47070;AT3G57920;AT5G43270
AT1G03445	TFmatrixID_0399		1230	+	0.935	ttGTACGaaa	SBP	AT1G69170;AT2G42200;AT2G47070;AT3G57920;AT5G43270
AT1G03445	TFmatrixID_0400		1229	+	0.985	tttGTACGa	SBP	AT1G20980;AT1G69170;AT2G42200;AT2G47070;AT3G57920;AT5G43270
AT1G03445	TFmatrixID_0401		1228	+	0.906	ttttGTACGaaa	SBP	AT1G27360;AT1G27370;AT1G69170;AT2G42200;AT3G57920;AT5G43270
AT1G03445	TFmatrixID_0402		1231	+	0.994	tGTACGaaa	SBP	AT1G53160;AT1G69170;AT2G47070;AT3G57920
AT1G03445	TFmatrixID_0403		1229	-	0.995	tttGTACGaa	SBP	AT1G27370;AT1G69170;AT1G76580;AT2G42200;AT2G47070;AT3G57920;AT5G43270;AT5G50570;AT5G50670
AT1G03445	TFmatrixID_0404		1230	+	0.973	ttGTACGaa	SBP	AT1G69170;AT2G42200;AT2G47070;AT3G15270
AT1G03445	TFmatrixID_0405		1231	+	0.983	tGTACGaa	SBP	AT1G69170;AT2G42200;AT2G47070;AT3G57920;AT3G60030;AT5G43270;AT5G50570;AT5G50670
AT1G03445	TFmatrixID_0406		1231	+	0.994	tGTACGaaa	SBP	AT5G18830
AT1G03445	TFmatrixID_0407		1231	+	0.943	tGTACGa	SBP	AT1G69170;AT2G42200;AT2G47070;AT3G57920;AT5G43270;AT5G50570;AT5G50670
AT1G03445	TFmatrixID_0408		1230	+	0.975	ttGTACGaa	SBP	AT1G27370;AT1G69170;AT2G42200;AT2G47070;AT3G57920;AT5G43270;AT5G50570;AT5G50670
AT1G03445	TFmatrixID_0409		1229	+	0.999	tttGTACGaa	SBP	AT1G27370;AT1G69170;AT2G42200;AT2G47070;AT3G57920;AT5G43270;AT5G50570;AT5G50670
AT1G03445	TFmatrixID_0410		1230	+	0.992	ttGTACGaa	SBP	AT1G27370;AT1G69170;AT2G42200;AT2G47070;AT3G57920;AT5G43270;AT5G50570;AT5G50670
AT1G03445	TFmatrixID_0411		1228	+	0.977	ttttGTACGa	SBP	AT1G27370;AT1G69170;AT2G42200;AT2G47070;AT3G57920;AT5G43270;AT5G50570;AT5G50670
AT1G03445	TFmatrixID_0412		714	-	0.997	gtAATTAaaa	Sox; YABBY	AT1G23420
AT1G03445	TFmatrixID_0412		769	+	0.997	tttTAATTac	Sox; YABBY	AT1G23420
AT1G03445	TFmatrixID_0412		815	+	0.997	tgaTAATTaa	Sox; YABBY	AT1G23420
AT1G03445	TFmatrixID_0412		824	+	0.999	ataTAATTat	Sox; YABBY	AT1G23420
AT1G03445	TFmatrixID_0412		826	-	0.998	atAATTAtta	Sox; YABBY	AT1G23420
AT1G03445	TFmatrixID_0412		847	+	1	gtaTAATTaa	Sox; YABBY	AT1G23420
AT1G03445	TFmatrixID_0412		981	+	0.997	tttTAATTaa	Sox; YABBY	AT1G23420
AT1G03445	TFmatrixID_0412		983	-	0.996	ttAATTAata	Sox; YABBY	AT1G23420
AT1G03445	TFmatrixID_0413		283	-	1	ATGATta	Sox; YABBY	AT2G26580;AT4G00180
AT1G03445	TFmatrixID_0418		630	+	1	ATATAaa	TBP	AT1G55520;AT3G13445
AT1G03445	TFmatrixID_0418		672	-	1	ttTATAT	TBP	AT1G55520;AT3G13445
AT1G03445	TFmatrixID_0418		878	-	1	ttTATAT	TBP	AT1G55520;AT3G13445
AT1G03445	TFmatrixID_0418		881	+	1	ATATAaa	TBP	AT1G55520;AT3G13445
AT1G03445	TFmatrixID_0419		475	+	1	aaTATAT	TBP	AT1G55520;AT3G13445
AT1G03445	TFmatrixID_0419		476	-	1	ATATAtt	TBP	AT1G55520;AT3G13445
AT1G03445	TFmatrixID_0419		627	+	1	aaTATAT	TBP	AT1G55520;AT3G13445
AT1G03445	TFmatrixID_0419		763	+	1	aaTATAT	TBP	AT1G55520;AT3G13445
AT1G03445	TFmatrixID_0419		764	-	1	ATATAtt	TBP	AT1G55520;AT3G13445
AT1G03445	TFmatrixID_0419		923	+	1	aaTATAT	TBP	AT1G55520;AT3G13445
AT1G03445	TFmatrixID_0419		924	-	1	ATATAtt	TBP	AT1G55520;AT3G13445
AT1G03445	TFmatrixID_0424		133	-	0.904	atGTGGGtca	TCP	AT1G35560;AT1G58100;AT2G45680;AT3G27010;AT5G08330;AT5G23280;AT5G41030
AT1G03445	TFmatrixID_0442		462	+	0.997	gaGTCAAcga	WRKY	AT1G18860;AT1G29280;AT1G29860;AT1G30650;AT1G55600;AT1G62300;AT1G64000;AT1G66550;AT1G66560;AT1G68150;AT1G69810;AT2G21900;AT2G34830;AT2G40740;AT2G40750;AT2G44745;AT2G46400;AT3G01970;AT3G04670;AT3G56400;AT3G58710;AT3G62340;AT4G04450;AT4G11070;AT4G18170;AT4G22070;AT4G23810;AT4G24240;AT4G39410;AT5G15130;AT5G22570;AT5G26170;AT5G28650;AT5G41570;AT5G43290;AT5G45050;AT5G45260
AT1G03445	TFmatrixID_0442		566	-	0.977	ttgTTGACaa	WRKY	AT1G18860;AT1G29280;AT1G29860;AT1G30650;AT1G55600;AT1G62300;AT1G64000;AT1G66550;AT1G66560;AT1G68150;AT1G69810;AT2G21900;AT2G34830;AT2G40740;AT2G40750;AT2G44745;AT2G46400;AT3G01970;AT3G04670;AT3G56400;AT3G58710;AT3G62340;AT4G04450;AT4G11070;AT4G18170;AT4G22070;AT4G23810;AT4G24240;AT4G39410;AT5G15130;AT5G22570;AT5G26170;AT5G28650;AT5G41570;AT5G43290;AT5G45050;AT5G45260
AT1G03445	TFmatrixID_0444		461	+	0.996	agaGTCAAcg	WRKY	AT1G18860;AT1G29280;AT1G29860;AT1G55600;AT1G62300;AT1G64000;AT1G66550;AT1G66560;AT1G68150;AT1G69310;AT1G69810;AT1G80590;AT2G21900;AT2G34830;AT2G40740;AT2G44745;AT2G46400;AT3G01970;AT3G04670;AT3G56400;AT3G58710;AT3G62340;AT4G04450;AT4G11070;AT4G18170;AT4G22070;AT4G23810;AT4G24240;AT4G39410;AT5G15130;AT5G22570;AT5G26170;AT5G28650;AT5G41570;AT5G43290;AT5G45050
AT1G03445	TFmatrixID_0445		462	+	0.996	gaGTCAAc	WRKY	AT1G18860;AT1G29280;AT1G29860;AT1G55600;AT1G62300;AT1G64000;AT1G68150;AT1G69810;AT1G80840;AT2G21900;AT2G34830;AT2G44745;AT3G01970;AT3G04670;AT3G58710;AT3G62340;AT4G04450;AT4G18170;AT4G22070;AT4G24240;AT4G39410;AT5G15130;AT5G26170;AT5G28650;AT5G41570;AT5G43290;AT5G45050;AT5G45260
AT1G03445	TFmatrixID_0445		483	-	0.996	cTTGACta	WRKY	AT1G18860;AT1G29280;AT1G29860;AT1G55600;AT1G62300;AT1G64000;AT1G68150;AT1G69810;AT1G80840;AT2G21900;AT2G34830;AT2G44745;AT3G01970;AT3G04670;AT3G58710;AT3G62340;AT4G04450;AT4G18170;AT4G22070;AT4G24240;AT4G39410;AT5G15130;AT5G26170;AT5G28650;AT5G41570;AT5G43290;AT5G45050;AT5G45260
AT1G03445	TFmatrixID_0446		462	+	0.995	gaGTCAAcga	WRKY	AT1G18860;AT1G29280;AT1G29860;AT1G55600;AT1G62300;AT1G64000;AT1G68150;AT1G69810;AT2G21900;AT2G23320;AT2G34830;AT2G40740;AT2G44745;AT3G01970;AT3G04670;AT3G58710;AT3G62340;AT4G04450;AT4G11070;AT4G18170;AT4G22070;AT4G23810;AT4G24240;AT4G39410;AT5G15130;AT5G22570;AT5G26170;AT5G28650;AT5G41570;AT5G43290;AT5G45050;AT5G45260
AT1G03445	TFmatrixID_0447		461	+	0.996	agaGTCAAcg	WRKY	AT1G18860;AT1G29280;AT1G29860;AT1G55600;AT1G62300;AT1G64000;AT1G68150;AT1G69810;AT2G21900;AT2G24570;AT2G34830;AT2G40740;AT2G44745;AT3G01970;AT3G04670;AT3G58710;AT3G62340;AT4G04450;AT4G11070;AT4G18170;AT4G22070;AT4G23810;AT4G24240;AT4G39410;AT5G15130;AT5G22570;AT5G26170;AT5G28650;AT5G41570;AT5G43290;AT5G45050;AT5G45260
AT1G03445	TFmatrixID_0447		567	-	0.983	tgTTGACaat	WRKY	AT1G18860;AT1G29280;AT1G29860;AT1G55600;AT1G62300;AT1G64000;AT1G68150;AT1G69810;AT2G21900;AT2G24570;AT2G34830;AT2G40740;AT2G44745;AT3G01970;AT3G04670;AT3G58710;AT3G62340;AT4G04450;AT4G11070;AT4G18170;AT4G22070;AT4G23810;AT4G24240;AT4G39410;AT5G15130;AT5G22570;AT5G26170;AT5G28650;AT5G41570;AT5G43290;AT5G45050;AT5G45260
AT1G03445	TFmatrixID_0448		461	+	0.925	agaGTCAAcga	WRKY	AT1G18860;AT1G29280;AT1G29860;AT1G55600;AT1G62300;AT1G64000;AT1G68150;AT1G69810;AT2G21900;AT2G25000;AT2G34830;AT2G44745;AT2G46400;AT3G01970;AT3G04670;AT3G58710;AT3G62340;AT4G04450;AT4G11070;AT4G18170;AT4G22070;AT4G24240;AT4G39410;AT5G15130;AT5G26170;AT5G28650;AT5G41570;AT5G43290;AT5G45050
AT1G03445	TFmatrixID_0450		461	+	0.999	agaGTCAAcg	WRKY	AT1G18860;AT1G29280;AT1G29860;AT1G55600;AT1G62300;AT1G64000;AT1G68150;AT1G69810;AT2G21900;AT2G30590;AT2G34830;AT2G40740;AT2G44745;AT3G01970;AT3G04670;AT3G58710;AT3G62340;AT4G04450;AT4G11070;AT4G18170;AT4G22070;AT4G24240;AT4G39410;AT5G15130;AT5G22570;AT5G26170;AT5G28650;AT5G41570;AT5G43290;AT5G45050;AT5G45260
AT1G03445	TFmatrixID_0450		567	-	0.982	tgTTGACaat	WRKY	AT1G18860;AT1G29280;AT1G29860;AT1G55600;AT1G62300;AT1G64000;AT1G68150;AT1G69810;AT2G21900;AT2G30590;AT2G34830;AT2G40740;AT2G44745;AT3G01970;AT3G04670;AT3G58710;AT3G62340;AT4G04450;AT4G11070;AT4G18170;AT4G22070;AT4G24240;AT4G39410;AT5G15130;AT5G22570;AT5G26170;AT5G28650;AT5G41570;AT5G43290;AT5G45050;AT5G45260
AT1G03445	TFmatrixID_0451		461	+	0.997	agaGTCAAcg	WRKY	AT1G13960;AT2G03340;AT2G37260;AT2G38470;AT3G01080;AT4G12020;AT4G26440;AT4G26640;AT4G30935;AT5G07100
AT1G03445	TFmatrixID_0452		462	+	0.997	gaGTCAAcga	WRKY	AT1G18860;AT1G29280;AT1G29860;AT1G55600;AT1G62300;AT1G64000;AT1G66550;AT1G66560;AT1G68150;AT1G69810;AT2G21900;AT2G34830;AT2G40740;AT2G40750;AT2G44745;AT2G46130;AT2G46400;AT3G01970;AT3G04670;AT3G56400;AT3G58710;AT3G62340;AT4G04450;AT4G11070;AT4G18170;AT4G22070;AT4G23810;AT4G24240;AT4G39410;AT5G15130;AT5G22570;AT5G26170;AT5G28650;AT5G41570;AT5G43290;AT5G45050;AT5G45260
AT1G03445	TFmatrixID_0453		463	+	1	aGTCAAcg	WRKY	AT1G18860;AT1G29280;AT1G29860;AT1G55600;AT1G62300;AT1G64000;AT1G66550;AT1G66560;AT1G68150;AT1G69810;AT1G80590;AT2G21900;AT2G34830;AT2G40740;AT2G40750;AT2G44745;AT2G46400;AT2G47260;AT3G01970;AT3G04670;AT3G56400;AT3G58710;AT3G62340;AT4G04450;AT4G11070;AT4G18170;AT4G22070;AT4G23810;AT4G24240;AT4G39410;AT5G15130;AT5G22570;AT5G26170;AT5G28650;AT5G41570;AT5G43290;AT5G45050
AT1G03445	TFmatrixID_0453		567	-	0.899	tgTTGACa	WRKY	AT1G18860;AT1G29280;AT1G29860;AT1G55600;AT1G62300;AT1G64000;AT1G66550;AT1G66560;AT1G68150;AT1G69810;AT1G80590;AT2G21900;AT2G34830;AT2G40740;AT2G40750;AT2G44745;AT2G46400;AT2G47260;AT3G01970;AT3G04670;AT3G56400;AT3G58710;AT3G62340;AT4G04450;AT4G11070;AT4G18170;AT4G22070;AT4G23810;AT4G24240;AT4G39410;AT5G15130;AT5G22570;AT5G26170;AT5G28650;AT5G41570;AT5G43290;AT5G45050
AT1G03445	TFmatrixID_0454		461	+	0.999	agaGTCAAcg	WRKY	AT1G18860;AT1G29280;AT1G29860;AT1G55600;AT1G62300;AT1G64000;AT1G66550;AT1G66560;AT1G68150;AT1G69810;AT1G80590;AT2G21900;AT2G34830;AT2G40740;AT2G40750;AT2G44745;AT2G46400;AT3G01970;AT3G04670;AT3G56400;AT3G58710;AT3G62340;AT4G01250;AT4G04450;AT4G11070;AT4G18170;AT4G22070;AT4G23810;AT4G24240;AT4G39410;AT5G15130;AT5G22570;AT5G26170;AT5G28650;AT5G41570;AT5G43290;AT5G45050;AT5G45260
AT1G03445	TFmatrixID_0455		461	+	0.996	agaGTCAAcga	WRKY	AT1G18860;AT1G29280;AT1G29860;AT1G55600;AT1G62300;AT1G64000;AT1G66550;AT1G66560;AT1G68150;AT1G69810;AT2G21900;AT2G34830;AT2G40740;AT2G44745;AT2G46400;AT3G01970;AT3G04670;AT3G58710;AT3G62340;AT4G01720;AT4G04450;AT4G11070;AT4G18170;AT4G22070;AT4G23810;AT4G24240;AT4G39410;AT5G15130;AT5G26170;AT5G28650;AT5G41570;AT5G43290;AT5G45050;AT5G45260
AT1G03445	TFmatrixID_0455		566	-	0.945	ttgTTGACaat	WRKY	AT1G18860;AT1G29280;AT1G29860;AT1G55600;AT1G62300;AT1G64000;AT1G66550;AT1G66560;AT1G68150;AT1G69810;AT2G21900;AT2G34830;AT2G40740;AT2G44745;AT2G46400;AT3G01970;AT3G04670;AT3G58710;AT3G62340;AT4G01720;AT4G04450;AT4G11070;AT4G18170;AT4G22070;AT4G23810;AT4G24240;AT4G39410;AT5G15130;AT5G26170;AT5G28650;AT5G41570;AT5G43290;AT5G45050;AT5G45260
AT1G03445	TFmatrixID_0456		461	+	1	agaGTCAAcg	WRKY	AT1G18860;AT1G29280;AT1G29860;AT1G55600;AT1G62300;AT1G64000;AT1G66560;AT1G68150;AT1G69810;AT1G80590;AT2G21900;AT2G34830;AT2G40740;AT2G40750;AT2G44745;AT2G46400;AT3G01970;AT3G04670;AT3G56400;AT3G58710;AT3G62340;AT4G04450;AT4G11070;AT4G18170;AT4G22070;AT4G23550;AT4G23810;AT4G24240;AT4G39410;AT5G15130;AT5G22570;AT5G26170;AT5G28650;AT5G41570;AT5G43290;AT5G45050;AT5G45260
AT1G03445	TFmatrixID_0457		462	+	0.998	gaGTCAAcga	WRKY	AT1G18860;AT1G29280;AT1G29860;AT1G55600;AT1G62300;AT1G64000;AT1G66560;AT1G68150;AT1G69810;AT2G21900;AT2G34830;AT2G40740;AT2G44745;AT2G46400;AT3G01970;AT3G04670;AT3G56400;AT3G58710;AT3G62340;AT4G04450;AT4G11070;AT4G18170;AT4G22070;AT4G23810;AT4G24240;AT4G31550;AT4G39410;AT5G15130;AT5G22570;AT5G26170;AT5G28650;AT5G41570;AT5G43290;AT5G45050;AT5G45260
AT1G03445	TFmatrixID_0457		566	-	0.983	ttgTTGACaa	WRKY	AT1G18860;AT1G29280;AT1G29860;AT1G55600;AT1G62300;AT1G64000;AT1G66560;AT1G68150;AT1G69810;AT2G21900;AT2G34830;AT2G40740;AT2G44745;AT2G46400;AT3G01970;AT3G04670;AT3G56400;AT3G58710;AT3G62340;AT4G04450;AT4G11070;AT4G18170;AT4G22070;AT4G23810;AT4G24240;AT4G31550;AT4G39410;AT5G15130;AT5G22570;AT5G26170;AT5G28650;AT5G41570;AT5G43290;AT5G45050;AT5G45260
AT1G03445	TFmatrixID_0459		568	-	0.938	gTTGACaa	WRKY	AT1G29280;AT1G29860;AT1G64000;AT1G66550;AT1G66560;AT1G69810;AT1G80590;AT2G40740;AT2G40750;AT2G44745;AT2G46400;AT3G01970;AT3G56400;AT3G62340;AT4G11070;AT4G18170;AT4G23810;AT4G24240;AT5G01900;AT5G22570;AT5G26170;AT5G41570;AT5G43290;AT5G45050;AT5G45260
AT1G03445	TFmatrixID_0460		462	+	0.999	gaGTCAAc	WRKY	AT1G18860;AT1G29280;AT1G29860;AT1G55600;AT1G62300;AT1G64000;AT1G66550;AT1G66560;AT1G68150;AT1G69810;AT2G21900;AT2G34830;AT2G40740;AT2G40750;AT2G44745;AT3G01970;AT3G04670;AT3G56400;AT3G58710;AT3G62340;AT4G04450;AT4G11070;AT4G18170;AT4G22070;AT4G23810;AT4G24240;AT4G39410;AT5G13080;AT5G15130;AT5G22570;AT5G26170;AT5G28650;AT5G41570;AT5G43290;AT5G45050;AT5G45260
AT1G03445	TFmatrixID_0461		463	+	0.998	aGTCAAcgat	WRKY	AT1G18860;AT1G29280;AT1G62300;AT1G64000;AT1G66550;AT1G66560;AT1G68150;AT1G80590;AT2G34830;AT2G40740;AT2G40750;AT2G44745;AT2G46400;AT3G01970;AT3G04670;AT3G56400;AT3G58710;AT3G62340;AT4G04450;AT4G11070;AT4G22070;AT4G23810;AT4G24240;AT4G39410;AT5G15130;AT5G22570;AT5G24110;AT5G26170;AT5G28650;AT5G41570;AT5G43290;AT5G45050;AT5G45260
AT1G03445	TFmatrixID_0461		565	-	0.974	gttgTTGACa	WRKY	AT1G18860;AT1G29280;AT1G62300;AT1G64000;AT1G66550;AT1G66560;AT1G68150;AT1G80590;AT2G34830;AT2G40740;AT2G40750;AT2G44745;AT2G46400;AT3G01970;AT3G04670;AT3G56400;AT3G58710;AT3G62340;AT4G04450;AT4G11070;AT4G22070;AT4G23810;AT4G24240;AT4G39410;AT5G15130;AT5G22570;AT5G24110;AT5G26170;AT5G28650;AT5G41570;AT5G43290;AT5G45050;AT5G45260
AT1G03445	TFmatrixID_0462		462	+	0.999	gaGTCAAcg	WRKY	AT1G18860;AT1G29280;AT1G29860;AT1G55600;AT1G62300;AT1G64000;AT1G66550;AT1G66560;AT1G68150;AT1G69810;AT1G80590;AT2G21900;AT2G34830;AT2G44745;AT3G01970;AT3G04670;AT3G58710;AT3G62340;AT4G04450;AT4G11070;AT4G18170;AT4G22070;AT4G23810;AT4G24240;AT4G39410;AT5G15130;AT5G22570;AT5G26170;AT5G28650;AT5G41570;AT5G43290;AT5G45050;AT5G45260;AT5G46350
AT1G03445	TFmatrixID_0463		461	+	0.997	agaGTCAAcg	WRKY	AT1G18860;AT1G29280;AT1G29860;AT1G55600;AT1G62300;AT1G64000;AT1G66550;AT1G66560;AT1G68150;AT1G69810;AT1G80590;AT2G21900;AT2G34830;AT2G40740;AT2G40750;AT2G44745;AT2G46400;AT3G01970;AT3G04670;AT3G56400;AT3G58710;AT3G62340;AT4G04450;AT4G11070;AT4G18170;AT4G22070;AT4G23810;AT4G24240;AT4G39410;AT5G15130;AT5G22570;AT5G26170;AT5G28650;AT5G41570;AT5G43290;AT5G45050;AT5G45260;AT5G49520
AT1G03445	TFmatrixID_0464		462	+	0.998	gaGTCAAcg	WRKY	AT1G18860;AT1G29280;AT1G29860;AT1G55600;AT1G62300;AT1G64000;AT1G66550;AT1G66560;AT1G68150;AT1G69810;AT1G80590;AT2G21900;AT2G34830;AT2G40740;AT2G40750;AT2G44745;AT2G46400;AT3G01970;AT3G04670;AT3G56400;AT3G58710;AT3G62340;AT4G04450;AT4G11070;AT4G18170;AT4G22070;AT4G23810;AT4G24240;AT4G39410;AT5G15130;AT5G22570;AT5G26170;AT5G28650;AT5G41570;AT5G43290;AT5G45050;AT5G45260;AT5G52830
AT1G03445	TFmatrixID_0466		461	+	0.995	agaGTCAAcg	WRKY	AT1G18860;AT1G29280;AT1G29860;AT1G55600;AT1G62300;AT1G64000;AT1G68150;AT1G69810;AT2G21900;AT2G34830;AT2G44745;AT3G01970;AT3G04670;AT3G58710;AT3G62340;AT4G04450;AT4G18170;AT4G22070;AT4G24240;AT4G39410;AT5G15130;AT5G26170;AT5G28650;AT5G41570;AT5G43290;AT5G45050;AT5G64810
AT1G03445	TFmatrixID_0468		462	+	0.991	gaGTCAAcg	WRKY	AT1G18860;AT1G29280;AT1G29860;AT1G55600;AT1G62300;AT1G64000;AT1G66550;AT1G66560;AT1G68150;AT1G69810;AT1G80590;AT2G21900;AT2G34830;AT2G40740;AT2G40750;AT2G44745;AT2G46400;AT3G01970;AT3G04670;AT3G56400;AT3G58710;AT3G62340;AT4G04450;AT4G11070;AT4G18170;AT4G22070;AT4G23810;AT4G24240;AT4G39410;AT5G15130;AT5G22570;AT5G26170;AT5G28650;AT5G41570;AT5G43290;AT5G45050;AT5G45260
AT1G03445	TFmatrixID_0471		827	-	0.993	taATTATt	Homeodomain; HD-ZIP; bZIP	AT1G69780;AT3G01220;AT3G01470;AT5G15150
AT1G03445	TFmatrixID_0471		1247	-	0.991	aaATTATt	Homeodomain; HD-ZIP; bZIP	AT1G69780;AT3G01220;AT3G01470;AT5G15150
AT1G03445	TFmatrixID_0484		1243	-	0.899	aaaaaaaTTATTg	Homeodomain; HD-ZIP; bZIP	AT1G26960;AT1G69780;AT3G01220;AT5G15150;AT5G65310
AT1G03445	TFmatrixID_0485		1235	-	0.993	CGAAAgggaaaa	C2H2	AT1G03840;AT1G14580;AT1G55110;AT2G02070;AT2G02080;AT4G02670;AT5G03150;AT5G66730
AT1G03445	TFmatrixID_0491		620	+	0.92	agatcaaaaTATATaaagaaa	TBP	AT1G55520;AT3G13445
AT1G03445	TFmatrixID_0499		589	-	0.904	ttttcgtatcctTTTTTtttt	MADS box; MIKC	AT4G22950;AT4G24540;AT4G37940;AT5G51860;AT5G51870;AT5G60910;AT5G62165;AT1G26310;AT2G14210;AT2G22630;AT2G45650;AT2G45660;AT3G30260;AT3G57230;AT3G57390;AT3G61120;AT4G09960;AT4G11880
AT1G03445	TFmatrixID_0501		905	-	0.865	cttcttcTTTTGgca	MADS box; MIKC	AT5G51870;AT2G45650;AT3G54340
AT1G03445	TFmatrixID_0503		212	-	0.863	attTTTCTcttttctaaactt	MADS box; MIKC	AT4G22950;AT5G10140;AT5G65050;AT5G65070;AT5G65080;AT1G77080;AT2G45650;AT3G57390;AT4G11880
AT1G03445	TFmatrixID_0503		1211	-	0.887	gtaTTTCTattttaccatttt	MADS box; MIKC	AT4G22950;AT5G10140;AT5G65050;AT5G65070;AT5G65080;AT1G77080;AT2G45650;AT3G57390;AT4G11880
AT1G03445	TFmatrixID_0508		509	+	0.877	aCAAAAatgtt	MADS box; MIKC	AT4G22950;AT4G24540;AT5G51860;AT5G60910;AT5G62165;AT1G24260;AT1G26310;AT2G45650;AT3G30260;AT3G57230;AT3G57390;AT3G61120;AT4G09960;AT4G11880
AT1G03445	TFmatrixID_0508		907	-	0.922	tcttcTTTTGg	MADS box; MIKC	AT4G22950;AT4G24540;AT5G51860;AT5G60910;AT5G62165;AT1G24260;AT1G26310;AT2G45650;AT3G30260;AT3G57230;AT3G57390;AT3G61120;AT4G09960;AT4G11880
AT1G03445	TFmatrixID_0517		825	-	0.934	tataaTTATTat	Homeodomain; HD-ZIP; bZIP	AT1G69780;AT3G01220;AT3G01470;AT5G15150
AT1G03445	TFmatrixID_0517		1245	-	0.963	aaaaaTTATTga	Homeodomain; HD-ZIP; bZIP	AT1G69780;AT3G01220;AT3G01470;AT5G15150
AT1G03445	TFmatrixID_0518		276	+	0.805	aaatgttATGATtattaac	bZIP; Homeodomain; HD-ZIP	AT1G30490;AT1G52150;AT2G34710;AT4G32880;AT5G60690
AT1G03445	TFmatrixID_0518		699	-	0.758	acatgttATCATttggtaa	bZIP; Homeodomain; HD-ZIP	AT1G30490;AT1G52150;AT2G34710;AT4G32880;AT5G60690
AT1G03445	TFmatrixID_0522		1226	+	0.963	cattttGTACGaaagg	SBP	AT1G69170;AT2G33810;AT2G42200;AT2G47070;AT3G57920;AT5G50570;AT5G50670
AT1G03445	TFmatrixID_0526		174	+	0.988	ttCATGCaaaa	B3	AT1G28300
AT1G03445	TFmatrixID_0527		512	+	0.965	aaaaTGTTGcaa	AP2; B3; RAV	AT1G13260
AT1G03445	TFmatrixID_0531		1225	+	0.845	ccattttGTACGaaaggga	SBP	AT1G20980;AT1G69170;AT2G42200;AT2G47070;AT3G57920;AT5G43270
AT1G03445	TFmatrixID_0532		794	+	0.99	aaGGGTCcac	TCP	AT3G45150
AT1G03445	TFmatrixID_0540		824	-	0.918	atataaTTATTatc	Homeodomain; HD-ZIP; bZIP	AT1G69780;AT3G01220;AT3G01470;AT5G15150
AT1G03445	TFmatrixID_0540		1244	-	0.967	aaaaaaTTATTgaa	Homeodomain; HD-ZIP; bZIP	AT1G69780;AT3G01220;AT3G01470;AT5G15150
AT1G03445	TFmatrixID_0541		1247	-	0.935	aaaTTATTg	Homeodomain; HD-ZIP; bZIP	AT1G26960;AT1G69780;AT3G01220;AT5G15150;AT5G65310
AT1G03445	TFmatrixID_0542		276	+	0.805	aaatgttATGATtattaac	bZIP; Homeodomain; HD-ZIP	AT1G30490;AT1G52150;AT2G34710;AT4G32880;AT5G60690
AT1G03445	TFmatrixID_0542		699	-	0.758	acatgttATCATttggtaa	bZIP; Homeodomain; HD-ZIP	AT1G30490;AT1G52150;AT2G34710;AT4G32880;AT5G60690
AT1G03445	TFmatrixID_0560		512	+	0.965	aaaaTGTTGcaa	AP2; B3; RAV	AT1G13260
AT1G03445	TFmatrixID_0569		272	+	0.964	gtATAAAtgttatga	TBP	AT1G55520;AT3G13445
AT1G03445	TFmatrixID_0569		664	-	0.98	tttaagttTTTATat	TBP	AT1G55520;AT3G13445
AT1G03445	TFmatrixID_0569		870	-	0.966	aattatatTTTATat	TBP	AT1G55520;AT3G13445
AT1G03445	TFmatrixID_0569		881	+	0.964	atATAAAtgactgta	TBP	AT1G55520;AT3G13445
AT1G03445	TFmatrixID_0569		933	+	0.967	ttATAAAtgggaggt	TBP	AT1G55520;AT3G13445
AT1G03445	TFmatrixID_0569		1438	+	0.984	ctATAAAatggagac	TBP	AT1G55520;AT3G13445
AT1G03445	TFmatrixID_0570		1130	+	0.931	tcgaTAAAAc	TBP	AT1G55520;AT3G13445
AT1G03445	TFmatrixID_0570		1437	+	0.994	gctaTAAAAt	TBP	AT1G55520;AT3G13445
AT1G03445	TFmatrixID_0571		273	+	0.986	tATAAAtg	TBP	AT1G55520;AT3G13445
AT1G03445	TFmatrixID_0571		882	+	0.986	tATAAAtg	TBP	AT1G55520;AT3G13445
AT1G03445	TFmatrixID_0571		934	+	0.986	tATAAAtg	TBP	AT1G55520;AT3G13445
AT1G03445	TFmatrixID_0571		1097	+	0.959	aATAAAta	TBP	AT1G55520;AT3G13445
AT1G03445	TFmatrixID_0572		495	+	0.897	gaaactgcaTATATacaaaaa	TBP	AT1G55520;AT3G13445
AT1G03445	TFmatrixID_0572		620	+	0.92	agatcaaaaTATATaaagaaa	TBP	AT1G55520;AT3G13445
AT1G03445	TFmatrixID_0585		271	+	0.978	tgtATAAAtgt	TBP	AT1G55520;AT3G13445
AT1G03445	TFmatrixID_0585		669	-	0.981	gttTTTATatt	TBP	AT1G55520;AT3G13445
AT1G03445	TFmatrixID_0585		875	-	0.967	tatTTTATata	TBP	AT1G55520;AT3G13445
AT1G03445	TFmatrixID_0585		880	+	0.971	tatATAAAtga	TBP	AT1G55520;AT3G13445
AT1G03445	TFmatrixID_0585		932	+	0.957	cttATAAAtgg	TBP	AT1G55520;AT3G13445
AT1G03445	TFmatrixID_0585		1437	+	0.974	gctATAAAatg	TBP	AT1G55520;AT3G13445
AT1G03445	TFmatrixID_0590		32	+	0.92	ggttAACGGc	MYB	AT1G17950
AT1G03445	TFmatrixID_0591		107	-	0.963	ttaaCTAACa	MYB	AT1G17950
AT1G03445	TFmatrixID_0603		99	-	0.923	gGCCGTaatt	AP2; ERF	AT1G43160
AT1G03445	TFmatrixID_0617		727	+	0.927	taGGTCCaca	TCP	AT3G45150
AT1G03445	TFmatrixID_0617		795	+	0.956	agGGTCCaca	TCP	AT3G45150
AT1G03445	TFmatrixID_0617		861	+	0.883	aaGGTCCaca	TCP	AT3G45150
AT1G03445	TFmatrixID_0623		1060	+	0.991	aaaCCTTAac	AP2	AT2G28550
AT1G03445	TFmatrixID_0626		1060	+	0.978	aaaCCTTAac	AP2	AT5G60120
AT1G03445	TFmatrixID_0627		148	+	0.971	tctCAATCac	Homeodomain; bZIP; HD-ZIP; WOX	AT4G35550
AT1G03445	TFmatrixID_0628		102	+	0.96	cgTAATTaac	Homeodomain; bZIP; HD-ZIP; WOX	AT4G35550
AT1G03445	TFmatrixID_0628		102	-	0.958	cgtAATTAac	Homeodomain; bZIP; HD-ZIP; WOX	AT4G35550
AT1G03445	TFmatrixID_0628		713	+	0.959	ggTAATTaaa	Homeodomain; bZIP; HD-ZIP; WOX	AT4G35550
AT1G03445	TFmatrixID_0628		713	-	0.962	ggtAATTAaa	Homeodomain; bZIP; HD-ZIP; WOX	AT4G35550
AT1G03445	TFmatrixID_0628		770	+	0.96	ttTAATTact	Homeodomain; bZIP; HD-ZIP; WOX	AT4G35550
AT1G03445	TFmatrixID_0628		770	-	0.959	tttAATTAct	Homeodomain; bZIP; HD-ZIP; WOX	AT4G35550
AT1G03445	TFmatrixID_0628		816	+	0.962	gaTAATTaat	Homeodomain; bZIP; HD-ZIP; WOX	AT4G35550
AT1G03445	TFmatrixID_0628		816	-	0.964	gatAATTAat	Homeodomain; bZIP; HD-ZIP; WOX	AT4G35550
AT1G03445	TFmatrixID_0628		848	+	0.965	taTAATTaac	Homeodomain; bZIP; HD-ZIP; WOX	AT4G35550
AT1G03445	TFmatrixID_0628		848	-	0.962	tatAATTAac	Homeodomain; bZIP; HD-ZIP; WOX	AT4G35550
AT1G03445	TFmatrixID_0628		982	+	0.999	ttTAATTaat	Homeodomain; bZIP; HD-ZIP; WOX	AT4G35550
AT1G03445	TFmatrixID_0628		982	-	0.997	tttAATTAat	Homeodomain; bZIP; HD-ZIP; WOX	AT4G35550
AT1G03445	TFmatrixID_0629		462	-	0.952	gaGTCAAcga	WRKY	AT2G44745
AT1G03445	TFmatrixID_0631		462	-	0.958	gaGTCAAcga	WRKY	AT5G22570
AT1G03445	TFmatrixID_0631		566	+	0.9	ttgTTGACaa	WRKY	AT5G22570
AT1G03445	TFmatrixID_0632		462	-	0.972	gaGTCAAcga	WRKY	AT3G01970
AT1G03445	TFmatrixID_0632		566	+	0.875	ttgTTGACaa	WRKY	AT3G01970
AT1G03445	TFmatrixID_0633		280	-	0.974	gttATGATta	YABBY	AT2G45190
AT1G03445	TFmatrixID_0634		281	+	0.974	ttATGATtat	Sox; YABBY	AT2G26580
AT1G03445	TFmatrixID_0638		216	-	0.992	ttcTCTTTtc	Dof	AT5G65590
AT1G03445	TFmatrixID_0638		1407	+	0.989	taAAAGAgtg	Dof	AT5G65590
AT1G03445	TFmatrixID_0639		32	-	0.976	ggtTAACGgc	Dof	AT5G65590
AT1G03445	TF_motif_seq_0010		643	-	0.875	aaaatGTTCT	HSF	AT3G24520;AT1G32330;AT1G46264;AT1G67970;AT2G26150;AT2G41690;AT3G02990;AT3G22830;AT3G51910;AT3G63350;AT4G11660;AT4G13980;AT4G17750;AT4G18880;AT5G03720;AT5G16820;AT5G43840;AT5G45710;AT5G54070;AT5G62020
AT1G03445	TF_motif_seq_0010		1362	+	0.875	AGAAAtttcg	HSF	AT3G24520;AT1G32330;AT1G46264;AT1G67970;AT2G26150;AT2G41690;AT3G02990;AT3G22830;AT3G51910;AT3G63350;AT4G11660;AT4G13980;AT4G17750;AT4G18880;AT5G03720;AT5G16820;AT5G43840;AT5G45710;AT5G54070;AT5G62020
AT1G03445	TF_motif_seq_0014		887	+	0.7	ATGACtgtat	bZIP	AT5G06950
AT1G03445	TF_motif_seq_0014		1018	-	0.7	atctaGTCAT	bZIP	AT5G06950
AT1G03445	TF_motif_seq_0019		1416	-	0.7	gcgctCGTGG	bZIP	AT3G54620;AT4G02640
AT1G03445	TF_motif_seq_0066		460	-	0.727	cagagtCAACG	WRKY	AT2G04880
AT1G03445	TF_motif_seq_0067		1327	+	0.818	CTAATcgctta	HB-PHD	AT4G29940
AT1G03445	TF_motif_seq_0105		382	-	0.958	ccagaaaATTGG	MADS box; MIKC	AT5G13790
AT1G03445	TF_motif_seq_0169		222	+	0.85	TTTCTaaactttgtca	(Others)	U81368;U81369;U81370
AT1G03445	TF_motif_seq_0237		2	-	1	CATCT	GATA; tify	AT1G51600;AT2G45050;AT3G06740;AT3G16870;AT3G21175;AT3G24050;AT3G54810;AT3G60530;AT4G17570;AT4G24470;AT4G26150;AT4G32890;AT4G34680;AT5G25830;AT5G26930;AT5G56860;AT5G66320;AT2G18380;AT3G50870;AT4G36620
AT1G03445	TF_motif_seq_0237		10	-	1	CATCA	GATA; tify	AT1G51600;AT2G45050;AT3G06740;AT3G16870;AT3G21175;AT3G24050;AT3G54810;AT3G60530;AT4G17570;AT4G24470;AT4G26150;AT4G32890;AT4G34680;AT5G25830;AT5G26930;AT5G56860;AT5G66320;AT2G18380;AT3G50870;AT4G36620
AT1G03445	TF_motif_seq_0237		43	-	1	AATCC	GATA; tify	AT1G51600;AT2G45050;AT3G06740;AT3G16870;AT3G21175;AT3G24050;AT3G54810;AT3G60530;AT4G17570;AT4G24470;AT4G26150;AT4G32890;AT4G34680;AT5G25830;AT5G26930;AT5G56860;AT5G66320;AT2G18380;AT3G50870;AT4G36620
AT1G03445	TF_motif_seq_0237		61	+	1	AGATG	GATA; tify	AT1G51600;AT2G45050;AT3G06740;AT3G16870;AT3G21175;AT3G24050;AT3G54810;AT3G60530;AT4G17570;AT4G24470;AT4G26150;AT4G32890;AT4G34680;AT5G25830;AT5G26930;AT5G56860;AT5G66320;AT2G18380;AT3G50870;AT4G36620
AT1G03445	TF_motif_seq_0237		65	+	1	GGATC	GATA; tify	AT1G51600;AT2G45050;AT3G06740;AT3G16870;AT3G21175;AT3G24050;AT3G54810;AT3G60530;AT4G17570;AT4G24470;AT4G26150;AT4G32890;AT4G34680;AT5G25830;AT5G26930;AT5G56860;AT5G66320;AT2G18380;AT3G50870;AT4G36620
AT1G03445	TF_motif_seq_0237		66	-	1	GATCT	GATA; tify	AT1G51600;AT2G45050;AT3G06740;AT3G16870;AT3G21175;AT3G24050;AT3G54810;AT3G60530;AT4G17570;AT4G24470;AT4G26150;AT4G32890;AT4G34680;AT5G25830;AT5G26930;AT5G56860;AT5G66320;AT2G18380;AT3G50870;AT4G36620
AT1G03445	TF_motif_seq_0237		71	+	1	TGATG	GATA; tify	AT1G51600;AT2G45050;AT3G06740;AT3G16870;AT3G21175;AT3G24050;AT3G54810;AT3G60530;AT4G17570;AT4G24470;AT4G26150;AT4G32890;AT4G34680;AT5G25830;AT5G26930;AT5G56860;AT5G66320;AT2G18380;AT3G50870;AT4G36620
AT1G03445	TF_motif_seq_0237		95	+	1	TGATG	GATA; tify	AT1G51600;AT2G45050;AT3G06740;AT3G16870;AT3G21175;AT3G24050;AT3G54810;AT3G60530;AT4G17570;AT4G24470;AT4G26150;AT4G32890;AT4G34680;AT5G25830;AT5G26930;AT5G56860;AT5G66320;AT2G18380;AT3G50870;AT4G36620
AT1G03445	TF_motif_seq_0237		128	+	1	TGATC	GATA; tify	AT1G51600;AT2G45050;AT3G06740;AT3G16870;AT3G21175;AT3G24050;AT3G54810;AT3G60530;AT4G17570;AT4G24470;AT4G26150;AT4G32890;AT4G34680;AT5G25830;AT5G26930;AT5G56860;AT5G66320;AT2G18380;AT3G50870;AT4G36620
AT1G03445	TF_motif_seq_0237		129	-	1	GATCA	GATA; tify	AT1G51600;AT2G45050;AT3G06740;AT3G16870;AT3G21175;AT3G24050;AT3G54810;AT3G60530;AT4G17570;AT4G24470;AT4G26150;AT4G32890;AT4G34680;AT5G25830;AT5G26930;AT5G56860;AT5G66320;AT2G18380;AT3G50870;AT4G36620
AT1G03445	TF_motif_seq_0237		152	-	1	AATCA	GATA; tify	AT1G51600;AT2G45050;AT3G06740;AT3G16870;AT3G21175;AT3G24050;AT3G54810;AT3G60530;AT4G17570;AT4G24470;AT4G26150;AT4G32890;AT4G34680;AT5G25830;AT5G26930;AT5G56860;AT5G66320;AT2G18380;AT3G50870;AT4G36620
AT1G03445	TF_motif_seq_0237		170	-	1	TATCT	GATA; tify	AT1G51600;AT2G45050;AT3G06740;AT3G16870;AT3G21175;AT3G24050;AT3G54810;AT3G60530;AT4G17570;AT4G24470;AT4G26150;AT4G32890;AT4G34680;AT5G25830;AT5G26930;AT5G56860;AT5G66320;AT2G18380;AT3G50870;AT4G36620
AT1G03445	TF_motif_seq_0237		185	+	1	GGATT	GATA; tify	AT1G51600;AT2G45050;AT3G06740;AT3G16870;AT3G21175;AT3G24050;AT3G54810;AT3G60530;AT4G17570;AT4G24470;AT4G26150;AT4G32890;AT4G34680;AT5G25830;AT5G26930;AT5G56860;AT5G66320;AT2G18380;AT3G50870;AT4G36620
AT1G03445	TF_motif_seq_0237		254	-	1	TATCA	GATA; tify	AT1G51600;AT2G45050;AT3G06740;AT3G16870;AT3G21175;AT3G24050;AT3G54810;AT3G60530;AT4G17570;AT4G24470;AT4G26150;AT4G32890;AT4G34680;AT5G25830;AT5G26930;AT5G56860;AT5G66320;AT2G18380;AT3G50870;AT4G36620
AT1G03445	TF_motif_seq_0237		284	+	1	TGATT	GATA; tify	AT1G51600;AT2G45050;AT3G06740;AT3G16870;AT3G21175;AT3G24050;AT3G54810;AT3G60530;AT4G17570;AT4G24470;AT4G26150;AT4G32890;AT4G34680;AT5G25830;AT5G26930;AT5G56860;AT5G66320;AT2G18380;AT3G50870;AT4G36620
AT1G03445	TF_motif_seq_0237		314	-	1	AATCT	GATA; tify	AT1G51600;AT2G45050;AT3G06740;AT3G16870;AT3G21175;AT3G24050;AT3G54810;AT3G60530;AT4G17570;AT4G24470;AT4G26150;AT4G32890;AT4G34680;AT5G25830;AT5G26930;AT5G56860;AT5G66320;AT2G18380;AT3G50870;AT4G36620
AT1G03445	TF_motif_seq_0237		366	+	1	TGATT	GATA; tify	AT1G51600;AT2G45050;AT3G06740;AT3G16870;AT3G21175;AT3G24050;AT3G54810;AT3G60530;AT4G17570;AT4G24470;AT4G26150;AT4G32890;AT4G34680;AT5G25830;AT5G26930;AT5G56860;AT5G66320;AT2G18380;AT3G50870;AT4G36620
AT1G03445	TF_motif_seq_0237		395	+	1	GGATT	GATA; tify	AT1G51600;AT2G45050;AT3G06740;AT3G16870;AT3G21175;AT3G24050;AT3G54810;AT3G60530;AT4G17570;AT4G24470;AT4G26150;AT4G32890;AT4G34680;AT5G25830;AT5G26930;AT5G56860;AT5G66320;AT2G18380;AT3G50870;AT4G36620
AT1G03445	TF_motif_seq_0237		448	+	1	TGATG	GATA; tify	AT1G51600;AT2G45050;AT3G06740;AT3G16870;AT3G21175;AT3G24050;AT3G54810;AT3G60530;AT4G17570;AT4G24470;AT4G26150;AT4G32890;AT4G34680;AT5G25830;AT5G26930;AT5G56860;AT5G66320;AT2G18380;AT3G50870;AT4G36620
AT1G03445	TF_motif_seq_0237		452	+	1	GGATA	GATA; tify	AT1G51600;AT2G45050;AT3G06740;AT3G16870;AT3G21175;AT3G24050;AT3G54810;AT3G60530;AT4G17570;AT4G24470;AT4G26150;AT4G32890;AT4G34680;AT5G25830;AT5G26930;AT5G56860;AT5G66320;AT2G18380;AT3G50870;AT4G36620
AT1G03445	TF_motif_seq_0237		469	+	1	CGATG	GATA; tify	AT1G51600;AT2G45050;AT3G06740;AT3G16870;AT3G21175;AT3G24050;AT3G54810;AT3G60530;AT4G17570;AT4G24470;AT4G26150;AT4G32890;AT4G34680;AT5G25830;AT5G26930;AT5G56860;AT5G66320;AT2G18380;AT3G50870;AT4G36620
AT1G03445	TF_motif_seq_0237		530	+	1	AGATG	GATA; tify	AT1G51600;AT2G45050;AT3G06740;AT3G16870;AT3G21175;AT3G24050;AT3G54810;AT3G60530;AT4G17570;AT4G24470;AT4G26150;AT4G32890;AT4G34680;AT5G25830;AT5G26930;AT5G56860;AT5G66320;AT2G18380;AT3G50870;AT4G36620
AT1G03445	TF_motif_seq_0237		538	+	1	TGATT	GATA; tify	AT1G51600;AT2G45050;AT3G06740;AT3G16870;AT3G21175;AT3G24050;AT3G54810;AT3G60530;AT4G17570;AT4G24470;AT4G26150;AT4G32890;AT4G34680;AT5G25830;AT5G26930;AT5G56860;AT5G66320;AT2G18380;AT3G50870;AT4G36620
AT1G03445	TF_motif_seq_0237		549	-	1	AATCA	GATA; tify	AT1G51600;AT2G45050;AT3G06740;AT3G16870;AT3G21175;AT3G24050;AT3G54810;AT3G60530;AT4G17570;AT4G24470;AT4G26150;AT4G32890;AT4G34680;AT5G25830;AT5G26930;AT5G56860;AT5G66320;AT2G18380;AT3G50870;AT4G36620
AT1G03445	TF_motif_seq_0237		595	-	1	TATCC	GATA; tify	AT1G51600;AT2G45050;AT3G06740;AT3G16870;AT3G21175;AT3G24050;AT3G54810;AT3G60530;AT4G17570;AT4G24470;AT4G26150;AT4G32890;AT4G34680;AT5G25830;AT5G26930;AT5G56860;AT5G66320;AT2G18380;AT3G50870;AT4G36620
AT1G03445	TF_motif_seq_0237		620	+	1	AGATC	GATA; tify	AT1G51600;AT2G45050;AT3G06740;AT3G16870;AT3G21175;AT3G24050;AT3G54810;AT3G60530;AT4G17570;AT4G24470;AT4G26150;AT4G32890;AT4G34680;AT5G25830;AT5G26930;AT5G56860;AT5G66320;AT2G18380;AT3G50870;AT4G36620
AT1G03445	TF_motif_seq_0237		621	-	1	GATCA	GATA; tify	AT1G51600;AT2G45050;AT3G06740;AT3G16870;AT3G21175;AT3G24050;AT3G54810;AT3G60530;AT4G17570;AT4G24470;AT4G26150;AT4G32890;AT4G34680;AT5G25830;AT5G26930;AT5G56860;AT5G66320;AT2G18380;AT3G50870;AT4G36620
AT1G03445	TF_motif_seq_0237		639	-	1	AATCA	GATA; tify	AT1G51600;AT2G45050;AT3G06740;AT3G16870;AT3G21175;AT3G24050;AT3G54810;AT3G60530;AT4G17570;AT4G24470;AT4G26150;AT4G32890;AT4G34680;AT5G25830;AT5G26930;AT5G56860;AT5G66320;AT2G18380;AT3G50870;AT4G36620
AT1G03445	TF_motif_seq_0237		681	-	1	AATCT	GATA; tify	AT1G51600;AT2G45050;AT3G06740;AT3G16870;AT3G21175;AT3G24050;AT3G54810;AT3G60530;AT4G17570;AT4G24470;AT4G26150;AT4G32890;AT4G34680;AT5G25830;AT5G26930;AT5G56860;AT5G66320;AT2G18380;AT3G50870;AT4G36620
AT1G03445	TF_motif_seq_0237		705	-	1	TATCA	GATA; tify	AT1G51600;AT2G45050;AT3G06740;AT3G16870;AT3G21175;AT3G24050;AT3G54810;AT3G60530;AT4G17570;AT4G24470;AT4G26150;AT4G32890;AT4G34680;AT5G25830;AT5G26930;AT5G56860;AT5G66320;AT2G18380;AT3G50870;AT4G36620
AT1G03445	TF_motif_seq_0237		786	-	1	AATCA	GATA; tify	AT1G51600;AT2G45050;AT3G06740;AT3G16870;AT3G21175;AT3G24050;AT3G54810;AT3G60530;AT4G17570;AT4G24470;AT4G26150;AT4G32890;AT4G34680;AT5G25830;AT5G26930;AT5G56860;AT5G66320;AT2G18380;AT3G50870;AT4G36620
AT1G03445	TF_motif_seq_0237		815	+	1	TGATA	GATA; tify	AT1G51600;AT2G45050;AT3G06740;AT3G16870;AT3G21175;AT3G24050;AT3G54810;AT3G60530;AT4G17570;AT4G24470;AT4G26150;AT4G32890;AT4G34680;AT5G25830;AT5G26930;AT5G56860;AT5G66320;AT2G18380;AT3G50870;AT4G36620
AT1G03445	TF_motif_seq_0237		834	-	1	TATCT	GATA; tify	AT1G51600;AT2G45050;AT3G06740;AT3G16870;AT3G21175;AT3G24050;AT3G54810;AT3G60530;AT4G17570;AT4G24470;AT4G26150;AT4G32890;AT4G34680;AT5G25830;AT5G26930;AT5G56860;AT5G66320;AT2G18380;AT3G50870;AT4G36620
AT1G03445	TF_motif_seq_0237		997	+	1	AGATT	GATA; tify	AT1G51600;AT2G45050;AT3G06740;AT3G16870;AT3G21175;AT3G24050;AT3G54810;AT3G60530;AT4G17570;AT4G24470;AT4G26150;AT4G32890;AT4G34680;AT5G25830;AT5G26930;AT5G56860;AT5G66320;AT2G18380;AT3G50870;AT4G36620
AT1G03445	TF_motif_seq_0237		1001	+	1	TGATT	GATA; tify	AT1G51600;AT2G45050;AT3G06740;AT3G16870;AT3G21175;AT3G24050;AT3G54810;AT3G60530;AT4G17570;AT4G24470;AT4G26150;AT4G32890;AT4G34680;AT5G25830;AT5G26930;AT5G56860;AT5G66320;AT2G18380;AT3G50870;AT4G36620
AT1G03445	TF_motif_seq_0237		1017	-	1	AATCT	GATA; tify	AT1G51600;AT2G45050;AT3G06740;AT3G16870;AT3G21175;AT3G24050;AT3G54810;AT3G60530;AT4G17570;AT4G24470;AT4G26150;AT4G32890;AT4G34680;AT5G25830;AT5G26930;AT5G56860;AT5G66320;AT2G18380;AT3G50870;AT4G36620
AT1G03445	TF_motif_seq_0237		1072	-	1	TATCA	GATA; tify	AT1G51600;AT2G45050;AT3G06740;AT3G16870;AT3G21175;AT3G24050;AT3G54810;AT3G60530;AT4G17570;AT4G24470;AT4G26150;AT4G32890;AT4G34680;AT5G25830;AT5G26930;AT5G56860;AT5G66320;AT2G18380;AT3G50870;AT4G36620
AT1G03445	TF_motif_seq_0237		1131	+	1	CGATA	GATA; tify	AT1G51600;AT2G45050;AT3G06740;AT3G16870;AT3G21175;AT3G24050;AT3G54810;AT3G60530;AT4G17570;AT4G24470;AT4G26150;AT4G32890;AT4G34680;AT5G25830;AT5G26930;AT5G56860;AT5G66320;AT2G18380;AT3G50870;AT4G36620
AT1G03445	TF_motif_seq_0237		1140	-	1	TATCA	GATA; tify	AT1G51600;AT2G45050;AT3G06740;AT3G16870;AT3G21175;AT3G24050;AT3G54810;AT3G60530;AT4G17570;AT4G24470;AT4G26150;AT4G32890;AT4G34680;AT5G25830;AT5G26930;AT5G56860;AT5G66320;AT2G18380;AT3G50870;AT4G36620
AT1G03445	TF_motif_seq_0237		1329	-	1	AATCG	GATA; tify	AT1G51600;AT2G45050;AT3G06740;AT3G16870;AT3G21175;AT3G24050;AT3G54810;AT3G60530;AT4G17570;AT4G24470;AT4G26150;AT4G32890;AT4G34680;AT5G25830;AT5G26930;AT5G56860;AT5G66320;AT2G18380;AT3G50870;AT4G36620
AT1G03445	TF_motif_seq_0237		1458	+	1	CGATT	GATA; tify	AT1G51600;AT2G45050;AT3G06740;AT3G16870;AT3G21175;AT3G24050;AT3G54810;AT3G60530;AT4G17570;AT4G24470;AT4G26150;AT4G32890;AT4G34680;AT5G25830;AT5G26930;AT5G56860;AT5G66320;AT2G18380;AT3G50870;AT4G36620
AT1G03445	TF_motif_seq_0237		1463	+	1	GGATT	GATA; tify	AT1G51600;AT2G45050;AT3G06740;AT3G16870;AT3G21175;AT3G24050;AT3G54810;AT3G60530;AT4G17570;AT4G24470;AT4G26150;AT4G32890;AT4G34680;AT5G25830;AT5G26930;AT5G56860;AT5G66320;AT2G18380;AT3G50870;AT4G36620
AT1G03445	TF_motif_seq_0239		90	+	1	AAAGT	Dof	AT1G29160;AT1G64620;AT2G37590;AT3G21270;AT3G45610;AT3G47500;AT4G38000;AT5G39660;AT5G60200;AT5G60850;AT5G62940;AT2G46590;AT1G07640;AT1G21340;AT1G26790;AT1G47655;AT1G51700;AT1G69570;AT2G28510;AT2G28810;AT2G34140;AT3G50410;AT3G55370;AT3G61850;AT4G00940;AT4G21050;AT4G21080;AT4G24060;AT5G02460;AT5G62430;AT5G65590;AT5G66940
AT1G03445	TF_motif_seq_0239		163	+	1	AAAGC	Dof	AT1G29160;AT1G64620;AT2G37590;AT3G21270;AT3G45610;AT3G47500;AT4G38000;AT5G39660;AT5G60200;AT5G60850;AT5G62940;AT2G46590;AT1G07640;AT1G21340;AT1G26790;AT1G47655;AT1G51700;AT1G69570;AT2G28510;AT2G28810;AT2G34140;AT3G50410;AT3G55370;AT3G61850;AT4G00940;AT4G21050;AT4G21080;AT4G24060;AT5G02460;AT5G62430;AT5G65590;AT5G66940
AT1G03445	TF_motif_seq_0239		182	+	1	AAAGG	Dof	AT1G29160;AT1G64620;AT2G37590;AT3G21270;AT3G45610;AT3G47500;AT4G38000;AT5G39660;AT5G60200;AT5G60850;AT5G62940;AT2G46590;AT1G07640;AT1G21340;AT1G26790;AT1G47655;AT1G51700;AT1G69570;AT2G28510;AT2G28810;AT2G34140;AT3G50410;AT3G55370;AT3G61850;AT4G00940;AT4G21050;AT4G21080;AT4G24060;AT5G02460;AT5G62430;AT5G65590;AT5G66940
AT1G03445	TF_motif_seq_0239		183	+	1	AAGGA	Dof	AT1G29160;AT1G64620;AT2G37590;AT3G21270;AT3G45610;AT3G47500;AT4G38000;AT5G39660;AT5G60200;AT5G60850;AT5G62940;AT2G46590;AT1G07640;AT1G21340;AT1G26790;AT1G47655;AT1G51700;AT1G69570;AT2G28510;AT2G28810;AT2G34140;AT3G50410;AT3G55370;AT3G61850;AT4G00940;AT4G21050;AT4G21080;AT4G24060;AT5G02460;AT5G62430;AT5G65590;AT5G66940
AT1G03445	TF_motif_seq_0239		219	-	1	TCTTT	Dof	AT1G29160;AT1G64620;AT2G37590;AT3G21270;AT3G45610;AT3G47500;AT4G38000;AT5G39660;AT5G60200;AT5G60850;AT5G62940;AT2G46590;AT1G07640;AT1G21340;AT1G26790;AT1G47655;AT1G51700;AT1G69570;AT2G28510;AT2G28810;AT2G34140;AT3G50410;AT3G55370;AT3G61850;AT4G00940;AT4G21050;AT4G21080;AT4G24060;AT5G02460;AT5G62430;AT5G65590;AT5G66940
AT1G03445	TF_motif_seq_0239		229	-	1	ACTTT	Dof	AT1G29160;AT1G64620;AT2G37590;AT3G21270;AT3G45610;AT3G47500;AT4G38000;AT5G39660;AT5G60200;AT5G60850;AT5G62940;AT2G46590;AT1G07640;AT1G21340;AT1G26790;AT1G47655;AT1G51700;AT1G69570;AT2G28510;AT2G28810;AT2G34140;AT3G50410;AT3G55370;AT3G61850;AT4G00940;AT4G21050;AT4G21080;AT4G24060;AT5G02460;AT5G62430;AT5G65590;AT5G66940
AT1G03445	TF_motif_seq_0239		263	+	1	AAAGT	Dof	AT1G29160;AT1G64620;AT2G37590;AT3G21270;AT3G45610;AT3G47500;AT4G38000;AT5G39660;AT5G60200;AT5G60850;AT5G62940;AT2G46590;AT1G07640;AT1G21340;AT1G26790;AT1G47655;AT1G51700;AT1G69570;AT2G28510;AT2G28810;AT2G34140;AT3G50410;AT3G55370;AT3G61850;AT4G00940;AT4G21050;AT4G21080;AT4G24060;AT5G02460;AT5G62430;AT5G65590;AT5G66940
AT1G03445	TF_motif_seq_0239		331	+	1	AAAGT	Dof	AT1G29160;AT1G64620;AT2G37590;AT3G21270;AT3G45610;AT3G47500;AT4G38000;AT5G39660;AT5G60200;AT5G60850;AT5G62940;AT2G46590;AT1G07640;AT1G21340;AT1G26790;AT1G47655;AT1G51700;AT1G69570;AT2G28510;AT2G28810;AT2G34140;AT3G50410;AT3G55370;AT3G61850;AT4G00940;AT4G21050;AT4G21080;AT4G24060;AT5G02460;AT5G62430;AT5G65590;AT5G66940
AT1G03445	TF_motif_seq_0239		352	-	1	TCTTT	Dof	AT1G29160;AT1G64620;AT2G37590;AT3G21270;AT3G45610;AT3G47500;AT4G38000;AT5G39660;AT5G60200;AT5G60850;AT5G62940;AT2G46590;AT1G07640;AT1G21340;AT1G26790;AT1G47655;AT1G51700;AT1G69570;AT2G28510;AT2G28810;AT2G34140;AT3G50410;AT3G55370;AT3G61850;AT4G00940;AT4G21050;AT4G21080;AT4G24060;AT5G02460;AT5G62430;AT5G65590;AT5G66940
AT1G03445	TF_motif_seq_0239		406	-	1	TCCTT	Dof	AT1G29160;AT1G64620;AT2G37590;AT3G21270;AT3G45610;AT3G47500;AT4G38000;AT5G39660;AT5G60200;AT5G60850;AT5G62940;AT2G46590;AT1G07640;AT1G21340;AT1G26790;AT1G47655;AT1G51700;AT1G69570;AT2G28510;AT2G28810;AT2G34140;AT3G50410;AT3G55370;AT3G61850;AT4G00940;AT4G21050;AT4G21080;AT4G24060;AT5G02460;AT5G62430;AT5G65590;AT5G66940
AT1G03445	TF_motif_seq_0239		597	-	1	TCCTT	Dof	AT1G29160;AT1G64620;AT2G37590;AT3G21270;AT3G45610;AT3G47500;AT4G38000;AT5G39660;AT5G60200;AT5G60850;AT5G62940;AT2G46590;AT1G07640;AT1G21340;AT1G26790;AT1G47655;AT1G51700;AT1G69570;AT2G28510;AT2G28810;AT2G34140;AT3G50410;AT3G55370;AT3G61850;AT4G00940;AT4G21050;AT4G21080;AT4G24060;AT5G02460;AT5G62430;AT5G65590;AT5G66940
AT1G03445	TF_motif_seq_0239		598	-	1	CCTTT	Dof	AT1G29160;AT1G64620;AT2G37590;AT3G21270;AT3G45610;AT3G47500;AT4G38000;AT5G39660;AT5G60200;AT5G60850;AT5G62940;AT2G46590;AT1G07640;AT1G21340;AT1G26790;AT1G47655;AT1G51700;AT1G69570;AT2G28510;AT2G28810;AT2G34140;AT3G50410;AT3G55370;AT3G61850;AT4G00940;AT4G21050;AT4G21080;AT4G24060;AT5G02460;AT5G62430;AT5G65590;AT5G66940
AT1G03445	TF_motif_seq_0239		618	+	1	AAAGA	Dof	AT1G29160;AT1G64620;AT2G37590;AT3G21270;AT3G45610;AT3G47500;AT4G38000;AT5G39660;AT5G60200;AT5G60850;AT5G62940;AT2G46590;AT1G07640;AT1G21340;AT1G26790;AT1G47655;AT1G51700;AT1G69570;AT2G28510;AT2G28810;AT2G34140;AT3G50410;AT3G55370;AT3G61850;AT4G00940;AT4G21050;AT4G21080;AT4G24060;AT5G02460;AT5G62430;AT5G65590;AT5G66940
AT1G03445	TF_motif_seq_0239		634	+	1	AAAGA	Dof	AT1G29160;AT1G64620;AT2G37590;AT3G21270;AT3G45610;AT3G47500;AT4G38000;AT5G39660;AT5G60200;AT5G60850;AT5G62940;AT2G46590;AT1G07640;AT1G21340;AT1G26790;AT1G47655;AT1G51700;AT1G69570;AT2G28510;AT2G28810;AT2G34140;AT3G50410;AT3G55370;AT3G61850;AT4G00940;AT4G21050;AT4G21080;AT4G24060;AT5G02460;AT5G62430;AT5G65590;AT5G66940
AT1G03445	TF_motif_seq_0239		656	-	1	ACTTT	Dof	AT1G29160;AT1G64620;AT2G37590;AT3G21270;AT3G45610;AT3G47500;AT4G38000;AT5G39660;AT5G60200;AT5G60850;AT5G62940;AT2G46590;AT1G07640;AT1G21340;AT1G26790;AT1G47655;AT1G51700;AT1G69570;AT2G28510;AT2G28810;AT2G34140;AT3G50410;AT3G55370;AT3G61850;AT4G00940;AT4G21050;AT4G21080;AT4G24060;AT5G02460;AT5G62430;AT5G65590;AT5G66940
AT1G03445	TF_motif_seq_0239		777	-	1	ACTTT	Dof	AT1G29160;AT1G64620;AT2G37590;AT3G21270;AT3G45610;AT3G47500;AT4G38000;AT5G39660;AT5G60200;AT5G60850;AT5G62940;AT2G46590;AT1G07640;AT1G21340;AT1G26790;AT1G47655;AT1G51700;AT1G69570;AT2G28510;AT2G28810;AT2G34140;AT3G50410;AT3G55370;AT3G61850;AT4G00940;AT4G21050;AT4G21080;AT4G24060;AT5G02460;AT5G62430;AT5G65590;AT5G66940
AT1G03445	TF_motif_seq_0239		793	+	1	AAAGG	Dof	AT1G29160;AT1G64620;AT2G37590;AT3G21270;AT3G45610;AT3G47500;AT4G38000;AT5G39660;AT5G60200;AT5G60850;AT5G62940;AT2G46590;AT1G07640;AT1G21340;AT1G26790;AT1G47655;AT1G51700;AT1G69570;AT2G28510;AT2G28810;AT2G34140;AT3G50410;AT3G55370;AT3G61850;AT4G00940;AT4G21050;AT4G21080;AT4G24060;AT5G02460;AT5G62430;AT5G65590;AT5G66940
AT1G03445	TF_motif_seq_0239		794	+	1	AAGGG	Dof	AT1G29160;AT1G64620;AT2G37590;AT3G21270;AT3G45610;AT3G47500;AT4G38000;AT5G39660;AT5G60200;AT5G60850;AT5G62940;AT2G46590;AT1G07640;AT1G21340;AT1G26790;AT1G47655;AT1G51700;AT1G69570;AT2G28510;AT2G28810;AT2G34140;AT3G50410;AT3G55370;AT3G61850;AT4G00940;AT4G21050;AT4G21080;AT4G24060;AT5G02460;AT5G62430;AT5G65590;AT5G66940
AT1G03445	TF_motif_seq_0239		860	+	1	AAAGG	Dof	AT1G29160;AT1G64620;AT2G37590;AT3G21270;AT3G45610;AT3G47500;AT4G38000;AT5G39660;AT5G60200;AT5G60850;AT5G62940;AT2G46590;AT1G07640;AT1G21340;AT1G26790;AT1G47655;AT1G51700;AT1G69570;AT2G28510;AT2G28810;AT2G34140;AT3G50410;AT3G55370;AT3G61850;AT4G00940;AT4G21050;AT4G21080;AT4G24060;AT5G02460;AT5G62430;AT5G65590;AT5G66940
AT1G03445	TF_motif_seq_0239		861	+	1	AAGGT	Dof	AT1G29160;AT1G64620;AT2G37590;AT3G21270;AT3G45610;AT3G47500;AT4G38000;AT5G39660;AT5G60200;AT5G60850;AT5G62940;AT2G46590;AT1G07640;AT1G21340;AT1G26790;AT1G47655;AT1G51700;AT1G69570;AT2G28510;AT2G28810;AT2G34140;AT3G50410;AT3G55370;AT3G61850;AT4G00940;AT4G21050;AT4G21080;AT4G24060;AT5G02460;AT5G62430;AT5G65590;AT5G66940
AT1G03445	TF_motif_seq_0239		910	-	1	TCTTT	Dof	AT1G29160;AT1G64620;AT2G37590;AT3G21270;AT3G45610;AT3G47500;AT4G38000;AT5G39660;AT5G60200;AT5G60850;AT5G62940;AT2G46590;AT1G07640;AT1G21340;AT1G26790;AT1G47655;AT1G51700;AT1G69570;AT2G28510;AT2G28810;AT2G34140;AT3G50410;AT3G55370;AT3G61850;AT4G00940;AT4G21050;AT4G21080;AT4G24060;AT5G02460;AT5G62430;AT5G65590;AT5G66940
AT1G03445	TF_motif_seq_0239		1012	+	1	AAAGA	Dof	AT1G29160;AT1G64620;AT2G37590;AT3G21270;AT3G45610;AT3G47500;AT4G38000;AT5G39660;AT5G60200;AT5G60850;AT5G62940;AT2G46590;AT1G07640;AT1G21340;AT1G26790;AT1G47655;AT1G51700;AT1G69570;AT2G28510;AT2G28810;AT2G34140;AT3G50410;AT3G55370;AT3G61850;AT4G00940;AT4G21050;AT4G21080;AT4G24060;AT5G02460;AT5G62430;AT5G65590;AT5G66940
AT1G03445	TF_motif_seq_0239		1051	-	1	ACTTT	Dof	AT1G29160;AT1G64620;AT2G37590;AT3G21270;AT3G45610;AT3G47500;AT4G38000;AT5G39660;AT5G60200;AT5G60850;AT5G62940;AT2G46590;AT1G07640;AT1G21340;AT1G26790;AT1G47655;AT1G51700;AT1G69570;AT2G28510;AT2G28810;AT2G34140;AT3G50410;AT3G55370;AT3G61850;AT4G00940;AT4G21050;AT4G21080;AT4G24060;AT5G02460;AT5G62430;AT5G65590;AT5G66940
AT1G03445	TF_motif_seq_0239		1062	-	1	ACCTT	Dof	AT1G29160;AT1G64620;AT2G37590;AT3G21270;AT3G45610;AT3G47500;AT4G38000;AT5G39660;AT5G60200;AT5G60850;AT5G62940;AT2G46590;AT1G07640;AT1G21340;AT1G26790;AT1G47655;AT1G51700;AT1G69570;AT2G28510;AT2G28810;AT2G34140;AT3G50410;AT3G55370;AT3G61850;AT4G00940;AT4G21050;AT4G21080;AT4G24060;AT5G02460;AT5G62430;AT5G65590;AT5G66940
AT1G03445	TF_motif_seq_0239		1068	-	1	ACTTT	Dof	AT1G29160;AT1G64620;AT2G37590;AT3G21270;AT3G45610;AT3G47500;AT4G38000;AT5G39660;AT5G60200;AT5G60850;AT5G62940;AT2G46590;AT1G07640;AT1G21340;AT1G26790;AT1G47655;AT1G51700;AT1G69570;AT2G28510;AT2G28810;AT2G34140;AT3G50410;AT3G55370;AT3G61850;AT4G00940;AT4G21050;AT4G21080;AT4G24060;AT5G02460;AT5G62430;AT5G65590;AT5G66940
AT1G03445	TF_motif_seq_0239		1111	+	1	AAAGT	Dof	AT1G29160;AT1G64620;AT2G37590;AT3G21270;AT3G45610;AT3G47500;AT4G38000;AT5G39660;AT5G60200;AT5G60850;AT5G62940;AT2G46590;AT1G07640;AT1G21340;AT1G26790;AT1G47655;AT1G51700;AT1G69570;AT2G28510;AT2G28810;AT2G34140;AT3G50410;AT3G55370;AT3G61850;AT4G00940;AT4G21050;AT4G21080;AT4G24060;AT5G02460;AT5G62430;AT5G65590;AT5G66940
AT1G03445	TF_motif_seq_0239		1167	+	1	AAAGT	Dof	AT1G29160;AT1G64620;AT2G37590;AT3G21270;AT3G45610;AT3G47500;AT4G38000;AT5G39660;AT5G60200;AT5G60850;AT5G62940;AT2G46590;AT1G07640;AT1G21340;AT1G26790;AT1G47655;AT1G51700;AT1G69570;AT2G28510;AT2G28810;AT2G34140;AT3G50410;AT3G55370;AT3G61850;AT4G00940;AT4G21050;AT4G21080;AT4G24060;AT5G02460;AT5G62430;AT5G65590;AT5G66940
AT1G03445	TF_motif_seq_0239		1194	-	1	ACTTT	Dof	AT1G29160;AT1G64620;AT2G37590;AT3G21270;AT3G45610;AT3G47500;AT4G38000;AT5G39660;AT5G60200;AT5G60850;AT5G62940;AT2G46590;AT1G07640;AT1G21340;AT1G26790;AT1G47655;AT1G51700;AT1G69570;AT2G28510;AT2G28810;AT2G34140;AT3G50410;AT3G55370;AT3G61850;AT4G00940;AT4G21050;AT4G21080;AT4G24060;AT5G02460;AT5G62430;AT5G65590;AT5G66940
AT1G03445	TF_motif_seq_0239		1237	+	1	AAAGG	Dof	AT1G29160;AT1G64620;AT2G37590;AT3G21270;AT3G45610;AT3G47500;AT4G38000;AT5G39660;AT5G60200;AT5G60850;AT5G62940;AT2G46590;AT1G07640;AT1G21340;AT1G26790;AT1G47655;AT1G51700;AT1G69570;AT2G28510;AT2G28810;AT2G34140;AT3G50410;AT3G55370;AT3G61850;AT4G00940;AT4G21050;AT4G21080;AT4G24060;AT5G02460;AT5G62430;AT5G65590;AT5G66940
AT1G03445	TF_motif_seq_0239		1238	+	1	AAGGG	Dof	AT1G29160;AT1G64620;AT2G37590;AT3G21270;AT3G45610;AT3G47500;AT4G38000;AT5G39660;AT5G60200;AT5G60850;AT5G62940;AT2G46590;AT1G07640;AT1G21340;AT1G26790;AT1G47655;AT1G51700;AT1G69570;AT2G28510;AT2G28810;AT2G34140;AT3G50410;AT3G55370;AT3G61850;AT4G00940;AT4G21050;AT4G21080;AT4G24060;AT5G02460;AT5G62430;AT5G65590;AT5G66940
AT1G03445	TF_motif_seq_0239		1292	+	1	AAAGA	Dof	AT1G29160;AT1G64620;AT2G37590;AT3G21270;AT3G45610;AT3G47500;AT4G38000;AT5G39660;AT5G60200;AT5G60850;AT5G62940;AT2G46590;AT1G07640;AT1G21340;AT1G26790;AT1G47655;AT1G51700;AT1G69570;AT2G28510;AT2G28810;AT2G34140;AT3G50410;AT3G55370;AT3G61850;AT4G00940;AT4G21050;AT4G21080;AT4G24060;AT5G02460;AT5G62430;AT5G65590;AT5G66940
AT1G03445	TF_motif_seq_0239		1409	+	1	AAAGA	Dof	AT1G29160;AT1G64620;AT2G37590;AT3G21270;AT3G45610;AT3G47500;AT4G38000;AT5G39660;AT5G60200;AT5G60850;AT5G62940;AT2G46590;AT1G07640;AT1G21340;AT1G26790;AT1G47655;AT1G51700;AT1G69570;AT2G28510;AT2G28810;AT2G34140;AT3G50410;AT3G55370;AT3G61850;AT4G00940;AT4G21050;AT4G21080;AT4G24060;AT5G02460;AT5G62430;AT5G65590;AT5G66940
AT1G03445	TF_motif_seq_0239		1454	+	1	AAGGC	Dof	AT1G29160;AT1G64620;AT2G37590;AT3G21270;AT3G45610;AT3G47500;AT4G38000;AT5G39660;AT5G60200;AT5G60850;AT5G62940;AT2G46590;AT1G07640;AT1G21340;AT1G26790;AT1G47655;AT1G51700;AT1G69570;AT2G28510;AT2G28810;AT2G34140;AT3G50410;AT3G55370;AT3G61850;AT4G00940;AT4G21050;AT4G21080;AT4G24060;AT5G02460;AT5G62430;AT5G65590;AT5G66940
AT1G03445	TF_motif_seq_0239		1473	-	1	ACCTT	Dof	AT1G29160;AT1G64620;AT2G37590;AT3G21270;AT3G45610;AT3G47500;AT4G38000;AT5G39660;AT5G60200;AT5G60850;AT5G62940;AT2G46590;AT1G07640;AT1G21340;AT1G26790;AT1G47655;AT1G51700;AT1G69570;AT2G28510;AT2G28810;AT2G34140;AT3G50410;AT3G55370;AT3G61850;AT4G00940;AT4G21050;AT4G21080;AT4G24060;AT5G02460;AT5G62430;AT5G65590;AT5G66940
AT1G03445	TF_motif_seq_0239		1474	-	1	CCTTT	Dof	AT1G29160;AT1G64620;AT2G37590;AT3G21270;AT3G45610;AT3G47500;AT4G38000;AT5G39660;AT5G60200;AT5G60850;AT5G62940;AT2G46590;AT1G07640;AT1G21340;AT1G26790;AT1G47655;AT1G51700;AT1G69570;AT2G28510;AT2G28810;AT2G34140;AT3G50410;AT3G55370;AT3G61850;AT4G00940;AT4G21050;AT4G21080;AT4G24060;AT5G02460;AT5G62430;AT5G65590;AT5G66940
AT1G03445	TF_motif_seq_0241		14	+	1	ATTAA	ZF-HD	AT1G75240
AT1G03445	TF_motif_seq_0241		103	-	1	GTAAT	ZF-HD	AT1G75240
AT1G03445	TF_motif_seq_0241		106	+	1	ATTAA	ZF-HD	AT1G75240
AT1G03445	TF_motif_seq_0241		286	+	1	ATTAT	ZF-HD	AT1G75240
AT1G03445	TF_motif_seq_0241		289	+	1	ATTAA	ZF-HD	AT1G75240
AT1G03445	TF_motif_seq_0241		296	+	1	ATTAT	ZF-HD	AT1G75240
AT1G03445	TF_motif_seq_0241		299	-	1	ATAAT	ZF-HD	AT1G75240
AT1G03445	TF_motif_seq_0241		311	+	1	ATTAA	ZF-HD	AT1G75240
AT1G03445	TF_motif_seq_0241		312	-	1	TTAAT	ZF-HD	AT1G75240
AT1G03445	TF_motif_seq_0241		473	-	1	GTAAT	ZF-HD	AT1G75240
AT1G03445	TF_motif_seq_0241		490	+	1	ATTAA	ZF-HD	AT1G75240
AT1G03445	TF_motif_seq_0241		525	+	1	ATTAT	ZF-HD	AT1G75240
AT1G03445	TF_motif_seq_0241		540	+	1	ATTAA	ZF-HD	AT1G75240
AT1G03445	TF_motif_seq_0241		555	-	1	GTAAT	ZF-HD	AT1G75240
AT1G03445	TF_motif_seq_0241		677	+	1	ATTAA	ZF-HD	AT1G75240
AT1G03445	TF_motif_seq_0241		714	-	1	GTAAT	ZF-HD	AT1G75240
AT1G03445	TF_motif_seq_0241		717	+	1	ATTAA	ZF-HD	AT1G75240
AT1G03445	TF_motif_seq_0241		723	+	1	ATTAT	ZF-HD	AT1G75240
AT1G03445	TF_motif_seq_0241		749	+	1	ATTAA	ZF-HD	AT1G75240
AT1G03445	TF_motif_seq_0241		761	-	1	CTAAT	ZF-HD	AT1G75240
AT1G03445	TF_motif_seq_0241		771	-	1	TTAAT	ZF-HD	AT1G75240
AT1G03445	TF_motif_seq_0241		774	+	1	ATTAC	ZF-HD	AT1G75240
AT1G03445	TF_motif_seq_0241		809	+	1	ATTAA	ZF-HD	AT1G75240
AT1G03445	TF_motif_seq_0241		810	-	1	TTAAT	ZF-HD	AT1G75240
AT1G03445	TF_motif_seq_0241		817	-	1	ATAAT	ZF-HD	AT1G75240
AT1G03445	TF_motif_seq_0241		820	+	1	ATTAA	ZF-HD	AT1G75240
AT1G03445	TF_motif_seq_0241		821	-	1	TTAAT	ZF-HD	AT1G75240
AT1G03445	TF_motif_seq_0241		826	-	1	ATAAT	ZF-HD	AT1G75240
AT1G03445	TF_motif_seq_0241		829	+	1	ATTAT	ZF-HD	AT1G75240
AT1G03445	TF_motif_seq_0241		832	+	1	ATTAT	ZF-HD	AT1G75240
AT1G03445	TF_motif_seq_0241		849	-	1	ATAAT	ZF-HD	AT1G75240
AT1G03445	TF_motif_seq_0241		852	+	1	ATTAA	ZF-HD	AT1G75240
AT1G03445	TF_motif_seq_0241		871	+	1	ATTAT	ZF-HD	AT1G75240
AT1G03445	TF_motif_seq_0241		897	+	1	ATTAT	ZF-HD	AT1G75240
AT1G03445	TF_motif_seq_0241		963	+	1	ATTAC	ZF-HD	AT1G75240
AT1G03445	TF_motif_seq_0241		983	-	1	TTAAT	ZF-HD	AT1G75240
AT1G03445	TF_motif_seq_0241		986	+	1	ATTAA	ZF-HD	AT1G75240
AT1G03445	TF_motif_seq_0241		987	-	1	TTAAT	ZF-HD	AT1G75240
AT1G03445	TF_motif_seq_0241		1026	+	1	ATTAT	ZF-HD	AT1G75240
AT1G03445	TF_motif_seq_0241		1035	+	1	ATTAG	ZF-HD	AT1G75240
AT1G03445	TF_motif_seq_0241		1089	+	1	ATTAA	ZF-HD	AT1G75240
AT1G03445	TF_motif_seq_0241		1249	+	1	ATTAT	ZF-HD	AT1G75240
AT1G03445	TF_motif_seq_0241		1318	-	1	GTAAT	ZF-HD	AT1G75240
AT1G03445	TF_motif_seq_0241		1327	-	1	CTAAT	ZF-HD	AT1G75240
AT1G03445	TF_motif_seq_0241		1388	+	1	ATTAT	ZF-HD	AT1G75240
AT1G03445	TF_motif_seq_0243		169	-	1	GTATC	GATA; tify	AT1G51600;AT2G45050;AT3G06740;AT3G16870;AT3G21175;AT3G24050;AT3G54810;AT3G60530;AT4G17570;AT4G24470;AT4G26150;AT4G32890;AT4G34680;AT5G25830;AT5G26930;AT5G56860;AT5G66320;AT2G18380;AT3G50870;AT4G36620
AT1G03445	TF_motif_seq_0243		253	-	1	CTATC	GATA; tify	AT1G51600;AT2G45050;AT3G06740;AT3G16870;AT3G21175;AT3G24050;AT3G54810;AT3G60530;AT4G17570;AT4G24470;AT4G26150;AT4G32890;AT4G34680;AT5G25830;AT5G26930;AT5G56860;AT5G66320;AT2G18380;AT3G50870;AT4G36620
AT1G03445	TF_motif_seq_0243		453	+	1	GATAA	GATA; tify	AT1G51600;AT2G45050;AT3G06740;AT3G16870;AT3G21175;AT3G24050;AT3G54810;AT3G60530;AT4G17570;AT4G24470;AT4G26150;AT4G32890;AT4G34680;AT5G25830;AT5G26930;AT5G56860;AT5G66320;AT2G18380;AT3G50870;AT4G36620
AT1G03445	TF_motif_seq_0243		594	-	1	GTATC	GATA; tify	AT1G51600;AT2G45050;AT3G06740;AT3G16870;AT3G21175;AT3G24050;AT3G54810;AT3G60530;AT4G17570;AT4G24470;AT4G26150;AT4G32890;AT4G34680;AT5G25830;AT5G26930;AT5G56860;AT5G66320;AT2G18380;AT3G50870;AT4G36620
AT1G03445	TF_motif_seq_0243		704	-	1	TTATC	GATA; tify	AT1G51600;AT2G45050;AT3G06740;AT3G16870;AT3G21175;AT3G24050;AT3G54810;AT3G60530;AT4G17570;AT4G24470;AT4G26150;AT4G32890;AT4G34680;AT5G25830;AT5G26930;AT5G56860;AT5G66320;AT2G18380;AT3G50870;AT4G36620
AT1G03445	TF_motif_seq_0243		816	+	1	GATAA	GATA; tify	AT1G51600;AT2G45050;AT3G06740;AT3G16870;AT3G21175;AT3G24050;AT3G54810;AT3G60530;AT4G17570;AT4G24470;AT4G26150;AT4G32890;AT4G34680;AT5G25830;AT5G26930;AT5G56860;AT5G66320;AT2G18380;AT3G50870;AT4G36620
AT1G03445	TF_motif_seq_0243		833	-	1	TTATC	GATA; tify	AT1G51600;AT2G45050;AT3G06740;AT3G16870;AT3G21175;AT3G24050;AT3G54810;AT3G60530;AT4G17570;AT4G24470;AT4G26150;AT4G32890;AT4G34680;AT5G25830;AT5G26930;AT5G56860;AT5G66320;AT2G18380;AT3G50870;AT4G36620
AT1G03445	TF_motif_seq_0243		1071	-	1	TTATC	GATA; tify	AT1G51600;AT2G45050;AT3G06740;AT3G16870;AT3G21175;AT3G24050;AT3G54810;AT3G60530;AT4G17570;AT4G24470;AT4G26150;AT4G32890;AT4G34680;AT5G25830;AT5G26930;AT5G56860;AT5G66320;AT2G18380;AT3G50870;AT4G36620
AT1G03445	TF_motif_seq_0243		1132	+	1	GATAA	GATA; tify	AT1G51600;AT2G45050;AT3G06740;AT3G16870;AT3G21175;AT3G24050;AT3G54810;AT3G60530;AT4G17570;AT4G24470;AT4G26150;AT4G32890;AT4G34680;AT5G25830;AT5G26930;AT5G56860;AT5G66320;AT2G18380;AT3G50870;AT4G36620
AT1G03445	TF_motif_seq_0243		1139	-	1	CTATC	GATA; tify	AT1G51600;AT2G45050;AT3G06740;AT3G16870;AT3G21175;AT3G24050;AT3G54810;AT3G60530;AT4G17570;AT4G24470;AT4G26150;AT4G32890;AT4G34680;AT5G25830;AT5G26930;AT5G56860;AT5G66320;AT2G18380;AT3G50870;AT4G36620
AT1G03445	TF_motif_seq_0244		1231	-	1	TGTAC	SBP	AT2G33810;AT2G47070
AT1G03445	TF_motif_seq_0244		1232	+	1	GTACG	SBP	AT2G33810;AT2G47070
AT1G03445	TF_motif_seq_0246		138	-	1	GGTCA	Homeodomain; TALE	AT1G23380;AT1G62360;AT1G70510;AT4G08150
AT1G03445	TF_motif_seq_0246		233	-	1	TGTCA	Homeodomain; TALE	AT1G23380;AT1G62360;AT1G70510;AT4G08150
AT1G03445	TF_motif_seq_0246		243	+	1	TGACT	Homeodomain; TALE	AT1G23380;AT1G62360;AT1G70510;AT4G08150
AT1G03445	TF_motif_seq_0246		463	-	1	AGTCA	Homeodomain; TALE	AT1G23380;AT1G62360;AT1G70510;AT4G08150
AT1G03445	TF_motif_seq_0246		485	+	1	TGACT	Homeodomain; TALE	AT1G23380;AT1G62360;AT1G70510;AT4G08150
AT1G03445	TF_motif_seq_0246		570	+	1	TGACA	Homeodomain; TALE	AT1G23380;AT1G62360;AT1G70510;AT4G08150
AT1G03445	TF_motif_seq_0246		888	+	1	TGACT	Homeodomain; TALE	AT1G23380;AT1G62360;AT1G70510;AT4G08150
AT1G03445	TF_motif_seq_0246		1022	-	1	AGTCA	Homeodomain; TALE	AT1G23380;AT1G62360;AT1G70510;AT4G08150
AT1G03445	TF_motif_seq_0252		43	-	1	AATCC	Myb/SANT; MYB; ARR-B;MYB;ARR-B	AT2G01760;AT3G16857;AT4G16110;AT4G18020;AT4G31920;AT5G58080;AT1G67710;AT1G49190;AT2G25180;AT5G49240
AT1G03445	TF_motif_seq_0252		185	+	1	GGATT	Myb/SANT; MYB; ARR-B;MYB;ARR-B	AT2G01760;AT3G16857;AT4G16110;AT4G18020;AT4G31920;AT5G58080;AT1G67710;AT1G49190;AT2G25180;AT5G49240
AT1G03445	TF_motif_seq_0252		314	-	1	AATCT	Myb/SANT; MYB; ARR-B;MYB;ARR-B	AT2G01760;AT3G16857;AT4G16110;AT4G18020;AT4G31920;AT5G58080;AT1G67710;AT1G49190;AT2G25180;AT5G49240
AT1G03445	TF_motif_seq_0252		395	+	1	GGATT	Myb/SANT; MYB; ARR-B;MYB;ARR-B	AT2G01760;AT3G16857;AT4G16110;AT4G18020;AT4G31920;AT5G58080;AT1G67710;AT1G49190;AT2G25180;AT5G49240
AT1G03445	TF_motif_seq_0252		681	-	1	AATCT	Myb/SANT; MYB; ARR-B;MYB;ARR-B	AT2G01760;AT3G16857;AT4G16110;AT4G18020;AT4G31920;AT5G58080;AT1G67710;AT1G49190;AT2G25180;AT5G49240
AT1G03445	TF_motif_seq_0252		997	+	1	AGATT	Myb/SANT; MYB; ARR-B;MYB;ARR-B	AT2G01760;AT3G16857;AT4G16110;AT4G18020;AT4G31920;AT5G58080;AT1G67710;AT1G49190;AT2G25180;AT5G49240
AT1G03445	TF_motif_seq_0252		1017	-	1	AATCT	Myb/SANT; MYB; ARR-B;MYB;ARR-B	AT2G01760;AT3G16857;AT4G16110;AT4G18020;AT4G31920;AT5G58080;AT1G67710;AT1G49190;AT2G25180;AT5G49240
AT1G03445	TF_motif_seq_0252		1463	+	1	GGATT	Myb/SANT; MYB; ARR-B;MYB;ARR-B	AT2G01760;AT3G16857;AT4G16110;AT4G18020;AT4G31920;AT5G58080;AT1G67710;AT1G49190;AT2G25180;AT5G49240
AT1G03445	TF_motif_seq_0254		3	+	0.8	ATCTC	AP2; ERF	AT3G14230
AT1G03445	TF_motif_seq_0254		60	-	0.8	AAGAT	AP2; ERF	AT3G14230
AT1G03445	TF_motif_seq_0254		64	-	0.8	TGGAT	AP2; ERF	AT3G14230
AT1G03445	TF_motif_seq_0254		67	+	0.8	ATCTT	AP2; ERF	AT3G14230
AT1G03445	TF_motif_seq_0254		70	-	0.8	TTGAT	AP2; ERF	AT3G14230
AT1G03445	TF_motif_seq_0254		94	-	0.8	TTGAT	AP2; ERF	AT3G14230
AT1G03445	TF_motif_seq_0254		109	+	0.8	AACTA	AP2; ERF	AT3G14230
AT1G03445	TF_motif_seq_0254		171	+	0.8	ATCTT	AP2; ERF	AT3G14230
AT1G03445	TF_motif_seq_0254		208	+	0.8	TTCTA	AP2; ERF	AT3G14230
AT1G03445	TF_motif_seq_0254		223	+	0.8	TTCTA	AP2; ERF	AT3G14230
AT1G03445	TF_motif_seq_0254		251	+	0.8	GTCTA	AP2; ERF	AT3G14230
AT1G03445	TF_motif_seq_0254		270	+	0.8	ATGTA	AP2; ERF	AT3G14230
AT1G03445	TF_motif_seq_0254		275	-	0.8	TAAAT	AP2; ERF	AT3G14230
AT1G03445	TF_motif_seq_0254		307	+	0.8	ATTTA	AP2; ERF	AT3G14230
AT1G03445	TF_motif_seq_0254		315	+	0.8	ATCTT	AP2; ERF	AT3G14230
AT1G03445	TF_motif_seq_0254		365	-	0.8	TTGAT	AP2; ERF	AT3G14230
AT1G03445	TF_motif_seq_0254		372	-	0.8	TAGTT	AP2; ERF	AT3G14230
AT1G03445	TF_motif_seq_0254		418	+	0.8	CTCTA	AP2; ERF	AT3G14230
AT1G03445	TF_motif_seq_0254		451	-	0.8	TGGAT	AP2; ERF	AT3G14230
AT1G03445	TF_motif_seq_0254		471	+	0.8	ATGTA	AP2; ERF	AT3G14230
AT1G03445	TF_motif_seq_0254		476	+	0.8	ATATA	AP2; ERF	AT3G14230
AT1G03445	TF_motif_seq_0254		477	-	0.8	TATAT	AP2; ERF	AT3G14230
AT1G03445	TF_motif_seq_0254		503	+	0.8	ATATA	AP2; ERF	AT3G14230
AT1G03445	TF_motif_seq_0254		504	-	0.8	TATAT	AP2; ERF	AT3G14230
AT1G03445	TF_motif_seq_0254		505	+	0.8	ATATA	AP2; ERF	AT3G14230
AT1G03445	TF_motif_seq_0254		529	-	1	TAGAT	AP2; ERF	AT3G14230
AT1G03445	TF_motif_seq_0254		537	-	0.8	TTGAT	AP2; ERF	AT3G14230
AT1G03445	TF_motif_seq_0254		550	+	0.8	ATCAA	AP2; ERF	AT3G14230
AT1G03445	TF_motif_seq_0254		612	-	0.8	TAGAG	AP2; ERF	AT3G14230
AT1G03445	TF_motif_seq_0254		619	-	0.8	AAGAT	AP2; ERF	AT3G14230
AT1G03445	TF_motif_seq_0254		622	+	0.8	ATCAA	AP2; ERF	AT3G14230
AT1G03445	TF_motif_seq_0254		628	+	0.8	ATATA	AP2; ERF	AT3G14230
AT1G03445	TF_motif_seq_0254		629	-	0.8	TATAT	AP2; ERF	AT3G14230
AT1G03445	TF_motif_seq_0254		630	+	0.8	ATATA	AP2; ERF	AT3G14230
AT1G03445	TF_motif_seq_0254		640	+	0.8	ATCAA	AP2; ERF	AT3G14230
AT1G03445	TF_motif_seq_0254		649	+	0.8	TTCTA	AP2; ERF	AT3G14230
AT1G03445	TF_motif_seq_0254		660	-	0.8	TAAAT	AP2; ERF	AT3G14230
AT1G03445	TF_motif_seq_0254		663	+	0.8	ATTTA	AP2; ERF	AT3G14230
AT1G03445	TF_motif_seq_0254		674	-	0.8	TATAT	AP2; ERF	AT3G14230
AT1G03445	TF_motif_seq_0254		679	-	0.8	TAAAT	AP2; ERF	AT3G14230
AT1G03445	TF_motif_seq_0254		682	+	0.8	ATCTC	AP2; ERF	AT3G14230
AT1G03445	TF_motif_seq_0254		688	+	0.8	ATATA	AP2; ERF	AT3G14230
AT1G03445	TF_motif_seq_0254		727	-	0.8	TAGGT	AP2; ERF	AT3G14230
AT1G03445	TF_motif_seq_0254		764	+	0.8	ATATA	AP2; ERF	AT3G14230
AT1G03445	TF_motif_seq_0254		765	-	0.8	TATAT	AP2; ERF	AT3G14230
AT1G03445	TF_motif_seq_0254		787	+	0.8	ATCAA	AP2; ERF	AT3G14230
AT1G03445	TF_motif_seq_0254		814	-	0.8	TTGAT	AP2; ERF	AT3G14230
AT1G03445	TF_motif_seq_0254		824	+	0.8	ATATA	AP2; ERF	AT3G14230
AT1G03445	TF_motif_seq_0254		835	+	0.8	ATCTC	AP2; ERF	AT3G14230
AT1G03445	TF_motif_seq_0254		855	+	0.8	AACTA	AP2; ERF	AT3G14230
AT1G03445	TF_motif_seq_0254		873	-	0.8	TATAT	AP2; ERF	AT3G14230
AT1G03445	TF_motif_seq_0254		880	-	0.8	TATAT	AP2; ERF	AT3G14230
AT1G03445	TF_motif_seq_0254		881	+	0.8	ATATA	AP2; ERF	AT3G14230
AT1G03445	TF_motif_seq_0254		884	-	0.8	TAAAT	AP2; ERF	AT3G14230
AT1G03445	TF_motif_seq_0254		894	-	0.8	TATAT	AP2; ERF	AT3G14230
AT1G03445	TF_motif_seq_0254		899	-	0.8	TATAT	AP2; ERF	AT3G14230
AT1G03445	TF_motif_seq_0254		921	-	0.8	TAAAT	AP2; ERF	AT3G14230
AT1G03445	TF_motif_seq_0254		924	+	0.8	ATATA	AP2; ERF	AT3G14230
AT1G03445	TF_motif_seq_0254		925	-	0.8	TATAT	AP2; ERF	AT3G14230
AT1G03445	TF_motif_seq_0254		936	-	0.8	TAAAT	AP2; ERF	AT3G14230
AT1G03445	TF_motif_seq_0254		956	-	0.8	TAAAT	AP2; ERF	AT3G14230
AT1G03445	TF_motif_seq_0254		960	-	0.8	TAAAT	AP2; ERF	AT3G14230
AT1G03445	TF_motif_seq_0254		976	-	0.8	TACAT	AP2; ERF	AT3G14230
AT1G03445	TF_motif_seq_0254		996	-	1	TAGAT	AP2; ERF	AT3G14230
AT1G03445	TF_motif_seq_0254		1000	-	0.8	TTGAT	AP2; ERF	AT3G14230
AT1G03445	TF_motif_seq_0254		1018	+	1	ATCTA	AP2; ERF	AT3G14230
AT1G03445	TF_motif_seq_0254		1037	-	0.8	TAGAG	AP2; ERF	AT3G14230
AT1G03445	TF_motif_seq_0254		1076	+	0.8	ATTTA	AP2; ERF	AT3G14230
AT1G03445	TF_motif_seq_0254		1099	-	0.8	TAAAT	AP2; ERF	AT3G14230
AT1G03445	TF_motif_seq_0254		1102	+	0.8	ATATA	AP2; ERF	AT3G14230
AT1G03445	TF_motif_seq_0254		1114	+	0.8	GTCTA	AP2; ERF	AT3G14230
AT1G03445	TF_motif_seq_0254		1130	-	0.8	TCGAT	AP2; ERF	AT3G14230
AT1G03445	TF_motif_seq_0254		1137	+	0.8	AACTA	AP2; ERF	AT3G14230
AT1G03445	TF_motif_seq_0254		1141	+	0.8	ATCAA	AP2; ERF	AT3G14230
AT1G03445	TF_motif_seq_0254		1159	+	0.8	ATATA	AP2; ERF	AT3G14230
AT1G03445	TF_motif_seq_0254		1215	+	0.8	TTCTA	AP2; ERF	AT3G14230
AT1G03445	TF_motif_seq_0254		1298	-	0.8	TATAT	AP2; ERF	AT3G14230
AT1G03445	TF_motif_seq_0254		1299	+	0.8	ATATA	AP2; ERF	AT3G14230
AT1G03445	TF_motif_seq_0254		1377	+	0.8	GTCTA	AP2; ERF	AT3G14230
AT1G03445	TF_motif_seq_0254		1404	+	0.8	AACTA	AP2; ERF	AT3G14230
AT1G03445	TF_motif_seq_0254		1462	-	0.8	TGGAT	AP2; ERF	AT3G14230
AT1G03445	TF_motif_seq_0255		430	-	1	TGTTG	AP2; RAV; B3	AT1G25560;AT1G13260
AT1G03445	TF_motif_seq_0255		516	-	1	TGTTG	AP2; RAV; B3	AT1G25560;AT1G13260
AT1G03445	TF_motif_seq_0255		559	-	1	TGTTG	AP2; RAV; B3	AT1G25560;AT1G13260
AT1G03445	TF_motif_seq_0255		567	-	1	TGTTG	AP2; RAV; B3	AT1G25560;AT1G13260
AT1G03445	TF_motif_seq_0255		789	+	1	CAACA	AP2; RAV; B3	AT1G25560;AT1G13260
AT1G03445	TF_motif_seq_0257		41	+	0.8	CAAAT	NF-YB;NF-YA;NF-YC	AT1G09030;AT1G17590;AT1G21970;AT1G30500;AT1G54160;AT1G54830;AT1G56170;AT1G72830;AT2G38880;AT2G47810;AT3G05690;AT3G14020;AT3G20910;AT3G53340;AT4G14540;AT5G06510;AT5G12840;AT5G27910;AT5G38140;AT5G47640;AT5G47670;AT5G50470;AT5G50480
AT1G03445	TF_motif_seq_0257		78	-	0.8	ACTGG	NF-YB;NF-YA;NF-YC	AT1G09030;AT1G17590;AT1G21970;AT1G30500;AT1G54160;AT1G54830;AT1G56170;AT1G72830;AT2G38880;AT2G47810;AT3G05690;AT3G14020;AT3G20910;AT3G53340;AT4G14540;AT5G06510;AT5G12840;AT5G27910;AT5G38140;AT5G47640;AT5G47670;AT5G50470;AT5G50480
AT1G03445	TF_motif_seq_0257		116	-	0.8	ATTTG	NF-YB;NF-YA;NF-YC	AT1G09030;AT1G17590;AT1G21970;AT1G30500;AT1G54160;AT1G54830;AT1G56170;AT1G72830;AT2G38880;AT2G47810;AT3G05690;AT3G14020;AT3G20910;AT3G53340;AT4G14540;AT5G06510;AT5G12840;AT5G27910;AT5G38140;AT5G47640;AT5G47670;AT5G50470;AT5G50480
AT1G03445	TF_motif_seq_0257		121	+	0.8	CCAAG	NF-YB;NF-YA;NF-YC	AT1G09030;AT1G17590;AT1G21970;AT1G30500;AT1G54160;AT1G54830;AT1G56170;AT1G72830;AT2G38880;AT2G47810;AT3G05690;AT3G14020;AT3G20910;AT3G53340;AT4G14540;AT5G06510;AT5G12840;AT5G27910;AT5G38140;AT5G47640;AT5G47670;AT5G50470;AT5G50480
AT1G03445	TF_motif_seq_0257		150	+	0.8	TCAAT	NF-YB;NF-YA;NF-YC	AT1G09030;AT1G17590;AT1G21970;AT1G30500;AT1G54160;AT1G54830;AT1G56170;AT1G72830;AT2G38880;AT2G47810;AT3G05690;AT3G14020;AT3G20910;AT3G53340;AT4G14540;AT5G06510;AT5G12840;AT5G27910;AT5G38140;AT5G47640;AT5G47670;AT5G50470;AT5G50480
AT1G03445	TF_motif_seq_0257		195	+	0.8	CCACT	NF-YB;NF-YA;NF-YC	AT1G09030;AT1G17590;AT1G21970;AT1G30500;AT1G54160;AT1G54830;AT1G56170;AT1G72830;AT2G38880;AT2G47810;AT3G05690;AT3G14020;AT3G20910;AT3G53340;AT4G14540;AT5G06510;AT5G12840;AT5G27910;AT5G38140;AT5G47640;AT5G47670;AT5G50470;AT5G50480
AT1G03445	TF_motif_seq_0257		235	+	0.8	TCAAT	NF-YB;NF-YA;NF-YC	AT1G09030;AT1G17590;AT1G21970;AT1G30500;AT1G54160;AT1G54830;AT1G56170;AT1G72830;AT2G38880;AT2G47810;AT3G05690;AT3G14020;AT3G20910;AT3G53340;AT4G14540;AT5G06510;AT5G12840;AT5G27910;AT5G38140;AT5G47640;AT5G47670;AT5G50470;AT5G50480
AT1G03445	TF_motif_seq_0257		238	-	0.8	ATTTG	NF-YB;NF-YA;NF-YC	AT1G09030;AT1G17590;AT1G21970;AT1G30500;AT1G54160;AT1G54830;AT1G56170;AT1G72830;AT2G38880;AT2G47810;AT3G05690;AT3G14020;AT3G20910;AT3G53340;AT4G14540;AT5G06510;AT5G12840;AT5G27910;AT5G38140;AT5G47640;AT5G47670;AT5G50470;AT5G50480
AT1G03445	TF_motif_seq_0257		258	-	0.8	ATTGA	NF-YB;NF-YA;NF-YC	AT1G09030;AT1G17590;AT1G21970;AT1G30500;AT1G54160;AT1G54830;AT1G56170;AT1G72830;AT2G38880;AT2G47810;AT3G05690;AT3G14020;AT3G20910;AT3G53340;AT4G14540;AT5G06510;AT5G12840;AT5G27910;AT5G38140;AT5G47640;AT5G47670;AT5G50470;AT5G50480
AT1G03445	TF_motif_seq_0257		294	+	0.8	CCATT	NF-YB;NF-YA;NF-YC	AT1G09030;AT1G17590;AT1G21970;AT1G30500;AT1G54160;AT1G54830;AT1G56170;AT1G72830;AT2G38880;AT2G47810;AT3G05690;AT3G14020;AT3G20910;AT3G53340;AT4G14540;AT5G06510;AT5G12840;AT5G27910;AT5G38140;AT5G47640;AT5G47670;AT5G50470;AT5G50480
AT1G03445	TF_motif_seq_0257		368	-	0.8	ATTGT	NF-YB;NF-YA;NF-YC	AT1G09030;AT1G17590;AT1G21970;AT1G30500;AT1G54160;AT1G54830;AT1G56170;AT1G72830;AT2G38880;AT2G47810;AT3G05690;AT3G14020;AT3G20910;AT3G53340;AT4G14540;AT5G06510;AT5G12840;AT5G27910;AT5G38140;AT5G47640;AT5G47670;AT5G50470;AT5G50480
AT1G03445	TF_motif_seq_0257		389	-	1	ATTGG	NF-YB;NF-YA;NF-YC	AT1G09030;AT1G17590;AT1G21970;AT1G30500;AT1G54160;AT1G54830;AT1G56170;AT1G72830;AT2G38880;AT2G47810;AT3G05690;AT3G14020;AT3G20910;AT3G53340;AT4G14540;AT5G06510;AT5G12840;AT5G27910;AT5G38140;AT5G47640;AT5G47670;AT5G50470;AT5G50480
AT1G03445	TF_motif_seq_0257		428	-	0.8	ATTGT	NF-YB;NF-YA;NF-YC	AT1G09030;AT1G17590;AT1G21970;AT1G30500;AT1G54160;AT1G54830;AT1G56170;AT1G72830;AT2G38880;AT2G47810;AT3G05690;AT3G14020;AT3G20910;AT3G53340;AT4G14540;AT5G06510;AT5G12840;AT5G27910;AT5G38140;AT5G47640;AT5G47670;AT5G50470;AT5G50480
AT1G03445	TF_motif_seq_0257		520	+	0.8	GCAAT	NF-YB;NF-YA;NF-YC	AT1G09030;AT1G17590;AT1G21970;AT1G30500;AT1G54160;AT1G54830;AT1G56170;AT1G72830;AT2G38880;AT2G47810;AT3G05690;AT3G14020;AT3G20910;AT3G53340;AT4G14540;AT5G06510;AT5G12840;AT5G27910;AT5G38140;AT5G47640;AT5G47670;AT5G50470;AT5G50480
AT1G03445	TF_motif_seq_0257		536	-	0.8	ATTGA	NF-YB;NF-YA;NF-YC	AT1G09030;AT1G17590;AT1G21970;AT1G30500;AT1G54160;AT1G54830;AT1G56170;AT1G72830;AT2G38880;AT2G47810;AT3G05690;AT3G14020;AT3G20910;AT3G53340;AT4G14540;AT5G06510;AT5G12840;AT5G27910;AT5G38140;AT5G47640;AT5G47670;AT5G50470;AT5G50480
AT1G03445	TF_motif_seq_0257		572	+	0.8	ACAAT	NF-YB;NF-YA;NF-YC	AT1G09030;AT1G17590;AT1G21970;AT1G30500;AT1G54160;AT1G54830;AT1G56170;AT1G72830;AT2G38880;AT2G47810;AT3G05690;AT3G14020;AT3G20910;AT3G53340;AT4G14540;AT5G06510;AT5G12840;AT5G27910;AT5G38140;AT5G47640;AT5G47670;AT5G50470;AT5G50480
AT1G03445	TF_motif_seq_0257		685	+	0.8	TCAAT	NF-YB;NF-YA;NF-YC	AT1G09030;AT1G17590;AT1G21970;AT1G30500;AT1G54160;AT1G54830;AT1G56170;AT1G72830;AT2G38880;AT2G47810;AT3G05690;AT3G14020;AT3G20910;AT3G53340;AT4G14540;AT5G06510;AT5G12840;AT5G27910;AT5G38140;AT5G47640;AT5G47670;AT5G50470;AT5G50480
AT1G03445	TF_motif_seq_0257		709	-	0.8	ATTTG	NF-YB;NF-YA;NF-YC	AT1G09030;AT1G17590;AT1G21970;AT1G30500;AT1G54160;AT1G54830;AT1G56170;AT1G72830;AT2G38880;AT2G47810;AT3G05690;AT3G14020;AT3G20910;AT3G53340;AT4G14540;AT5G06510;AT5G12840;AT5G27910;AT5G38140;AT5G47640;AT5G47670;AT5G50470;AT5G50480
AT1G03445	TF_motif_seq_0257		710	-	0.8	TTTGG	NF-YB;NF-YA;NF-YC	AT1G09030;AT1G17590;AT1G21970;AT1G30500;AT1G54160;AT1G54830;AT1G56170;AT1G72830;AT2G38880;AT2G47810;AT3G05690;AT3G14020;AT3G20910;AT3G53340;AT4G14540;AT5G06510;AT5G12840;AT5G27910;AT5G38140;AT5G47640;AT5G47670;AT5G50470;AT5G50480
AT1G03445	TF_motif_seq_0257		726	-	0.8	ATAGG	NF-YB;NF-YA;NF-YC	AT1G09030;AT1G17590;AT1G21970;AT1G30500;AT1G54160;AT1G54830;AT1G56170;AT1G72830;AT2G38880;AT2G47810;AT3G05690;AT3G14020;AT3G20910;AT3G53340;AT4G14540;AT5G06510;AT5G12840;AT5G27910;AT5G38140;AT5G47640;AT5G47670;AT5G50470;AT5G50480
AT1G03445	TF_motif_seq_0257		761	+	0.8	CTAAT	NF-YB;NF-YA;NF-YC	AT1G09030;AT1G17590;AT1G21970;AT1G30500;AT1G54160;AT1G54830;AT1G56170;AT1G72830;AT2G38880;AT2G47810;AT3G05690;AT3G14020;AT3G20910;AT3G53340;AT4G14540;AT5G06510;AT5G12840;AT5G27910;AT5G38140;AT5G47640;AT5G47670;AT5G50470;AT5G50480
AT1G03445	TF_motif_seq_0257		813	-	0.8	ATTGA	NF-YB;NF-YA;NF-YC	AT1G09030;AT1G17590;AT1G21970;AT1G30500;AT1G54160;AT1G54830;AT1G56170;AT1G72830;AT2G38880;AT2G47810;AT3G05690;AT3G14020;AT3G20910;AT3G53340;AT4G14540;AT5G06510;AT5G12840;AT5G27910;AT5G38140;AT5G47640;AT5G47670;AT5G50470;AT5G50480
AT1G03445	TF_motif_seq_0257		842	-	0.8	ATTTG	NF-YB;NF-YA;NF-YC	AT1G09030;AT1G17590;AT1G21970;AT1G30500;AT1G54160;AT1G54830;AT1G56170;AT1G72830;AT2G38880;AT2G47810;AT3G05690;AT3G14020;AT3G20910;AT3G53340;AT4G14540;AT5G06510;AT5G12840;AT5G27910;AT5G38140;AT5G47640;AT5G47670;AT5G50470;AT5G50480
AT1G03445	TF_motif_seq_0257		843	-	0.8	TTTGG	NF-YB;NF-YA;NF-YC	AT1G09030;AT1G17590;AT1G21970;AT1G30500;AT1G54160;AT1G54830;AT1G56170;AT1G72830;AT2G38880;AT2G47810;AT3G05690;AT3G14020;AT3G20910;AT3G53340;AT4G14540;AT5G06510;AT5G12840;AT5G27910;AT5G38140;AT5G47640;AT5G47670;AT5G50470;AT5G50480
AT1G03445	TF_motif_seq_0257		868	+	0.8	ACAAT	NF-YB;NF-YA;NF-YC	AT1G09030;AT1G17590;AT1G21970;AT1G30500;AT1G54160;AT1G54830;AT1G56170;AT1G72830;AT2G38880;AT2G47810;AT3G05690;AT3G14020;AT3G20910;AT3G53340;AT4G14540;AT5G06510;AT5G12840;AT5G27910;AT5G38140;AT5G47640;AT5G47670;AT5G50470;AT5G50480
AT1G03445	TF_motif_seq_0257		913	-	0.8	TTTGG	NF-YB;NF-YA;NF-YC	AT1G09030;AT1G17590;AT1G21970;AT1G30500;AT1G54160;AT1G54830;AT1G56170;AT1G72830;AT2G38880;AT2G47810;AT3G05690;AT3G14020;AT3G20910;AT3G53340;AT4G14540;AT5G06510;AT5G12840;AT5G27910;AT5G38140;AT5G47640;AT5G47670;AT5G50470;AT5G50480
AT1G03445	TF_motif_seq_0257		938	-	0.8	AATGG	NF-YB;NF-YA;NF-YC	AT1G09030;AT1G17590;AT1G21970;AT1G30500;AT1G54160;AT1G54830;AT1G56170;AT1G72830;AT2G38880;AT2G47810;AT3G05690;AT3G14020;AT3G20910;AT3G53340;AT4G14540;AT5G06510;AT5G12840;AT5G27910;AT5G38140;AT5G47640;AT5G47670;AT5G50470;AT5G50480
AT1G03445	TF_motif_seq_0257		939	-	0.8	ATGGG	NF-YB;NF-YA;NF-YC	AT1G09030;AT1G17590;AT1G21970;AT1G30500;AT1G54160;AT1G54830;AT1G56170;AT1G72830;AT2G38880;AT2G47810;AT3G05690;AT3G14020;AT3G20910;AT3G53340;AT4G14540;AT5G06510;AT5G12840;AT5G27910;AT5G38140;AT5G47640;AT5G47670;AT5G50470;AT5G50480
AT1G03445	TF_motif_seq_0257		966	+	0.8	ACAAT	NF-YB;NF-YA;NF-YC	AT1G09030;AT1G17590;AT1G21970;AT1G30500;AT1G54160;AT1G54830;AT1G56170;AT1G72830;AT2G38880;AT2G47810;AT3G05690;AT3G14020;AT3G20910;AT3G53340;AT4G14540;AT5G06510;AT5G12840;AT5G27910;AT5G38140;AT5G47640;AT5G47670;AT5G50470;AT5G50480
AT1G03445	TF_motif_seq_0257		999	-	0.8	ATTGA	NF-YB;NF-YA;NF-YC	AT1G09030;AT1G17590;AT1G21970;AT1G30500;AT1G54160;AT1G54830;AT1G56170;AT1G72830;AT2G38880;AT2G47810;AT3G05690;AT3G14020;AT3G20910;AT3G53340;AT4G14540;AT5G06510;AT5G12840;AT5G27910;AT5G38140;AT5G47640;AT5G47670;AT5G50470;AT5G50480
AT1G03445	TF_motif_seq_0257		1035	-	0.8	ATTAG	NF-YB;NF-YA;NF-YC	AT1G09030;AT1G17590;AT1G21970;AT1G30500;AT1G54160;AT1G54830;AT1G56170;AT1G72830;AT2G38880;AT2G47810;AT3G05690;AT3G14020;AT3G20910;AT3G53340;AT4G14540;AT5G06510;AT5G12840;AT5G27910;AT5G38140;AT5G47640;AT5G47670;AT5G50470;AT5G50480
AT1G03445	TF_motif_seq_0257		1043	-	0.8	GTTGG	NF-YB;NF-YA;NF-YC	AT1G09030;AT1G17590;AT1G21970;AT1G30500;AT1G54160;AT1G54830;AT1G56170;AT1G72830;AT2G38880;AT2G47810;AT3G05690;AT3G14020;AT3G20910;AT3G53340;AT4G14540;AT5G06510;AT5G12840;AT5G27910;AT5G38140;AT5G47640;AT5G47670;AT5G50470;AT5G50480
AT1G03445	TF_motif_seq_0257		1095	+	0.8	ACAAT	NF-YB;NF-YA;NF-YC	AT1G09030;AT1G17590;AT1G21970;AT1G30500;AT1G54160;AT1G54830;AT1G56170;AT1G72830;AT2G38880;AT2G47810;AT3G05690;AT3G14020;AT3G20910;AT3G53340;AT4G14540;AT5G06510;AT5G12840;AT5G27910;AT5G38140;AT5G47640;AT5G47670;AT5G50470;AT5G50480
AT1G03445	TF_motif_seq_0257		1107	+	0.8	CCAAA	NF-YB;NF-YA;NF-YC	AT1G09030;AT1G17590;AT1G21970;AT1G30500;AT1G54160;AT1G54830;AT1G56170;AT1G72830;AT2G38880;AT2G47810;AT3G05690;AT3G14020;AT3G20910;AT3G53340;AT4G14540;AT5G06510;AT5G12840;AT5G27910;AT5G38140;AT5G47640;AT5G47670;AT5G50470;AT5G50480
AT1G03445	TF_motif_seq_0257		1143	+	0.8	CAAAT	NF-YB;NF-YA;NF-YC	AT1G09030;AT1G17590;AT1G21970;AT1G30500;AT1G54160;AT1G54830;AT1G56170;AT1G72830;AT2G38880;AT2G47810;AT3G05690;AT3G14020;AT3G20910;AT3G53340;AT4G14540;AT5G06510;AT5G12840;AT5G27910;AT5G38140;AT5G47640;AT5G47670;AT5G50470;AT5G50480
AT1G03445	TF_motif_seq_0257		1146	-	1	ATTGG	NF-YB;NF-YA;NF-YC	AT1G09030;AT1G17590;AT1G21970;AT1G30500;AT1G54160;AT1G54830;AT1G56170;AT1G72830;AT2G38880;AT2G47810;AT3G05690;AT3G14020;AT3G20910;AT3G53340;AT4G14540;AT5G06510;AT5G12840;AT5G27910;AT5G38140;AT5G47640;AT5G47670;AT5G50470;AT5G50480
AT1G03445	TF_motif_seq_0257		1156	+	0.8	ACAAT	NF-YB;NF-YA;NF-YC	AT1G09030;AT1G17590;AT1G21970;AT1G30500;AT1G54160;AT1G54830;AT1G56170;AT1G72830;AT2G38880;AT2G47810;AT3G05690;AT3G14020;AT3G20910;AT3G53340;AT4G14540;AT5G06510;AT5G12840;AT5G27910;AT5G38140;AT5G47640;AT5G47670;AT5G50470;AT5G50480
AT1G03445	TF_motif_seq_0257		1225	+	0.8	CCATT	NF-YB;NF-YA;NF-YC	AT1G09030;AT1G17590;AT1G21970;AT1G30500;AT1G54160;AT1G54830;AT1G56170;AT1G72830;AT2G38880;AT2G47810;AT3G05690;AT3G14020;AT3G20910;AT3G53340;AT4G14540;AT5G06510;AT5G12840;AT5G27910;AT5G38140;AT5G47640;AT5G47670;AT5G50470;AT5G50480
AT1G03445	TF_motif_seq_0257		1252	-	0.8	ATTGA	NF-YB;NF-YA;NF-YC	AT1G09030;AT1G17590;AT1G21970;AT1G30500;AT1G54160;AT1G54830;AT1G56170;AT1G72830;AT2G38880;AT2G47810;AT3G05690;AT3G14020;AT3G20910;AT3G53340;AT4G14540;AT5G06510;AT5G12840;AT5G27910;AT5G38140;AT5G47640;AT5G47670;AT5G50470;AT5G50480
AT1G03445	TF_motif_seq_0257		1276	+	0.8	GCAAT	NF-YB;NF-YA;NF-YC	AT1G09030;AT1G17590;AT1G21970;AT1G30500;AT1G54160;AT1G54830;AT1G56170;AT1G72830;AT2G38880;AT2G47810;AT3G05690;AT3G14020;AT3G20910;AT3G53340;AT4G14540;AT5G06510;AT5G12840;AT5G27910;AT5G38140;AT5G47640;AT5G47670;AT5G50470;AT5G50480
AT1G03445	TF_motif_seq_0257		1286	+	0.8	CCATT	NF-YB;NF-YA;NF-YC	AT1G09030;AT1G17590;AT1G21970;AT1G30500;AT1G54160;AT1G54830;AT1G56170;AT1G72830;AT2G38880;AT2G47810;AT3G05690;AT3G14020;AT3G20910;AT3G53340;AT4G14540;AT5G06510;AT5G12840;AT5G27910;AT5G38140;AT5G47640;AT5G47670;AT5G50470;AT5G50480
AT1G03445	TF_motif_seq_0257		1327	+	0.8	CTAAT	NF-YB;NF-YA;NF-YC	AT1G09030;AT1G17590;AT1G21970;AT1G30500;AT1G54160;AT1G54830;AT1G56170;AT1G72830;AT2G38880;AT2G47810;AT3G05690;AT3G14020;AT3G20910;AT3G53340;AT4G14540;AT5G06510;AT5G12840;AT5G27910;AT5G38140;AT5G47640;AT5G47670;AT5G50470;AT5G50480
AT1G03445	TF_motif_seq_0257		1341	-	0.8	GTTGG	NF-YB;NF-YA;NF-YC	AT1G09030;AT1G17590;AT1G21970;AT1G30500;AT1G54160;AT1G54830;AT1G56170;AT1G72830;AT2G38880;AT2G47810;AT3G05690;AT3G14020;AT3G20910;AT3G53340;AT4G14540;AT5G06510;AT5G12840;AT5G27910;AT5G38140;AT5G47640;AT5G47670;AT5G50470;AT5G50480
AT1G03445	TF_motif_seq_0257		1349	+	1	CCAAT	NF-YB;NF-YA;NF-YC	AT1G09030;AT1G17590;AT1G21970;AT1G30500;AT1G54160;AT1G54830;AT1G56170;AT1G72830;AT2G38880;AT2G47810;AT3G05690;AT3G14020;AT3G20910;AT3G53340;AT4G14540;AT5G06510;AT5G12840;AT5G27910;AT5G38140;AT5G47640;AT5G47670;AT5G50470;AT5G50480
AT1G03445	TF_motif_seq_0257		1355	+	0.8	CCATT	NF-YB;NF-YA;NF-YC	AT1G09030;AT1G17590;AT1G21970;AT1G30500;AT1G54160;AT1G54830;AT1G56170;AT1G72830;AT2G38880;AT2G47810;AT3G05690;AT3G14020;AT3G20910;AT3G53340;AT4G14540;AT5G06510;AT5G12840;AT5G27910;AT5G38140;AT5G47640;AT5G47670;AT5G50470;AT5G50480
AT1G03445	TF_motif_seq_0257		1391	-	0.8	ATTTG	NF-YB;NF-YA;NF-YC	AT1G09030;AT1G17590;AT1G21970;AT1G30500;AT1G54160;AT1G54830;AT1G56170;AT1G72830;AT2G38880;AT2G47810;AT3G05690;AT3G14020;AT3G20910;AT3G53340;AT4G14540;AT5G06510;AT5G12840;AT5G27910;AT5G38140;AT5G47640;AT5G47670;AT5G50470;AT5G50480
AT1G03445	TF_motif_seq_0257		1400	+	0.8	CCAAA	NF-YB;NF-YA;NF-YC	AT1G09030;AT1G17590;AT1G21970;AT1G30500;AT1G54160;AT1G54830;AT1G56170;AT1G72830;AT2G38880;AT2G47810;AT3G05690;AT3G14020;AT3G20910;AT3G53340;AT4G14540;AT5G06510;AT5G12840;AT5G27910;AT5G38140;AT5G47640;AT5G47670;AT5G50470;AT5G50480
AT1G03445	TF_motif_seq_0257		1427	+	0.8	CAAAT	NF-YB;NF-YA;NF-YC	AT1G09030;AT1G17590;AT1G21970;AT1G30500;AT1G54160;AT1G54830;AT1G56170;AT1G72830;AT2G38880;AT2G47810;AT3G05690;AT3G14020;AT3G20910;AT3G53340;AT4G14540;AT5G06510;AT5G12840;AT5G27910;AT5G38140;AT5G47640;AT5G47670;AT5G50470;AT5G50480
AT1G03445	TF_motif_seq_0257		1444	-	0.8	AATGG	NF-YB;NF-YA;NF-YC	AT1G09030;AT1G17590;AT1G21970;AT1G30500;AT1G54160;AT1G54830;AT1G56170;AT1G72830;AT2G38880;AT2G47810;AT3G05690;AT3G14020;AT3G20910;AT3G53340;AT4G14540;AT5G06510;AT5G12840;AT5G27910;AT5G38140;AT5G47640;AT5G47670;AT5G50470;AT5G50480
AT1G03445	TF_motif_seq_0257		1460	-	1	ATTGG	NF-YB;NF-YA;NF-YC	AT1G09030;AT1G17590;AT1G21970;AT1G30500;AT1G54160;AT1G54830;AT1G56170;AT1G72830;AT2G38880;AT2G47810;AT3G05690;AT3G14020;AT3G20910;AT3G53340;AT4G14540;AT5G06510;AT5G12840;AT5G27910;AT5G38140;AT5G47640;AT5G47670;AT5G50470;AT5G50480
AT1G03445	TF_motif_seq_0257		1493	-	0.8	ATTGT	NF-YB;NF-YA;NF-YC	AT1G09030;AT1G17590;AT1G21970;AT1G30500;AT1G54160;AT1G54830;AT1G56170;AT1G72830;AT2G38880;AT2G47810;AT3G05690;AT3G14020;AT3G20910;AT3G53340;AT4G14540;AT5G06510;AT5G12840;AT5G27910;AT5G38140;AT5G47640;AT5G47670;AT5G50470;AT5G50480
AT1G03445	TF_motif_seq_0258		125	-	0.8	GTCTG	Dehydrin	U01377
AT1G03445	TF_motif_seq_0258		135	-	0.8	GTGGG	Dehydrin	U01377
AT1G03445	TF_motif_seq_0258		139	-	0.8	GTCAG	Dehydrin	U01377
AT1G03445	TF_motif_seq_0258		946	-	0.8	GTCGT	Dehydrin	U01377
AT1G03445	TF_motif_seq_0258		1007	-	0.8	TTCGG	Dehydrin	U01377
AT1G03445	TF_motif_seq_0258		1043	-	0.8	GTTGG	Dehydrin	U01377
AT1G03445	TF_motif_seq_0258		1124	-	0.8	GTCCG	Dehydrin	U01377
AT1G03445	TF_motif_seq_0258		1129	-	0.8	GTCGA	Dehydrin	U01377
AT1G03445	TF_motif_seq_0258		1208	-	0.8	GTCGT	Dehydrin	U01377
AT1G03445	TF_motif_seq_0258		1260	+	0.8	ACGAC	Dehydrin	U01377
AT1G03445	TF_motif_seq_0258		1306	-	0.8	GTGGG	Dehydrin	U01377
AT1G03445	TF_motif_seq_0258		1341	-	0.8	GTTGG	Dehydrin	U01377
AT1G03445	TF_motif_seq_0258		1371	-	1	GTCGG	Dehydrin	U01377
AT1G03445	TF_motif_seq_0267		33	+	0.8	GTTAA	Trihelix	AT5G01380
AT1G03445	TF_motif_seq_0267		34	-	0.8	TTAAC	Trihelix	AT5G01380
AT1G03445	TF_motif_seq_0267		75	-	0.8	GGAAC	Trihelix	AT5G01380
AT1G03445	TF_motif_seq_0267		103	-	0.8	GTAAT	Trihelix	AT5G01380
AT1G03445	TF_motif_seq_0267		107	-	0.8	TTAAC	Trihelix	AT5G01380
AT1G03445	TF_motif_seq_0267		111	-	0.8	CTAAC	Trihelix	AT5G01380
AT1G03445	TF_motif_seq_0267		169	-	0.8	GTATC	Trihelix	AT5G01380
AT1G03445	TF_motif_seq_0267		242	+	0.8	GTGAC	Trihelix	AT5G01380
AT1G03445	TF_motif_seq_0267		242	-	0.8	GTGAC	Trihelix	AT5G01380
AT1G03445	TF_motif_seq_0267		280	+	0.8	GTTAT	Trihelix	AT5G01380
AT1G03445	TF_motif_seq_0267		290	-	0.8	TTAAC	Trihelix	AT5G01380
AT1G03445	TF_motif_seq_0267		420	-	0.8	CTAAC	Trihelix	AT5G01380
AT1G03445	TF_motif_seq_0267		473	-	0.8	GTAAT	Trihelix	AT5G01380
AT1G03445	TF_motif_seq_0267		495	-	0.8	GAAAC	Trihelix	AT5G01380
AT1G03445	TF_motif_seq_0267		517	+	0.8	GTTGC	Trihelix	AT5G01380
AT1G03445	TF_motif_seq_0267		555	-	0.8	GTAAT	Trihelix	AT5G01380
AT1G03445	TF_motif_seq_0267		594	-	0.8	GTATC	Trihelix	AT5G01380
AT1G03445	TF_motif_seq_0267		616	-	0.8	GTAAA	Trihelix	AT5G01380
AT1G03445	TF_motif_seq_0267		703	+	0.8	GTTAT	Trihelix	AT5G01380
AT1G03445	TF_motif_seq_0267		714	-	0.8	GTAAT	Trihelix	AT5G01380
AT1G03445	TF_motif_seq_0267		774	+	0.8	ATTAC	Trihelix	AT5G01380
AT1G03445	TF_motif_seq_0267		853	-	0.8	TTAAC	Trihelix	AT5G01380
AT1G03445	TF_motif_seq_0267		920	-	0.8	GTAAA	Trihelix	AT5G01380
AT1G03445	TF_motif_seq_0267		963	+	0.8	ATTAC	Trihelix	AT5G01380
AT1G03445	TF_motif_seq_0267		1065	-	0.8	TTAAC	Trihelix	AT5G01380
AT1G03445	TF_motif_seq_0267		1153	-	0.8	GAAAC	Trihelix	AT5G01380
AT1G03445	TF_motif_seq_0267		1221	+	0.8	TTTAC	Trihelix	AT5G01380
AT1G03445	TF_motif_seq_0267		1318	-	0.8	GTAAT	Trihelix	AT5G01380
AT1G03445	TF_motif_seq_0267		1396	+	0.8	CTTAC	Trihelix	AT5G01380
AT1G03445	TF_motif_seq_0270		138	-	1	GGTCA	WRKY	AT1G13960;AT1G18860;AT1G29280;AT1G29860;AT1G30650;AT1G55600;AT1G62300;AT1G64000;AT1G66550;AT1G68150;AT1G69310;AT1G69810;AT1G80590;AT1G80840;AT2G03340;AT2G23320;AT2G24570;AT2G25000;AT2G30250;AT2G30590;AT2G34830;AT2G37260;AT2G38470;AT2G40740;AT2G40750;AT2G44745;AT2G46130;AT2G46400;AT2G47260;AT3G01080;AT3G01970;AT3G04670;AT3G56400;AT3G58710;AT4G01250;AT4G01720;AT4G04450;AT4G12020;AT4G18170;AT4G22070…
AT1G03445	TF_motif_seq_0270		243	+	1	TGACT	WRKY	AT1G13960;AT1G18860;AT1G29280;AT1G29860;AT1G30650;AT1G55600;AT1G62300;AT1G64000;AT1G66550;AT1G68150;AT1G69310;AT1G69810;AT1G80590;AT1G80840;AT2G03340;AT2G23320;AT2G24570;AT2G25000;AT2G30250;AT2G30590;AT2G34830;AT2G37260;AT2G38470;AT2G40740;AT2G40750;AT2G44745;AT2G46130;AT2G46400;AT2G47260;AT3G01080;AT3G01970;AT3G04670;AT3G56400;AT3G58710;AT4G01250;AT4G01720;AT4G04450;AT4G12020;AT4G18170;AT4G22070…
AT1G03445	TF_motif_seq_0270		463	-	1	AGTCA	WRKY	AT1G13960;AT1G18860;AT1G29280;AT1G29860;AT1G30650;AT1G55600;AT1G62300;AT1G64000;AT1G66550;AT1G68150;AT1G69310;AT1G69810;AT1G80590;AT1G80840;AT2G03340;AT2G23320;AT2G24570;AT2G25000;AT2G30250;AT2G30590;AT2G34830;AT2G37260;AT2G38470;AT2G40740;AT2G40750;AT2G44745;AT2G46130;AT2G46400;AT2G47260;AT3G01080;AT3G01970;AT3G04670;AT3G56400;AT3G58710;AT4G01250;AT4G01720;AT4G04450;AT4G12020;AT4G18170;AT4G22070…
AT1G03445	TF_motif_seq_0270		485	+	1	TGACT	WRKY	AT1G13960;AT1G18860;AT1G29280;AT1G29860;AT1G30650;AT1G55600;AT1G62300;AT1G64000;AT1G66550;AT1G68150;AT1G69310;AT1G69810;AT1G80590;AT1G80840;AT2G03340;AT2G23320;AT2G24570;AT2G25000;AT2G30250;AT2G30590;AT2G34830;AT2G37260;AT2G38470;AT2G40740;AT2G40750;AT2G44745;AT2G46130;AT2G46400;AT2G47260;AT3G01080;AT3G01970;AT3G04670;AT3G56400;AT3G58710;AT4G01250;AT4G01720;AT4G04450;AT4G12020;AT4G18170;AT4G22070…
AT1G03445	TF_motif_seq_0270		888	+	1	TGACT	WRKY	AT1G13960;AT1G18860;AT1G29280;AT1G29860;AT1G30650;AT1G55600;AT1G62300;AT1G64000;AT1G66550;AT1G68150;AT1G69310;AT1G69810;AT1G80590;AT1G80840;AT2G03340;AT2G23320;AT2G24570;AT2G25000;AT2G30250;AT2G30590;AT2G34830;AT2G37260;AT2G38470;AT2G40740;AT2G40750;AT2G44745;AT2G46130;AT2G46400;AT2G47260;AT3G01080;AT3G01970;AT3G04670;AT3G56400;AT3G58710;AT4G01250;AT4G01720;AT4G04450;AT4G12020;AT4G18170;AT4G22070…
AT1G03445	TF_motif_seq_0270		1022	-	1	AGTCA	WRKY	AT1G13960;AT1G18860;AT1G29280;AT1G29860;AT1G30650;AT1G55600;AT1G62300;AT1G64000;AT1G66550;AT1G68150;AT1G69310;AT1G69810;AT1G80590;AT1G80840;AT2G03340;AT2G23320;AT2G24570;AT2G25000;AT2G30250;AT2G30590;AT2G34830;AT2G37260;AT2G38470;AT2G40740;AT2G40750;AT2G44745;AT2G46130;AT2G46400;AT2G47260;AT3G01080;AT3G01970;AT3G04670;AT3G56400;AT3G58710;AT4G01250;AT4G01720;AT4G04450;AT4G12020;AT4G18170;AT4G22070…
AT1G03445	TF_motif_seq_0271		7	-	0.8	CTTCA	bZIP	AT1G77920;AT3G12250;AT5G06950;AT5G06960;AT5G10030;AT5G65210;AT1G22070
AT1G03445	TF_motif_seq_0271		10	-	0.8	CATCA	bZIP	AT1G77920;AT3G12250;AT5G06950;AT5G06960;AT5G10030;AT5G65210;AT1G22070
AT1G03445	TF_motif_seq_0271		35	+	0.8	TAACG	bZIP	AT1G77920;AT3G12250;AT5G06950;AT5G06960;AT5G10030;AT5G65210;AT1G22070
AT1G03445	TF_motif_seq_0271		38	-	0.8	CGGCA	bZIP	AT1G77920;AT3G12250;AT5G06950;AT5G06960;AT5G10030;AT5G65210;AT1G22070
AT1G03445	TF_motif_seq_0271		71	+	0.8	TGATG	bZIP	AT1G77920;AT3G12250;AT5G06950;AT5G06960;AT5G10030;AT5G65210;AT1G22070
AT1G03445	TF_motif_seq_0271		95	+	0.8	TGATG	bZIP	AT1G77920;AT3G12250;AT5G06950;AT5G06960;AT5G10030;AT5G65210;AT1G22070
AT1G03445	TF_motif_seq_0271		102	-	0.8	CGTAA	bZIP	AT1G77920;AT3G12250;AT5G06950;AT5G06960;AT5G10030;AT5G65210;AT1G22070
AT1G03445	TF_motif_seq_0271		138	-	0.8	GGTCA	bZIP	AT1G77920;AT3G12250;AT5G06950;AT5G06960;AT5G10030;AT5G65210;AT1G22070
AT1G03445	TF_motif_seq_0271		173	-	0.8	CTTCA	bZIP	AT1G77920;AT3G12250;AT5G06950;AT5G06960;AT5G10030;AT5G65210;AT1G22070
AT1G03445	TF_motif_seq_0271		233	-	0.8	TGTCA	bZIP	AT1G77920;AT3G12250;AT5G06950;AT5G06960;AT5G10030;AT5G65210;AT1G22070
AT1G03445	TF_motif_seq_0271		243	+	0.8	TGACT	bZIP	AT1G77920;AT3G12250;AT5G06950;AT5G06960;AT5G10030;AT5G65210;AT1G22070
AT1G03445	TF_motif_seq_0271		344	+	0.8	TGAAG	bZIP	AT1G77920;AT3G12250;AT5G06950;AT5G06960;AT5G10030;AT5G65210;AT1G22070
AT1G03445	TF_motif_seq_0271		448	+	0.8	TGATG	bZIP	AT1G77920;AT3G12250;AT5G06950;AT5G06960;AT5G10030;AT5G65210;AT1G22070
AT1G03445	TF_motif_seq_0271		463	-	0.8	AGTCA	bZIP	AT1G77920;AT3G12250;AT5G06950;AT5G06960;AT5G10030;AT5G65210;AT1G22070
AT1G03445	TF_motif_seq_0271		485	+	0.8	TGACT	bZIP	AT1G77920;AT3G12250;AT5G06950;AT5G06960;AT5G10030;AT5G65210;AT1G22070
AT1G03445	TF_motif_seq_0271		570	+	0.8	TGACA	bZIP	AT1G77920;AT3G12250;AT5G06950;AT5G06960;AT5G10030;AT5G65210;AT1G22070
AT1G03445	TF_motif_seq_0271		888	+	0.8	TGACT	bZIP	AT1G77920;AT3G12250;AT5G06950;AT5G06960;AT5G10030;AT5G65210;AT1G22070
AT1G03445	TF_motif_seq_0271		1022	-	0.8	AGTCA	bZIP	AT1G77920;AT3G12250;AT5G06950;AT5G06960;AT5G10030;AT5G65210;AT1G22070
AT1G03445	TF_motif_seq_0271		1186	+	0.8	TGCCG	bZIP	AT1G77920;AT3G12250;AT5G06950;AT5G06960;AT5G10030;AT5G65210;AT1G22070
AT1G03445	TF_motif_seq_0271		1207	-	0.8	CGTCG	bZIP	AT1G77920;AT3G12250;AT5G06950;AT5G06960;AT5G10030;AT5G65210;AT1G22070
AT1G03445	TF_motif_seq_0271		1284	-	0.8	CGCCA	bZIP	AT1G77920;AT3G12250;AT5G06950;AT5G06960;AT5G10030;AT5G65210;AT1G22070
AT1G03445	TF_motif_seq_0271		1317	-	0.8	CGTAA	bZIP	AT1G77920;AT3G12250;AT5G06950;AT5G06960;AT5G10030;AT5G65210;AT1G22070
AT1G03445	TF_motif_seq_0271		1370	-	0.8	CGTCG	bZIP	AT1G77920;AT3G12250;AT5G06950;AT5G06960;AT5G10030;AT5G65210;AT1G22070
AT1G03445	TF_motif_seq_0271		1384	-	0.8	CTTCA	bZIP	AT1G77920;AT3G12250;AT5G06950;AT5G06960;AT5G10030;AT5G65210;AT1G22070
AT1G03445	TF_motif_seq_0271		1449	+	0.8	AGACG	bZIP	AT1G77920;AT3G12250;AT5G06950;AT5G06960;AT5G10030;AT5G65210;AT1G22070
AT1G03445	TF_motif_seq_0281		324	-	1	aTTCTT	bZIP	AT1G68640
AT1G03445	TF_motif_seq_0281		357	+	1	AAGAAt	bZIP	AT1G68640
AT1G03445	TF_motif_seq_0281		480	-	1	aTTCTT	bZIP	AT1G68640
AT1G03445	TF_motif_seq_0281		902	-	1	aTTCTT	bZIP	AT1G68640
AT1G03445	TF_motif_seq_0281		951	-	1	aTTCTT	bZIP	AT1G68640
AT1G03445	TF_motif_seq_0285		1188	+	1	CCGCGc	CG-1; CAMTA;CAMTA	AT2G22300;AT5G64220;AT1G67310;AT3G16940;AT5G09410
AT1G03445	TF_motif_seq_0285		1188	-	1	cCGCGC	CG-1; CAMTA;CAMTA	AT2G22300;AT5G64220;AT1G67310;AT3G16940;AT5G09410
AT1G03445	TF_motif_seq_0285		1204	+	1	ACGCGt	CG-1; CAMTA;CAMTA	AT2G22300;AT5G64220;AT1G67310;AT3G16940;AT5G09410
AT1G03445	TF_motif_seq_0285		1204	-	1	aCGCGT	CG-1; CAMTA;CAMTA	AT2G22300;AT5G64220;AT1G67310;AT3G16940;AT5G09410
AT1G03445	TF_motif_seq_0287		165	-	1	aGCTGT	bZIP	AT1G43700
AT1G03445	TF_motif_seq_0287		692	+	1	ACAGCt	bZIP	AT1G43700
AT1G03445	TF_motif_seq_0287		1337	-	1	aGCCGT	bZIP	AT1G43700
AT1G03445	TF_motif_seq_0292		1371	-	0.952	GTCGGa	AP2; ERF;ERF	AT1G12610;AT1G63030;AT1G75490;AT3G57600;AT4G25470;AT4G25480;AT4G25490;AT5G05410;AT5G18450;AT5G51990;AT2G38340;AT3G11020
AT1G03445	TF_motif_seq_0298		132	-	1	cATGTG	bHLH	AT1G32640
AT1G03445	TF_motif_seq_0298		698	+	1	CACATg	bHLH	AT1G32640
AT1G03445	TF_motif_seq_0300		132	+	0.833	CATGTg	bHLH	AT1G09530;AT2G20180;AT4G17880;AT5G46760
AT1G03445	TF_motif_seq_0300		132	-	0.833	cATGTG	bHLH	AT1G09530;AT2G20180;AT4G17880;AT5G46760
AT1G03445	TF_motif_seq_0300		698	+	0.833	CACATg	bHLH	AT1G09530;AT2G20180;AT4G17880;AT5G46760
AT1G03445	TF_motif_seq_0300		698	-	0.833	cACATG	bHLH	AT1G09530;AT2G20180;AT4G17880;AT5G46760
AT1G03445	TF_motif_seq_0300		1419	+	0.833	CTCGTg	bHLH	AT1G09530;AT2G20180;AT4G17880;AT5G46760
AT1G03445	TF_motif_seq_0300		1419	-	0.833	cTCGTG	bHLH	AT1G09530;AT2G20180;AT4G17880;AT5G46760
AT1G03445	TF_motif_seq_0301		132	-	1	cATGTG	bHLH	AT1G32640
AT1G03445	TF_motif_seq_0301		698	+	1	CACATg	bHLH	AT1G32640
AT1G03445	TF_motif_seq_0302		115	+	1	CATTTg	bHLH	AT5G08130;AT3G26744
AT1G03445	TF_motif_seq_0302		115	-	1	cATTTG	bHLH	AT5G08130;AT3G26744
AT1G03445	TF_motif_seq_0302		132	+	1	CATGTg	bHLH	AT5G08130;AT3G26744
AT1G03445	TF_motif_seq_0302		132	-	1	cATGTG	bHLH	AT5G08130;AT3G26744
AT1G03445	TF_motif_seq_0302		698	+	1	CACATg	bHLH	AT5G08130;AT3G26744
AT1G03445	TF_motif_seq_0302		698	-	1	cACATG	bHLH	AT5G08130;AT3G26744
AT1G03445	TF_motif_seq_0302		708	+	1	CATTTg	bHLH	AT5G08130;AT3G26744
AT1G03445	TF_motif_seq_0302		708	-	1	cATTTG	bHLH	AT5G08130;AT3G26744
AT1G03445	TF_motif_seq_0305		132	+	1	CATGTg	NAC; NAM	AT1G52890;AT3G15500;AT4G27410
AT1G03445	TF_motif_seq_0305		698	-	1	cACATG	NAC; NAM	AT1G52890;AT3G15500;AT4G27410
AT1G03445	TF_motif_seq_0313		31	+	1	CGGTTa	(Others)	D14712
AT1G03445	TF_motif_seq_0313		35	-	1	tAACGG	(Others)	D14712
AT1G03445	TF_motif_seq_0313		47	+	1	CGGTTg	(Others)	D14712
AT1G03445	TF_motif_seq_0313		421	-	1	tAACAG	(Others)	D14712
AT1G03445	TF_motif_seq_0313		1339	+	1	CCGTTg	(Others)	D14712
AT1G03445	TF_motif_seq_0319		1221	-	1	tTTACC	Trihelix	AT1G33240
AT1G03445	TF_motif_seq_0320		32	+	1	GGTTAa	MADF; Trihelix	AT1G13450
AT1G03445	TF_motif_seq_0320		290	-	1	tTAACC	MADF; Trihelix	AT1G13450
AT1G03445	TF_motif_seq_0335		52	-	1	gAGACA	B3; ARF;ARF	AT1G19220;AT1G19850;AT1G30330;AT5G20730;AT5G37020;AT5G60450;AT2G33860;AT1G34170;AT1G34310;AT1G34410;AT1G43950;AT1G59750;AT1G77850;AT2G28350;AT2G46530;AT3G61830;AT4G23980;AT4G30080;AT5G62000
AT1G03445	TF_motif_seq_0339		233	-	0.952	tGTCAA	WRKY	AT1G13960;AT1G18860;AT1G29280;AT1G29860;AT1G30650;AT1G55600;AT1G62300;AT1G64000;AT1G66550;AT1G68150;AT1G69310;AT1G69810;AT1G80590;AT1G80840;AT2G03340;AT2G23320;AT2G24570;AT2G25000;AT2G30250;AT2G30590;AT2G34830;AT2G37260;AT2G38470;AT2G40740;AT2G40750;AT2G44745;AT2G46130;AT2G46400;AT2G47260;AT3G01080;AT3G01970;AT3G04670;AT3G56400;AT3G58710;AT4G01250;AT4G01720;AT4G04450;AT4G12020;AT4G18170;AT4G22070…
AT1G03445	TF_motif_seq_0339		463	-	1	aGTCAA	WRKY	AT1G13960;AT1G18860;AT1G29280;AT1G29860;AT1G30650;AT1G55600;AT1G62300;AT1G64000;AT1G66550;AT1G68150;AT1G69310;AT1G69810;AT1G80590;AT1G80840;AT2G03340;AT2G23320;AT2G24570;AT2G25000;AT2G30250;AT2G30590;AT2G34830;AT2G37260;AT2G38470;AT2G40740;AT2G40750;AT2G44745;AT2G46130;AT2G46400;AT2G47260;AT3G01080;AT3G01970;AT3G04670;AT3G56400;AT3G58710;AT4G01250;AT4G01720;AT4G04450;AT4G12020;AT4G18170;AT4G22070…
AT1G03445	TF_motif_seq_0339		484	+	1	TTGACt	WRKY	AT1G13960;AT1G18860;AT1G29280;AT1G29860;AT1G30650;AT1G55600;AT1G62300;AT1G64000;AT1G66550;AT1G68150;AT1G69310;AT1G69810;AT1G80590;AT1G80840;AT2G03340;AT2G23320;AT2G24570;AT2G25000;AT2G30250;AT2G30590;AT2G34830;AT2G37260;AT2G38470;AT2G40740;AT2G40750;AT2G44745;AT2G46130;AT2G46400;AT2G47260;AT3G01080;AT3G01970;AT3G04670;AT3G56400;AT3G58710;AT4G01250;AT4G01720;AT4G04450;AT4G12020;AT4G18170;AT4G22070…
AT1G03445	TF_motif_seq_0339		569	+	0.952	TTGACa	WRKY	AT1G13960;AT1G18860;AT1G29280;AT1G29860;AT1G30650;AT1G55600;AT1G62300;AT1G64000;AT1G66550;AT1G68150;AT1G69310;AT1G69810;AT1G80590;AT1G80840;AT2G03340;AT2G23320;AT2G24570;AT2G25000;AT2G30250;AT2G30590;AT2G34830;AT2G37260;AT2G38470;AT2G40740;AT2G40750;AT2G44745;AT2G46130;AT2G46400;AT2G47260;AT3G01080;AT3G01970;AT3G04670;AT3G56400;AT3G58710;AT4G01250;AT4G01720;AT4G04450;AT4G12020;AT4G18170;AT4G22070…
AT1G03445	TF_motif_seq_0349		134	-	0.857	tgTGGGT	(Others)	X67670;X67671
AT1G03445	TF_motif_seq_0355		201	+	0.857	ACTCTtc	SRS	AT1G75520;AT2G18120;AT3G54430;AT4G36260;AT5G12330;AT5G66350
AT1G03445	TF_motif_seq_0355		611	-	1	gtAGAGT	SRS	AT1G75520;AT2G18120;AT3G54430;AT4G36260;AT5G12330;AT5G66350
AT1G03445	TF_motif_seq_0410		268	-	0.75	tcaTGTAT	bHLH	AT1G32640
AT1G03445	TF_motif_seq_0410		975	+	0.75	ATACAttt	bHLH	AT1G32640
AT1G03445	TF_motif_seq_0410		1179	-	0.875	acaAGTAT	bHLH	AT1G32640
AT1G03445	TF_motif_seq_0410		1202	+	0.75	AAACGcgt	bHLH	AT1G32640
AT1G03445	TF_motif_seq_0424		1418	-	0.75	gctCGTGG	bZIP	AT1G03970;AT2G46270;AT4G01120;AT4G36730
AT1G03445	TF_motif_seq_0444		275	+	0.862	TAAATgtt	Homeodomain; HD-ZIP;HD-ZIP	AT4G21750;AT4G04890
AT1G03445	TF_motif_seq_0444		304	-	0.966	ttcATTTA	Homeodomain; HD-ZIP;HD-ZIP	AT4G21750;AT4G04890
AT1G03445	TF_motif_seq_0444		660	+	0.862	TAAATtta	Homeodomain; HD-ZIP;HD-ZIP	AT4G21750;AT4G04890
AT1G03445	TF_motif_seq_0444		660	-	0.862	taaATTTA	Homeodomain; HD-ZIP;HD-ZIP	AT4G21750;AT4G04890
AT1G03445	TF_motif_seq_0444		921	+	0.862	TAAATata	Homeodomain; HD-ZIP;HD-ZIP	AT4G21750;AT4G04890
AT1G03445	TF_motif_seq_0444		1099	+	0.862	TAAATata	Homeodomain; HD-ZIP;HD-ZIP	AT4G21750;AT4G04890
AT1G03445	TF_motif_seq_0472		253	-	0.875	ctatCATTG	Homeodomain; bZIP; HD-ZIP	AT5G65310
AT1G03445	TF_motif_seq_0472		808	-	0.875	cattAATTG	Homeodomain; bZIP; HD-ZIP	AT5G65310
AT1G03445	TF_motif_seq_0472		1247	-	0.875	aaatTATTG	Homeodomain; bZIP; HD-ZIP	AT5G65310
AT1G03445	TF_motif_seq_0508		1229	+	0.75	ttTGTACga	SBP	AT1G20980;AT1G27360;AT1G27370;AT1G53160;AT1G69170;AT1G76580;AT2G33810;AT2G42200;AT2G47070;AT3G15270;AT3G57920;AT3G60030;AT5G18830;AT5G43270
AT1G03445	TF_motif_seq_0508		1230	-	1	ttGTACGaa	SBP	AT1G20980;AT1G27360;AT1G27370;AT1G53160;AT1G69170;AT1G76580;AT2G33810;AT2G42200;AT2G47070;AT3G15270;AT3G57920;AT3G60030;AT5G18830;AT5G43270
AT1G03445	TF_motif_seq_0508		1394	+	0.75	tgCTTACca	SBP	AT1G20980;AT1G27360;AT1G27370;AT1G53160;AT1G69170;AT1G76580;AT2G33810;AT2G42200;AT2G47070;AT3G15270;AT3G57920;AT3G60030;AT5G18830;AT5G43270
AT1G03445	TFmatrixID_0645		171	+	0.951	atcttCATGCaaaag	B3	AT3G26790
AT1G03445	TFmatrixID_0648		595	+	0.875	tatccttTTTTTtttagta	B3	AT3G18990
AT1G03445	TFmatrixID_0648		596	+	0.921	atcctttTTTTTttagtag	B3	AT3G18990
AT1G03445	TFmatrixID_0648		597	+	0.878	tccttttTTTTTtagtaga	B3	AT3G18990
AT1G03445	TFmatrixID_0651		2	-	0.996	catctctTCATCatt	B3	AT5G18090
AT1G03445	TFmatrixID_0786		905	+	0.715	cttcttcTTTTGgcagtaaat	ARF	AT4G30080
AT1G03445	TFmatrixID_0786		1221	+	0.689	tttaccaTTTTGtacgaaagg	ARF	AT4G30080
AT1G03445	TFmatrixID_0786		1392	-	0.666	tttgcttacCAAAActaaaag	ARF	AT4G30080
AT1G03445	TFmatrixID_0787		715	-	0.931	tAATTAaaatt	ARID	AT1G20910
AT1G03445	TFmatrixID_0787		747	-	0.949	aAATTAaaata	ARID	AT1G20910
AT1G03445	TFmatrixID_0787		767	+	0.931	tatttTAATTa	ARID	AT1G20910
AT1G03445	TFmatrixID_0788		869	+	0.941	caatTATATtttata	ARID; Sox	AT1G04880
AT1G03445	TFmatrixID_0790		287	+	1	TTATTa	ARID	AT3G13350
AT1G03445	TFmatrixID_0790		309	+	1	TTATTa	ARID	AT3G13350
AT1G03445	TFmatrixID_0790		830	+	1	TTATTa	ARID	AT3G13350
AT1G03445	TFmatrixID_0790		988	-	1	tAATAA	ARID	AT3G13350
AT1G03445	TFmatrixID_0791		105	-	0.928	aATTAActaac	ARID; Sox	AT1G76110
AT1G03445	TFmatrixID_0791		676	-	0.976	tATTAAatctc	ARID; Sox	AT1G76110
AT1G03445	TFmatrixID_0791		808	-	0.96	cATTAAttgat	ARID; Sox	AT1G76110
AT1G03445	TFmatrixID_0791		816	+	0.946	gataaTTAATa	ARID; Sox	AT1G76110
AT1G03445	TFmatrixID_0791		851	-	0.936	aATTAActaaa	ARID; Sox	AT1G76110
AT1G03445	TFmatrixID_0791		982	+	0.958	tttaaTTAATa	ARID; Sox	AT1G76110
AT1G03445	TFmatrixID_0792		741	+	0.929	attttaaAATTAaaa	ARID	AT2G17410
AT1G03445	TFmatrixID_0792		812	+	0.887	aattgatAATTAata	ARID	AT2G17410
AT1G03445	TFmatrixID_0792		1081	+	0.954	aaaataaAATTAaaa	ARID	AT2G17410
AT1G03445	TFmatrixID_0793		472	+	0.835	tgtaaTATATtcttga	ARID; Sox	AT1G04880
AT1G03445	TFmatrixID_0793		894	+	0.893	tatatTATATtcttct	ARID; Sox	AT1G04880
AT1G03445	TFmatrixID_0793		1153	-	0.817	gaaacaATATAcaaaa	ARID; Sox	AT1G04880
AT1G03445	TFmatrixID_0804		1228	+	0.873	ttttGTACGaaa	bHLH	AT5G46830
AT1G03445	TFmatrixID_0888		206	-	0.904	tcttctatttttctCTTTTct	Dof	AT5G02460
AT1G03445	TFmatrixID_0888		585	-	0.875	tttattttcgtatcCTTTTtt	Dof	AT5G02460
AT1G03445	TFmatrixID_0888		764	-	0.865	atatattttaattaCTTTTaa	Dof	AT5G02460
AT1G03445	TFmatrixID_0889		79	+	0.917	ctggagaacaAAAAGttgatg	Dof	AT5G62940
AT1G03445	TFmatrixID_0889		214	-	0.91	ttttctCTTTTctaaactttg	Dof	AT5G62940
AT1G03445	TFmatrixID_0889		593	-	0.92	cgtatcCTTTTttttttagta	Dof	AT5G62940
AT1G03445	TFmatrixID_0889		1100	+	0.917	aaatataccaAAAAGtctatt	Dof	AT5G62940
AT1G03445	TFmatrixID_0890		83	-	0.969	agaacaAAAAGttga	Dof	AT2G28810
AT1G03445	TFmatrixID_0890		595	+	0.971	tatcCTTTTtttttt	Dof	AT2G28810
AT1G03445	TFmatrixID_0891		328	+	0.908	ttAAAAGtcccgtt	Dof	AT4G21080
AT1G03445	TFmatrixID_0891		1108	+	0.91	caAAAAGtctattc	Dof	AT4G21080
AT1G03445	TFmatrixID_0892		80	-	0.916	tggagaacaAAAAGttgatgg	Dof	AT3G52440
AT1G03445	TFmatrixID_0892		592	+	0.923	tcgtatcCTTTTttttttagt	Dof	AT3G52440
AT1G03445	TFmatrixID_0892		1101	-	0.937	aatataccaAAAAGtctattc	Dof	AT3G52440
AT1G03445	TFmatrixID_0892		1157	-	0.915	caatatacaAAAAGtctcgag	Dof	AT3G52440
AT1G03445	TFmatrixID_0893		206	+	0.927	tcttctatttttctCTTTTct	Dof	AT2G28810
AT1G03445	TFmatrixID_0893		585	+	0.906	tttattttcgtatcCTTTTtt	Dof	AT2G28810
AT1G03445	TFmatrixID_0893		764	+	0.898	atatattttaattaCTTTTaa	Dof	AT2G28810
AT1G03445	TFmatrixID_0894		204	+	0.919	cttcttctatttttctCTTTTctaaactt	Dof	AT5G66940
AT1G03445	TFmatrixID_0894		583	+	0.855	attttattttcgtatcCTTTTttttttag	Dof	AT5G66940
AT1G03445	TFmatrixID_0894		762	+	0.856	taatatattttaattaCTTTTaaaaatca	Dof	AT5G66940
AT1G03445	TFmatrixID_0894		895	+	0.875	atattatattcttcttCTTTTggcagtaa	Dof	AT5G66940
AT1G03445	TFmatrixID_0895		205	+	0.954	ttcttctatttttctCTTTTc	Dof	AT3G50410
AT1G03445	TFmatrixID_0895		584	+	0.928	ttttattttcgtatcCTTTTt	Dof	AT3G50410
AT1G03445	TFmatrixID_0895		763	+	0.925	aatatattttaattaCTTTTa	Dof	AT3G50410
AT1G03445	TFmatrixID_0895		896	+	0.931	tattatattcttcttCTTTTg	Dof	AT3G50410
AT1G03445	TFmatrixID_0896		87	+	0.981	caAAAAGttga	Dof	AT1G64620
AT1G03445	TFmatrixID_0897		87	-	0.92	caAAAAGttgatggc	Dof	AT2G37590
AT1G03445	TFmatrixID_0900		79	-	0.94	ctggagaacaAAAAGttga	Dof	AT3G45610
AT1G03445	TFmatrixID_0900		595	+	0.951	tatcCTTTTttttttagta	Dof	AT3G45610
AT1G03445	TFmatrixID_0900		1100	-	0.947	aaatataccaAAAAGtcta	Dof	AT3G45610
AT1G03445	TFmatrixID_0900		1156	-	0.935	acaatatacaAAAAGtctc	Dof	AT3G45610
AT1G03445	TFmatrixID_0902		81	-	0.91	ggagaacaAAAAGttgatggc	Dof	AT5G66940
AT1G03445	TFmatrixID_0902		591	+	0.924	ttcgtatcCTTTTttttttag	Dof	AT5G66940
AT1G03445	TFmatrixID_0903		81	-	0.946	ggagaacaAAAAGttgatg	Dof	AT5G02460
AT1G03445	TFmatrixID_0903		1102	-	0.938	atataccaAAAAGtctatt	Dof	AT5G02460
AT1G03445	TFmatrixID_0903		1158	-	0.927	aatatacaAAAAGtctcga	Dof	AT5G02460
AT1G03445	TFmatrixID_0904		216	+	0.904	ttctCTTTTctaaacttt	Dof	AT3G47500
AT1G03445	TFmatrixID_0904		1101	-	0.909	aatataccaAAAAGtcta	Dof	AT3G47500
AT1G03445	TFmatrixID_0904		1157	-	0.899	caatatacaAAAAGtctc	Dof	AT3G47500
AT1G03445	TFmatrixID_0905		87	+	0.974	caAAAAGttga	Dof	AT2G46590
AT1G03445	TFmatrixID_0905		1108	+	0.958	caAAAAGtcta	Dof	AT2G46590
AT1G03445	TFmatrixID_0906		81	+	0.957	ggagaacaAAAAGttgatg	Dof	AT5G60850
AT1G03445	TFmatrixID_0906		593	-	0.952	cgtatcCTTTTttttttag	Dof	AT5G60850
AT1G03445	TFmatrixID_0906		1102	+	0.954	atataccaAAAAGtctatt	Dof	AT5G60850
AT1G03445	TFmatrixID_0906		1158	+	0.949	aatatacaAAAAGtctcga	Dof	AT5G60850
AT1G03445	TFmatrixID_0907		87	+	0.96	caAAAAGttgatgg	Dof	AT5G60850
AT1G03445	TFmatrixID_0908		81	+	0.935	ggagaacaAAAAGttgatg	Dof	AT1G64620
AT1G03445	TFmatrixID_0908		593	-	0.922	cgtatcCTTTTttttttag	Dof	AT1G64620
AT1G03445	TFmatrixID_0908		1102	+	0.935	atataccaAAAAGtctatt	Dof	AT1G64620
AT1G03445	TFmatrixID_0909		590	-	0.947	tttcgtatcCTTTTtttttta	Dof	AT1G51700
AT1G03445	TFmatrixID_0910		79	+	0.919	ctggagaacaAAAAGttgatg	Dof	AT1G29160
AT1G03445	TFmatrixID_0910		593	-	0.922	cgtatcCTTTTttttttagta	Dof	AT1G29160
AT1G03445	TFmatrixID_0910		1100	+	0.933	aaatataccaAAAAGtctatt	Dof	AT1G29160
AT1G03445	TFmatrixID_0910		1156	+	0.908	acaatatacaAAAAGtctcga	Dof	AT1G29160
AT1G03445	TFmatrixID_0911		87	+	0.967	caAAAAGttgatg	Dof	AT2G46590
AT1G03445	TFmatrixID_0911		1108	+	0.962	caAAAAGtctatt	Dof	AT2G46590
AT1G03445	TFmatrixID_0911		1164	+	0.947	caAAAAGtctcga	Dof	AT2G46590
AT1G03445	TFmatrixID_0912		73	-	0.853	atggaactggagaacaAAAAGttgatg	Dof	AT1G69570
AT1G03445	TFmatrixID_0912		593	+	0.862	cgtatcCTTTTttttttagtagagtaa	Dof	AT1G69570
AT1G03445	TFmatrixID_0912		1094	-	0.859	aacaataaatataccaAAAAGtctatt	Dof	AT1G69570
AT1G03445	TFmatrixID_0912		1150	-	0.845	gaggaaacaatatacaAAAAGtctcga	Dof	AT1G69570
AT1G03445	TFmatrixID_0913		81	+	0.908	ggagaacaAAAAGttgatg	Dof	AT3G47500
AT1G03445	TFmatrixID_0913		214	-	0.903	ttttctCTTTTctaaactt	Dof	AT3G47500
AT1G03445	TFmatrixID_0913		1102	+	0.922	atataccaAAAAGtctatt	Dof	AT3G47500
AT1G03445	TFmatrixID_0913		1158	+	0.916	aatatacaAAAAGtctcga	Dof	AT3G47500
AT1G03445	TFmatrixID_0914		82	+	0.979	gagaacaAAAAGttg	Dof	AT2G37590
AT1G03445	TFmatrixID_0914		596	-	0.951	atcCTTTTtttttta	Dof	AT2G37590
AT1G03445	TFmatrixID_0914		1103	+	0.973	tataccaAAAAGtct	Dof	AT2G37590
AT1G03445	TFmatrixID_0914		1159	+	0.977	atatacaAAAAGtct	Dof	AT2G37590
AT1G03445	TFmatrixID_0914		1192	-	0.967	gcaCTTTTtaaaacg	Dof	AT2G37590
AT1G03445	TFmatrixID_0915		199	+	0.849	tcactcttcttctatttttctCTTTTct	Dof	AT4G38000
AT1G03445	TFmatrixID_0915		757	+	0.817	agtcctaatatattttaattaCTTTTaa	Dof	AT4G38000
AT1G03445	TFmatrixID_0916		213	+	0.95	tttttctCTTTTcta	Dof	AT1G47655
AT1G03445	TFmatrixID_0917		87	+	0.986	caAAAAGttga	Dof	AT3G52440
AT1G03445	TFmatrixID_0917		595	-	0.955	tatcCTTTTtt	Dof	AT3G52440
AT1G03445	TFmatrixID_0917		1108	+	0.975	caAAAAGtcta	Dof	AT3G52440
AT1G03445	TFmatrixID_0917		1164	+	0.971	caAAAAGtctc	Dof	AT3G52440
AT1G03445	TFmatrixID_0917		1191	-	0.972	cgcaCTTTTta	Dof	AT3G52440
AT1G03445	TFmatrixID_0918		75	+	0.907	ggaactggagaacaAAAAGtt	Dof	AT1G69570
AT1G03445	TFmatrixID_0918		597	-	0.913	tcCTTTTttttttagtagagt	Dof	AT1G69570
AT1G03445	TFmatrixID_0918		1096	+	0.901	caataaatataccaAAAAGtc	Dof	AT1G69570
AT1G03445	TFmatrixID_0918		1152	+	0.913	ggaaacaatatacaAAAAGtc	Dof	AT1G69570
AT1G03445	TFmatrixID_0918		1394	+	0.899	tgcttaccaaaactAAAAGag	Dof	AT1G69570
AT1G03445	TFmatrixID_0919		208	+	0.951	ttctatttttctCTTTTct	Dof	AT3G55370
AT1G03445	TFmatrixID_0919		587	+	0.939	tattttcgtatcCTTTTtt	Dof	AT3G55370
AT1G03445	TFmatrixID_0919		766	+	0.934	atattttaattaCTTTTaa	Dof	AT3G55370
AT1G03445	TFmatrixID_0920		87	+	0.986	caAAAAGttga	Dof	AT4G38000
AT1G03445	TFmatrixID_0920		1108	+	0.969	caAAAAGtcta	Dof	AT4G38000
AT1G03445	TFmatrixID_0920		1164	+	0.962	caAAAAGtctc	Dof	AT4G38000
AT1G03445	TFmatrixID_0920		1191	-	0.96	cgcaCTTTTta	Dof	AT4G38000
AT1G03445	TFmatrixID_0921		87	-	0.917	caAAAAGttgatggc	Dof	AT1G29160
AT1G03445	TFmatrixID_0921		591	+	0.896	ttcgtatcCTTTTtt	Dof	AT1G29160
AT1G03445	TFmatrixID_0921		1108	-	0.917	caAAAAGtctattcc	Dof	AT1G29160
AT1G03445	TFmatrixID_0921		1187	+	0.897	gccgcgcaCTTTTta	Dof	AT1G29160
AT1G03445	TFmatrixID_0922		81	+	0.939	ggagaacaAAAAGttgatggc	Dof	AT1G51700
AT1G03445	TFmatrixID_0922		1102	+	0.933	atataccaAAAAGtctattcc	Dof	AT1G51700
AT1G03445	TFmatrixID_0922		1158	+	0.926	aatatacaAAAAGtctcgaga	Dof	AT1G51700
AT1G03445	TFmatrixID_0923		775	-	0.984	ttACTTTtaaa	Dof	AT1G47655
AT1G03445	TFmatrixID_0924		591	-	0.958	ttcgtatcCTTTTtttttt	Dof	AT4G21030
AT1G03445	TFmatrixID_0929		617	-	0.882	taaAGATCaaaatat	GATA	AT1G08010
AT1G03445	TFmatrixID_0930		63	-	0.901	atgGATCTtgatg	GATA; tify	AT5G25830
AT1G03445	TFmatrixID_0931		60	+	0.918	aagatgGATCTtga	GATA	AT3G24050
AT1G03445	TFmatrixID_0931		617	-	0.939	taaAGATCaaaata	GATA	AT3G24050
AT1G03445	TFmatrixID_0932		61	+	0.888	agatgGATCTtgatg	GATA	AT3G60530
AT1G03445	TFmatrixID_0934		64	+	0.928	tgGATCTtgatggaa	GATA; tify	AT5G25830
AT1G03445	TFmatrixID_0938		59	-	0.898	taagatgGATCTtga	GATA	AT3G45170
AT1G03445	TFmatrixID_0939		59	-	0.875	taagatgGATCTt	GATA	AT3G51080
AT1G03445	TFmatrixID_0939		619	+	0.898	aAGATCaaaatat	GATA	AT3G51080
AT1G03445	TFmatrixID_0945		282	+	1	tATGATta	YABBY	AT1G69180
AT1G03445	TFmatrixID_0945		704	-	0.968	ttATCATt	YABBY	AT1G69180
AT1G03445	TFmatrixID_0945		1071	-	0.968	ttATCATt	YABBY	AT1G69180
AT1G03445	TFmatrixID_0947		1319	+	0.932	taattTCACTa	C2H2	AT1G27730
AT1G03445	TFmatrixID_0949		1321	+	0.986	attTCACT	C2H2	AT1G27730
AT1G03445	TFmatrixID_0950		228	-	0.871	aactTTGTCaatttgtg	C2H2	AT2G02080
AT1G03445	TFmatrixID_0952		607	+	0.998	ttTAGTAg	C2H2	AT3G60580
AT1G03445	TFmatrixID_0953		1319	-	0.995	taattTCACTa	C2H2	AT5G04390
AT1G03445	TFmatrixID_0954		228	+	0.898	aactTTGTCaatttgtg	C2H2	AT2G02070
AT1G03445	TFmatrixID_0956		76	+	0.889	gaaCTGGAgaacaaa	C2H2	AT1G51220
AT1G03445	TFmatrixID_0958		227	-	0.854	aaactTTGTCaatttgtg	C2H2	AT1G55110
AT1G03445	TFmatrixID_0959		227	+	0.84	aaactTTGTCaatttgtg	C2H2	AT1G03840
AT1G03445	TFmatrixID_0960		76	+	0.909	gaaCTGGAgaacaaa	C2H2	AT1G51220
AT1G03445	TFmatrixID_0961		227	+	0.851	aaactTTGTCaatttgtg	C2H2	AT3G13810
AT1G03445	TFmatrixID_0964		225	+	0.859	ctaaactTTGTCaatttgtg	C2H2	AT5G03150
AT1G03445	TFmatrixID_0965		227	+	0.867	aaactTTGTCaatttgtg	C2H2	AT3G50700
AT1G03445	TFmatrixID_0967		228	-	0.881	aactTTGTCaatttgtg	C2H2	AT1G14580
AT1G03445	TFmatrixID_0968		496	-	0.943	aAACTGcatat	C2H2	AT1G13400
AT1G03445	TFmatrixID_0970		223	+	0.905	ttctaaactTTGTCaatttgt	C2H2	AT3G13810
AT1G03445	TFmatrixID_0974		225	+	0.852	ctaaactTTGTCaatttgtg	C2H2	AT5G44160
AT1G03445	TFmatrixID_0975		228	+	0.83	aactTTGTCaatttgtg	C2H2	AT5G44160
AT1G03445	TFmatrixID_0977		259	+	1	TTGAAaa	C2H2	AT2G41835
AT1G03445	TFmatrixID_0978		225	+	0.849	ctaaactTTGTCaatttgtg	C2H2	AT1G14580
AT1G03445	TFmatrixID_0979		148	+	0.967	tctcaaTCACTcaga	C2H2	AT3G46070
AT1G03445	TFmatrixID_0979		193	+	0.977	ttccacTCACTcttc	C2H2	AT3G46070
AT1G03445	TFmatrixID_0980		229	+	0.842	actTTGTCaatttgtg	C2H2	AT2G02070
AT1G03445	TFmatrixID_0981		637	+	0.997	GAAATca	C2H2	AT3G49930
AT1G03445	TFmatrixID_0981		1015	+	1	GAAATct	C2H2	AT3G49930
AT1G03445	TFmatrixID_0984		1468	+	1	tCACCA	C2H2	AT2G48100
AT1G03445	TFmatrixID_0985		87	+	0.976	caAAAAGttga	C3H Zinc finger	AT5G63260
AT1G03445	TFmatrixID_0985		1108	+	0.955	caAAAAGtcta	C3H Zinc finger	AT5G63260
AT1G03445	TFmatrixID_0985		1164	+	0.948	caAAAAGtctc	C3H Zinc finger	AT5G63260
AT1G03445	TFmatrixID_0985		1191	-	0.943	cgcaCTTTTta	C3H Zinc finger	AT5G63260
AT1G03445	TFmatrixID_0986		84	+	0.977	gaacaAAAAGttga	C3H Zinc finger	AT3G12130
AT1G03445	TFmatrixID_0988		87	+	0.971	caAAAAGttga	C3H Zinc finger	AT5G63260
AT1G03445	TFmatrixID_0988		1108	+	0.964	caAAAAGtcta	C3H Zinc finger	AT5G63260
AT1G03445	TFmatrixID_0988		1164	+	0.955	caAAAAGtctc	C3H Zinc finger	AT5G63260
AT1G03445	TFmatrixID_0988		1191	-	0.951	cgcaCTTTTta	C3H Zinc finger	AT5G63260
AT1G03445	TFmatrixID_0990		1214	+	0.916	tttctatTTTACcat	C3H	AT5G56930
AT1G03445	TFmatrixID_0991		559	-	1	tGTTGA	C3H Zinc finger	AT5G58620
AT1G03445	TFmatrixID_0991		567	-	1	tGTTGA	C3H Zinc finger	AT5G58620
AT1G03445	TFmatrixID_0991		788	+	1	TCAACa	C3H Zinc finger	AT5G58620
AT1G03445	TFmatrixID_0992		429	+	0.834	tTGTTGt	C3H	AT5G42820
AT1G03445	TFmatrixID_0992		558	+	0.995	aTGTTGa	C3H	AT5G42820
AT1G03445	TFmatrixID_0992		566	+	1	tTGTTGa	C3H	AT5G42820
AT1G03445	TFmatrixID_0992		788	-	1	tCAACAa	C3H	AT5G42820
AT1G03445	TFmatrixID_0994		1467	+	0.998	tTCACCa	C3H	AT1G70910
AT1G03445	TFmatrixID_0995		1201	+	0.973	aaaaCGCGTcgt	CAMTA	AT5G09410
AT1G03445	TFmatrixID_0996		1193	+	0.875	cactttttaaaaCGCGTc	CG-1; CAMTA	AT4G16150
AT1G03445	TFmatrixID_0997		69	-	0.996	cttgATGGA	NF-YB	AT2G38880
AT1G03445	TFmatrixID_0997		446	-	0.995	cctgATGGA	NF-YB	AT2G38880
AT1G03445	TFmatrixID_0999		569	-	0.903	ttgacaatTCAAAca	TCR; CPP	AT2G20110
AT1G03445	TFmatrixID_1000		657	-	0.89	cTTTAAatttaagt	TCR; CPP	AT4G14770
AT1G03445	TFmatrixID_1000		742	-	0.935	tTTTAAaattaaaa	TCR; CPP	AT4G14770
AT1G03445	TFmatrixID_1001		656	+	0.893	acTTTAAatttaagt	TCR; CPP	AT3G22760
AT1G03445	TFmatrixID_1001		741	+	0.95	atTTTAAaattaaaa	TCR; CPP	AT3G22760
AT1G03445	TFmatrixID_1001		1075	+	0.878	caTTTAAaaataaaa	TCR; CPP	AT3G22760
AT1G03445	TFmatrixID_1002		657	-	0.847	ctTTAAAtttaagtt	TCR; CPP	AT3G22760
AT1G03445	TFmatrixID_1002		742	-	0.899	ttTTAAAattaaaat	TCR; CPP	AT3G22760
AT1G03445	TFmatrixID_1002		1076	-	0.861	atTTAAAaataaaat	TCR; CPP	AT3G22760
AT1G03445	TFmatrixID_1003		657	-	0.893	ctttaAATTTaagtt	TCR; CPP	AT4G14770
AT1G03445	TFmatrixID_1003		742	+	0.964	ttttaAAATTaaaat	TCR; CPP	AT4G14770
AT1G03445	TFmatrixID_1003		1082	+	0.874	aaataAAATTaaaac	TCR; CPP	AT4G14770
AT1G03445	TFmatrixID_1005		658	-	0.921	TTTAAatttaagttt	TCR; CPP	AT3G22780
AT1G03445	TFmatrixID_1005		664	-	0.873	TTTAAgtttttatat	TCR; CPP	AT3G22780
AT1G03445	TFmatrixID_1005		740	+	0.863	cattttaaaaTTAAA	TCR; CPP	AT3G22780
AT1G03445	TFmatrixID_1005		743	-	0.888	TTTAAaattaaaata	TCR; CPP	AT3G22780
AT1G03445	TFmatrixID_1007		1278	-	0.88	aataagCGCCAttc	E2F/DP	AT2G36010
AT1G03445	TFmatrixID_1009		1278	+	0.91	aataagCGCCAttc	E2F/DP	AT2G36010
AT1G03445	TFmatrixID_1014		35	-	0.954	tAACGGc	EIN3; EIL	AT3G20770
AT1G03445	TFmatrixID_1014		1338	+	0.953	gCCGTTg	EIN3; EIL	AT3G20770
AT1G03445	TFmatrixID_1025		356	-	0.945	taAGAATgtttgattgtagt	Myb/SANT; G2-like	AT2G40260
AT1G03445	TFmatrixID_1031		475	-	0.966	aataTATTCttgact	Myb/SANT	AT2G01060
AT1G03445	TFmatrixID_1031		897	-	0.969	attaTATTCttcttc	Myb/SANT	AT2G01060
AT1G03445	TFmatrixID_1038		355	-	0.939	ttaAGAATgtttgat	Myb/SANT; G2-like	AT2G40260
AT1G03445	TFmatrixID_1038		895	+	0.931	atattatATTCTtct	Myb/SANT; G2-like	AT2G40260
AT1G03445	TFmatrixID_1043		476	-	0.962	ataTATTCttg	Myb/SANT; G2-like	AT1G32240
AT1G03445	TFmatrixID_1043		898	-	0.964	ttaTATTCttc	Myb/SANT; G2-like	AT1G32240
AT1G03445	TFmatrixID_1044		355	+	0.955	ttaAGAATgtt	Myb/SANT; G2-like	AT2G38300
AT1G03445	TFmatrixID_1045		472	+	0.946	tgtaataTATTCttg	Myb/SANT; G2-like	AT1G32240
AT1G03445	TFmatrixID_1045		894	+	0.956	tatattaTATTCttc	Myb/SANT; G2-like	AT1G32240
AT1G03445	TFmatrixID_1046		410	-	0.994	tgTTTTCtc	Myb/SANT	AT3G13040
AT1G03445	TFmatrixID_1049		878	-	0.873	tttatataaatgactgtatattaTATTCt	Myb/SANT; G2-like	AT2G20400
AT1G03445	TFmatrixID_1050		449	-	0.924	gatgGATAAaaca	Storekeeper	AT4G00250
AT1G03445	TFmatrixID_1055		1239	-	0.928	agggaaaaaaaTTATTgaaca	HD-ZIP	AT4G36740
AT1G03445	TFmatrixID_1056		1246	-	0.984	aaaaTTATTgaaca	HD-ZIP	AT4G36740
AT1G03445	TFmatrixID_1057		826	-	0.975	ataaTTATTat	Homeodomain; bZIP; HD-ZIP	AT5G65310
AT1G03445	TFmatrixID_1057		1246	-	0.994	aaaaTTATTga	Homeodomain; bZIP; HD-ZIP	AT5G65310
AT1G03445	TFmatrixID_1058		826	+	0.842	ataATTATtatct	bZIP; Homeodomain; HD-ZIP	AT5G03790
AT1G03445	TFmatrixID_1058		1246	+	0.904	aaaATTATtgaac	bZIP; Homeodomain; HD-ZIP	AT5G03790
AT1G03445	TFmatrixID_1060		825	+	0.894	tataaTTATTatc	bZIP; Homeodomain; HD-ZIP	AT5G03790
AT1G03445	TFmatrixID_1060		1245	+	0.937	aaaaaTTATTgaa	bZIP; Homeodomain; HD-ZIP	AT5G03790
AT1G03445	TFmatrixID_1061		1240	-	0.941	gggaaaaaaaTTATTgaaca	Homeodomain; HD-ZIP	AT2G18550
AT1G03445	TFmatrixID_1062		826	-	0.95	ataaTTATTat	HD-ZIP	AT5G66700
AT1G03445	TFmatrixID_1062		1246	-	0.974	aaaaTTATTga	HD-ZIP	AT5G66700
AT1G03445	TFmatrixID_1063		8	+	0.927	ttcATCATtaagagt	bZIP; Homeodomain; HD-ZIP	AT1G30490
AT1G03445	TFmatrixID_1063		276	-	0.902	aaatgttATGATtat	bZIP; Homeodomain; HD-ZIP	AT1G30490
AT1G03445	TFmatrixID_1064		807	+	0.97	tcATTAAttga	Homeodomain; HD-ZIP	AT4G00730
AT1G03445	TFmatrixID_1064		817	-	0.905	ataaTTAATat	Homeodomain; HD-ZIP	AT4G00730
AT1G03445	TFmatrixID_1064		983	-	0.904	ttaaTTAATaa	Homeodomain; HD-ZIP	AT4G00730
AT1G03445	TFmatrixID_1065		1246	-	0.965	aaaaTTATTgaaca	Homeodomain; HD-ZIP	AT2G18550
AT1G03445	TFmatrixID_1066		8	-	0.933	ttcATCATtaagagt	bZIP; Homeodomain; HD-ZIP	AT1G52150
AT1G03445	TFmatrixID_1066		276	+	0.906	aaatgttATGATtat	bZIP; Homeodomain; HD-ZIP	AT1G52150
AT1G03445	TFmatrixID_1067		1245	+	0.986	aaaaATTATtgaaca	HD-ZIP	AT5G66700
AT1G03445	TFmatrixID_1068		807	+	0.982	tcATTAAttga	Homeodomain; HD-ZIP	AT4G00730
AT1G03445	TFmatrixID_1069		102	-	0.983	cgtaATTAAct	WOX	AT3G03660
AT1G03445	TFmatrixID_1069		713	-	0.936	ggtaATTAAaa	WOX	AT3G03660
AT1G03445	TFmatrixID_1069		769	+	0.942	ttTTAATtact	WOX	AT3G03660
AT1G03445	TFmatrixID_1069		816	-	0.93	gataATTAAta	WOX	AT3G03660
AT1G03445	TFmatrixID_1069		848	-	0.976	tataATTAAct	WOX	AT3G03660
AT1G03445	TFmatrixID_1069		981	+	0.954	ttTTAATtaat	WOX	AT3G03660
AT1G03445	TFmatrixID_1069		982	-	0.951	tttaATTAAta	WOX	AT3G03660
AT1G03445	TFmatrixID_1070		807	-	0.989	tcATTAAttga	HD-ZIP	AT5G52170
AT1G03445	TFmatrixID_1070		817	+	0.898	ataaTTAATat	HD-ZIP	AT5G52170
AT1G03445	TFmatrixID_1070		983	+	0.895	ttaaTTAATaa	HD-ZIP	AT5G52170
AT1G03445	TFmatrixID_1073		826	-	0.989	ataaTTATTat	Homeodomain; HD-ZIP	AT1G69780
AT1G03445	TFmatrixID_1073		1246	-	0.996	aaaaTTATTga	Homeodomain; HD-ZIP	AT1G69780
AT1G03445	TFmatrixID_1074		807	-	0.973	tcATTAAttga	Homeodomain; HD-ZIP	AT3G61150
AT1G03445	TFmatrixID_1074		817	+	0.927	ataaTTAATat	Homeodomain; HD-ZIP	AT3G61150
AT1G03445	TFmatrixID_1074		983	+	0.926	ttaaTTAATaa	Homeodomain; HD-ZIP	AT3G61150
AT1G03445	TFmatrixID_1075		281	-	0.972	ttaTGATTatt	Homeodomain; HD-ZIP	AT5G47370
AT1G03445	TFmatrixID_1075		535	-	0.934	aatTGATTaaa	Homeodomain; HD-ZIP	AT5G47370
AT1G03445	TFmatrixID_1076		148	-	0.859	tctcAATCActca	Homeodomain; HD-ZIP	AT2G46680
AT1G03445	TFmatrixID_1078		826	+	0.957	ataATTATtat	Homeodomain; HD-ZIP	AT3G01220
AT1G03445	TFmatrixID_1078		1246	+	0.971	aaaATTATtga	Homeodomain; HD-ZIP	AT3G01220
AT1G03445	TFmatrixID_1079		280	-	0.949	gttATGATtat	Homeodomain; HD-ZIP	AT5G47370
AT1G03445	TFmatrixID_1082		807	+	0.973	tcATTAAttga	Homeodomain; HD-ZIP	AT1G73360
AT1G03445	TFmatrixID_1084		807	-	0.975	tcATTAAttga	Homeodomain; HD-ZIP	AT3G61150
AT1G03445	TFmatrixID_1084		817	+	0.914	ataaTTAATat	Homeodomain; HD-ZIP	AT3G61150
AT1G03445	TFmatrixID_1084		983	+	0.913	ttaaTTAATaa	Homeodomain; HD-ZIP	AT3G61150
AT1G03445	TFmatrixID_1086		826	-	0.966	ataaTTATTat	Homeodomain; HD-ZIP	AT1G69780
AT1G03445	TFmatrixID_1086		1246	-	0.972	aaaaTTATTga	Homeodomain; HD-ZIP	AT1G69780
AT1G03445	TFmatrixID_1087		826	-	0.938	ataaTTATTat	Homeodomain; HD-ZIP	AT2G22430
AT1G03445	TFmatrixID_1087		1246	-	0.975	aaaaTTATTga	Homeodomain; HD-ZIP	AT2G22430
AT1G03445	TFmatrixID_1088		824	-	0.952	atataaTTATTatc	Homeodomain; bZIP; HD-ZIP	AT3G01470
AT1G03445	TFmatrixID_1088		1244	-	0.972	aaaaaaTTATTgaa	Homeodomain; bZIP; HD-ZIP	AT3G01470
AT1G03445	TFmatrixID_1089		826	-	0.978	ataaTTATTat	Homeodomain; bZIP; HD-ZIP	AT3G01470
AT1G03445	TFmatrixID_1089		1246	-	0.987	aaaaTTATTga	Homeodomain; bZIP; HD-ZIP	AT3G01470
AT1G03445	TFmatrixID_1090		826	-	0.981	ataaTTATTat	Homeodomain; HD-ZIP	AT3G01220
AT1G03445	TFmatrixID_1090		1246	-	0.983	aaaaTTATTga	Homeodomain; HD-ZIP	AT3G01220
AT1G03445	TFmatrixID_1091		280	+	0.916	gttATGATtattaac	Homeodomain; HD-ZIP	AT4G17460
AT1G03445	TFmatrixID_1092		280	+	0.907	gttATGATtat	Homeodomain; HD-ZIP	AT4G17460
AT1G03445	TFmatrixID_1093		282	-	0.97	taTGATTatt	Homeodomain; HD-ZIP	AT4G37790
AT1G03445	TFmatrixID_1114		43	-	0.957	aaTCCGG	LOB; LBD	AT2G45410
AT1G03445	TFmatrixID_1114		1118	-	0.987	atTCCGG	LOB; LBD	AT2G45410
AT1G03445	TFmatrixID_1127		905	-	0.813	cttcttctTTTGGca	MADS box; MIKC	AT1G31140
AT1G03445	TFmatrixID_1134		1230	-	0.865	ttgtacgaaagGGAAAaa	MADS box; MIKC	AT5G10140
AT1G03445	TFmatrixID_1139		1468	+	1	tCACCA	MADS box	AT1G60920
AT1G03445	TFmatrixID_1140		1468	-	1	tCACCA	M-type	AT5G48670
AT1G03445	TFmatrixID_1152		35	-	0.934	tAACGGcaaatcc	MYB	AT4G32730
AT1G03445	TFmatrixID_1152		1332	+	0.934	cgcttagCCGTTg	MYB	AT4G32730
AT1G03445	TFmatrixID_1154		34	-	0.916	ttAACGGcaaatccg	MYB	AT4G32730
AT1G03445	TFmatrixID_1154		1331	+	0.906	tcgcttagCCGTTgg	MYB	AT4G32730
AT1G03445	TFmatrixID_1157		23	-	0.943	tcgctgtgCGGTTaa	Myb/SANT	AT3G11440
AT1G03445	TFmatrixID_1171		31	+	0.934	cggtTAACGgcaaat	Myb/SANT; MYB	AT5G17800
AT1G03445	TFmatrixID_1182		28	-	0.967	gtgCGGTTaacgg	Myb/SANT	AT3G11440
AT1G03445	TFmatrixID_1184		35	-	0.889	tAACGGcaaatccgg	Myb/SANT; MYB	AT5G02320
AT1G03445	TFmatrixID_1184		1330	+	0.895	atcgcttagCCGTTg	Myb/SANT; MYB	AT5G02320
AT1G03445	TFmatrixID_1193		34	-	0.922	ttAACGGcaaatccg	Myb/SANT; MYB	AT5G11510
AT1G03445	TFmatrixID_1193		1331	+	0.932	tcgcttagCCGTTgg	Myb/SANT; MYB	AT5G11510
AT1G03445	TFmatrixID_1195		30	+	0.919	gcggtTAACGgcaaa	Myb/SANT; MYB	AT5G17800
AT1G03445	TFmatrixID_1201		28	+	0.912	gtgcggtTAACGgcaaa	Myb/SANT; MYB	AT1G69560
AT1G03445	TFmatrixID_1211		704	+	0.976	ttatcatTTGGTaat	Myb/SANT; MYB	AT4G38620
AT1G03445	TFmatrixID_1211		837	+	0.975	ctcttatTTGGTata	Myb/SANT; MYB	AT4G38620
AT1G03445	TFmatrixID_1211		1396	-	0.974	cttACCAAaactaaa	Myb/SANT; MYB	AT4G38620
AT1G03445	TFmatrixID_1216		1426	+	0.927	acaaattTTAGGcta	Myb/SANT; MYB	AT1G68320
AT1G03445	TFmatrixID_1223		26	-	0.928	ctgtgcggttAACGGcaaa	Myb/SANT; MYB	AT3G09230
AT1G03445	TFmatrixID_1225		35	-	0.885	tAACGGcaaatcc	Myb/SANT; MYB	AT1G69560
AT1G03445	TFmatrixID_1229		624	+	0.87	caaAATATataa	Myb/SANT; MYB-related	AT1G18330
AT1G03445	TFmatrixID_1229		762	-	0.872	taatATATTtta	Myb/SANT; MYB-related	AT1G18330
AT1G03445	TFmatrixID_1233		449	-	0.93	gatgGATAAaacagag	Myb/SANT; MYB-related	AT5G56840
AT1G03445	TFmatrixID_1234		1064	+	0.933	cttaactTTATCatt	Myb/SANT; MYB	AT1G49010
AT1G03445	TFmatrixID_1239		449	-	0.945	gatgGATAAaacaga	Myb/SANT	AT5G47390
AT1G03445	TFmatrixID_1240		448	-	0.945	tgatgGATAAaaca	Myb/SANT	AT1G19000
AT1G03445	TFmatrixID_1245		448	+	0.942	tgatGGATAaaaca	Myb/SANT	AT1G19000
AT1G03445	TFmatrixID_1246		449	-	0.957	gatgGATAAaa	Myb/SANT; MYB-related	AT5G61620
AT1G03445	TFmatrixID_1248		449	+	0.967	gatGGATAaaa	Myb/SANT	AT1G74840
AT1G03445	TFmatrixID_1250		447	-	0.902	ctgatgGATAAaaca	Myb/SANT; MYB-related	AT5G56840
AT1G03445	TFmatrixID_1253		447	+	0.924	ctgatGGATAaaaca	Myb/SANT; MYB-related	AT5G61620
AT1G03445	TFmatrixID_1255		624	-	0.873	caaAATATat	Myb/SANT; MYB-related	AT5G02840
AT1G03445	TFmatrixID_1255		764	+	0.873	atATATTtta	Myb/SANT; MYB-related	AT5G02840
AT1G03445	TFmatrixID_1260		1067	+	0.93	aactTTATCatttaa	Myb/SANT; MYB	AT5G05790
AT1G03445	TFmatrixID_1263		829	+	0.936	attaTTATCtctta	Myb/SANT; MYB	AT3G11280
AT1G03445	TFmatrixID_1263		1067	+	0.949	aactTTATCattta	Myb/SANT; MYB	AT3G11280
AT1G03445	TFmatrixID_1265		448	-	0.958	tgatGGATAaaaca	Myb/SANT	AT1G74840
AT1G03445	TFmatrixID_1266		448	+	0.941	tgatgGATAAaaca	Myb/SANT	AT5G47390
AT1G03445	TFmatrixID_1270		559	-	0.975	tgttgagtTGTTGacaattcaa	Myb/SANT; MYB-related	AT1G18960
AT1G03445	TFmatrixID_1273		1056	+	0.745	gCTAAAaccttaactttatca	(Others)	AT4G12670
AT1G03445	TFmatrixID_1274		829	-	0.926	attaTTATCtcttat	Myb/SANT; MYB-related	AT3G10580
AT1G03445	TFmatrixID_1274		1067	-	0.93	aactTTATCatttaa	Myb/SANT; MYB-related	AT3G10580
AT1G03445	TFmatrixID_1275		826	-	0.918	ataattaTTATCtcttatttg	Myb/SANT; MYB	AT2G38090
AT1G03445	TFmatrixID_1284		480	-	0.841	atTCTTGactattaag	NAC; NAM	AT5G04410
AT1G03445	TFmatrixID_1296		656	+	0.964	actttaaattTAAGT	NAC	AT4G01540
AT1G03445	TFmatrixID_1301		479	-	0.828	tatTCTTGactattaag	NAC; NAM	AT5G04410
AT1G03445	TFmatrixID_1309		654	+	0.932	agactttaaatttAAGTTt	NAC	AT1G02250
AT1G03445	TFmatrixID_1312		480	-	0.837	atTCTTGactattaag	NAC	AT3G10500
AT1G03445	TFmatrixID_1315		481	+	0.939	TTCTTgactattaagaaa	NAC; NAM	AT3G18400
AT1G03445	TFmatrixID_1321		481	-	0.949	ttcttgactattAAGAAac	NAC	AT2G27300
AT1G03445	TFmatrixID_1331		78	+	0.893	actggagaacaAAAAGttgat	NAC	AT4G01540
AT1G03445	TFmatrixID_1331		1099	+	0.899	taaatataccaAAAAGtctat	NAC	AT4G01540
AT1G03445	TFmatrixID_1331		1155	+	0.896	aacaatatacaAAAAGtctcg	NAC	AT4G01540
AT1G03445	TFmatrixID_1369		259	+	1	TTGAAa	(Others)	AT1G63040
AT1G03445	TFmatrixID_1371		211	-	0.921	tatttttctCTTTTc	(Others)	AT3G21890
AT1G03445	TFmatrixID_1377		594	-	0.847	gtatcctTTTTTttttagtag	B3	AT1G49480
AT1G03445	TFmatrixID_1377		595	-	0.85	tatccttTTTTTtttagtaga	B3	AT1G49480
AT1G03445	TFmatrixID_1377		596	-	0.852	atcctttTTTTTttagtagag	B3	AT1G49480
AT1G03445	TFmatrixID_1378		597	-	0.912	tccttTTTTTtttag	B3	AT1G49480
AT1G03445	TFmatrixID_1378		598	-	0.913	cctttTTTTTttagt	B3	AT1G49480
AT1G03445	TFmatrixID_1379		705	-	0.874	tatCATTTggta	(Others)	AT2G31460
AT1G03445	TFmatrixID_1384		1230	+	0.937	ttGTACGaaa	SBP	AT3G15270
AT1G03445	TFmatrixID_1385		1229	+	0.982	tttGTACGaaa	SBP	AT2G42200
AT1G03445	TFmatrixID_1386		1228	+	0.935	ttttGTACGaa	SBP	AT2G42200
AT1G03445	TFmatrixID_1387		1229	-	0.858	tttGTACGaaaggga	SBP	AT3G57920
AT1G03445	TFmatrixID_1388		1230	-	0.957	ttGTACGaaa	SBP	AT2G47070
AT1G03445	TFmatrixID_1389		1228	+	0.85	ttttGTACGaaa	SBP	AT3G15270
AT1G03445	TFmatrixID_1390		1228	+	0.926	ttttGTACGaa	SBP	AT2G47070
AT1G03445	TFmatrixID_1391		1228	-	0.888	ttttGTACGaa	SBP	AT1G20980
AT1G03445	TFmatrixID_1392		1229	+	0.939	tttGTACGaaa	SBP	AT5G50670
AT1G03445	TFmatrixID_1393		1228	+	0.876	ttttGTACGaaag	SBP	AT2G33810
AT1G03445	TFmatrixID_1395		1227	+	0.856	attttGTACGaaag	SBP	AT3G57920
AT1G03445	TFmatrixID_1406		727	+	0.984	tagGTCCAcat	TCP	AT3G45150
AT1G03445	TFmatrixID_1406		795	+	0.994	aggGTCCAcaa	TCP	AT3G45150
AT1G03445	TFmatrixID_1406		861	+	0.98	aagGTCCAcaa	TCP	AT3G45150
AT1G03445	TFmatrixID_1420		793	+	0.947	aaagggTCCAC	TCP	AT3G45150
AT1G03445	TFmatrixID_1422		1219	-	0.985	atTTTACcat	Trihelix	AT1G33240
AT1G03445	TFmatrixID_1423		912	+	0.907	ttttggcaGTAAAta	MADF	AT5G47660
AT1G03445	TFmatrixID_1423		1219	-	0.917	atTTTACcattttgt	MADF	AT5G47660
AT1G03445	TFmatrixID_1424		1219	-	0.977	atTTTACcat	Trihelix	AT1G33240
AT1G03445	TFmatrixID_1426		1218	+	0.962	tatTTTACcatttt	Trihelix	AT1G76890
AT1G03445	TFmatrixID_1429		917	+	0.911	gcaGTAAAtat	Trihelix	AT1G76890
AT1G03445	TFmatrixID_1429		1218	-	0.949	tatTTTACcat	Trihelix	AT1G76890
AT1G03445	TFmatrixID_1431		286	-	0.876	attatTAACCattataattt	MADF; Trihelix	AT3G25990
AT1G03445	TFmatrixID_1432		32	+	0.907	ggtTAACGgcaaatc	MADF; Trihelix	AT3G10030
AT1G03445	TFmatrixID_1434		32	+	0.906	ggtTAACGgcaaat	MADF; Trihelix	AT3G10030
AT1G03445	TFmatrixID_1437		288	+	0.826	tatTAACCattataatttc	MADF; Trihelix	AT1G13450
AT1G03445	TFmatrixID_1438		1213	-	0.966	atttctatTTTACcat	MADF; Trihelix	AT1G76880
AT1G03445	TFmatrixID_1441		1214	+	0.906	tttctatTTTACcat	MADF	AT5G47660
AT1G03445	TFmatrixID_1443		460	+	0.918	cagaGTCAAcgat	WRKY	AT4G01250
AT1G03445	TFmatrixID_1443		480	-	0.846	attcTTGACtatt	WRKY	AT4G01250
AT1G03445	TFmatrixID_1444		460	+	0.955	cagaGTCAAcg	WRKY	AT2G23320
AT1G03445	TFmatrixID_1444		482	-	0.906	tcTTGACtatt	WRKY	AT2G23320
AT1G03445	TFmatrixID_1445		458	+	0.893	aacagaGTCAAcgat	WRKY	AT5G46350
AT1G03445	TFmatrixID_1445		480	-	0.817	attcTTGACtattaa	WRKY	AT5G46350
AT1G03445	TFmatrixID_1446		460	+	0.936	cagaGTCAAcgat	WRKY	AT5G52830
AT1G03445	TFmatrixID_1447		460	+	0.957	cagaGTCAAcgat	WRKY	AT5G13080
AT1G03445	TFmatrixID_1447		480	-	0.884	attcTTGACtatt	WRKY	AT5G13080
AT1G03445	TFmatrixID_1448		460	+	0.984	cagaGTCAAcg	WRKY	AT4G31800
AT1G03445	TFmatrixID_1448		482	-	0.975	tcTTGACtatt	WRKY	AT4G31800
AT1G03445	TFmatrixID_1449		460	+	0.961	cagaGTCAAcgat	WRKY	AT4G23550
AT1G03445	TFmatrixID_1450		458	-	0.984	aacagaGTCAAcgat	WRKY	AT2G30250
AT1G03445	TFmatrixID_1450		565	+	0.915	gttgTTGACaattca	WRKY	AT2G30250
AT1G03445	TFmatrixID_1451		460	-	0.896	cagaGTCAAcgat	WRKY	AT4G01250
AT1G03445	TFmatrixID_1451		480	+	0.839	attcTTGACtatt	WRKY	AT4G01250
AT1G03445	TFmatrixID_1452		482	+	0.907	tcTTGACtattaa	WRKY	AT5G26170
AT1G03445	TFmatrixID_1453		460	-	0.955	cagaGTCAAcgat	WRKY	AT4G18170
AT1G03445	TFmatrixID_1453		480	+	0.937	attcTTGACtatt	WRKY	AT4G18170
AT1G03445	TFmatrixID_1454		458	-	0.967	aacagaGTCAAcg	WRKY	AT4G31800
AT1G03445	TFmatrixID_1454		482	+	0.962	tcTTGACtattaa	WRKY	AT4G31800
AT1G03445	TFmatrixID_1455		460	-	0.935	cagaGTCAAcga	WRKY	AT1G29280
AT1G03445	TFmatrixID_1455		566	+	0.825	ttgTTGACaatt	WRKY	AT1G29280
AT1G03445	TFmatrixID_1456		460	-	0.964	cagaGTCAAcgat	WRKY	AT5G41570
AT1G03445	TFmatrixID_1456		565	+	0.865	gttgTTGACaatt	WRKY	AT5G41570
AT1G03445	TFmatrixID_1457		460	-	0.919	cagaGTCAAcgat	WRKY	AT5G13080
AT1G03445	TFmatrixID_1457		480	+	0.877	attcTTGACtatt	WRKY	AT5G13080
AT1G03445	TFmatrixID_1458		459	-	0.889	acagaGTCAAcg	WRKY	AT3G01970
AT1G03445	TFmatrixID_1458		482	+	0.869	tcTTGACtatta	WRKY	AT3G01970
AT1G03445	TFmatrixID_1459		460	+	0.918	cagaGTCAAcg	WRKY	AT1G29860
AT1G03445	TFmatrixID_1459		482	-	0.889	tcTTGACtatt	WRKY	AT1G29860
AT1G03445	TFmatrixID_1460		461	-	0.979	agaGTCAAcgat	WRKY	AT2G40740
AT1G03445	TFmatrixID_1460		565	+	0.877	gttgTTGACaat	WRKY	AT2G40740
AT1G03445	TFmatrixID_1461		460	+	0.962	cagaGTCAAcg	WRKY	AT1G29280
AT1G03445	TFmatrixID_1461		567	-	0.881	tgTTGACaatt	WRKY	AT1G29280
AT1G03445	TFmatrixID_1462		460	+	0.947	cagaGTCAAcgat	WRKY	AT1G30650
AT1G03445	TFmatrixID_1462		565	-	0.851	gttgTTGACaatt	WRKY	AT1G30650
AT1G03445	TFmatrixID_1463		460	-	0.938	cagaGTCAAcgat	WRKY	AT3G56400
AT1G03445	TFmatrixID_1463		565	+	0.819	gttgTTGACaatt	WRKY	AT3G56400
AT1G03445	TFmatrixID_1464		458	-	0.956	aacagaGTCAAcga	WRKY	AT5G41570
AT1G03445	TFmatrixID_1464		481	+	0.859	ttcTTGACtattaa	WRKY	AT5G41570
AT1G03445	TFmatrixID_1464		566	+	0.867	ttgTTGACaattca	WRKY	AT5G41570
AT1G03445	TFmatrixID_1465		458	-	0.947	aacagaGTCAAcgat	WRKY	AT1G80840
AT1G03445	TFmatrixID_1465		480	+	0.953	attcTTGACtattaa	WRKY	AT1G80840
AT1G03445	TFmatrixID_1466		460	-	0.9	cagaGTCAAcga	WRKY	AT2G23320
AT1G03445	TFmatrixID_1467		460	+	0.982	cagaGTCAAcg	WRKY	AT2G30250
AT1G03445	TFmatrixID_1467		482	-	0.912	tcTTGACtatt	WRKY	AT2G30250
AT1G03445	TFmatrixID_1467		567	-	0.911	tgTTGACaatt	WRKY	AT2G30250
AT1G03445	TFmatrixID_1468		460	+	0.968	cagaGTCAAcg	WRKY	AT2G38470
AT1G03445	TFmatrixID_1468		482	-	0.919	tcTTGACtatt	WRKY	AT2G38470
AT1G03445	TFmatrixID_1468		567	-	0.89	tgTTGACaatt	WRKY	AT2G38470
AT1G03445	TFmatrixID_1469		458	-	0.989	aacagaGTCAAcgat	WRKY	AT1G62300
AT1G03445	TFmatrixID_1469		565	+	0.917	gttgTTGACaattca	WRKY	AT1G62300
AT1G03445	TFmatrixID_1470		460	+	0.95	cagaGTCAAcgat	WRKY	AT1G30650
AT1G03445	TFmatrixID_1470		480	-	0.839	attcTTGACtatt	WRKY	AT1G30650
AT1G03445	TFmatrixID_1470		565	-	0.857	gttgTTGACaatt	WRKY	AT1G30650
AT1G03445	TFmatrixID_1471		460	+	0.957	cagaGTCAAcgat	WRKY	AT5G24110
AT1G03445	TFmatrixID_1471		565	-	0.829	gttgTTGACaatt	WRKY	AT5G24110
AT1G03445	TFmatrixID_1472		460	-	0.992	cagaGTCAAcgat	WRKY	AT4G22070
AT1G03445	TFmatrixID_1472		565	+	0.917	gttgTTGACaatt	WRKY	AT4G22070
AT1G03445	TFmatrixID_1473		459	-	0.864	acagaGTCAAcgatg	WRKY	AT5G46350
AT1G03445	TFmatrixID_1474		460	+	0.891	cagaGTCAAcg	WRKY	AT3G01970
AT1G03445	TFmatrixID_1475		460	-	0.905	cagaGTCAAcgat	WRKY	AT5G52830
AT1G03445	TFmatrixID_1476		460	+	0.948	cagaGTCAAcg	WRKY	AT4G23550
AT1G03445	TFmatrixID_1477		460	+	0.952	cagAGTCAacg	WRKY	AT5G26170
AT1G03445	TFmatrixID_1477		482	-	0.963	tctTGACTatt	WRKY	AT5G26170
AT1G03445	TFmatrixID_1478		460	-	0.991	cagaGTCAAcgat	WRKY	AT4G26640
AT1G03445	TFmatrixID_1479		459	-	0.881	acagaGTCAAcgat	WRKY	AT4G24240
AT1G03445	TFmatrixID_1480		460	+	0.921	cagaGTCAAcg	WRKY	AT2G30590
AT1G03445	TFmatrixID_1480		482	-	0.848	tcTTGACtatt	WRKY	AT2G30590
AT1G03445	TFmatrixID_1480		567	-	0.839	tgTTGACaatt	WRKY	AT2G30590
AT1G03445	TFmatrixID_1481		457	+	0.953	aaacagaGTCAAcga	WRKY	AT2G46130
AT1G03445	TFmatrixID_1481		481	-	0.858	ttcTTGACtattaag	WRKY	AT2G46130
AT1G03445	TFmatrixID_1481		566	-	0.863	ttgTTGACaattcaa	WRKY	AT2G46130
AT1G03445	TFmatrixID_1482		460	+	0.964	cagaGTCAAcg	WRKY	AT2G03340
AT1G03445	TFmatrixID_1482		482	-	0.92	tcTTGACtatt	WRKY	AT2G03340
AT1G03445	TFmatrixID_1483		459	-	0.921	acagaGTCAAcgat	WRKY	AT4G31550
AT1G03445	TFmatrixID_1484		459	-	0.952	acagaGTCAAcgat	WRKY	AT2G46130
AT1G03445	TFmatrixID_1484		480	+	0.876	attcTTGACtatta	WRKY	AT2G46130
AT1G03445	TFmatrixID_1485		461	+	0.952	agaGTCAAcga	WRKY	AT5G24110
AT1G03445	TFmatrixID_1485		566	-	0.838	ttgTTGACaat	WRKY	AT5G24110
AT1G03445	TFmatrixID_1486		460	-	0.975	cagaGTCAAcg	WRKY	AT5G07100
AT1G03445	TFmatrixID_1486		482	+	0.903	tcTTGACtatt	WRKY	AT5G07100
AT1G03445	TFmatrixID_1487		460	-	0.903	cagaGTCAAcgat	WRKY	AT2G30590
AT1G03445	TFmatrixID_1488		458	+	0.942	aacagaGTCAAcg	WRKY	AT1G80840
AT1G03445	TFmatrixID_1488		482	-	0.946	tcTTGACtattaa	WRKY	AT1G80840
AT1G03445	TFmatrixID_1489		458	-	0.983	aacagaGTCAAcgatgtaa	WRKY	AT4G01720
AT1G03445	TFmatrixID_1489		561	+	0.904	ttgagttgTTGACaattca	WRKY	AT4G01720
AT1G03445	TFmatrixID_1490		459	+	0.88	acagaGTCAAcga	WRKY	AT2G24570
AT1G03445	TFmatrixID_1491		456	+	0.989	aaaacagaGTCAAcgatgta	WRKY	AT4G04450
AT1G03445	TFmatrixID_1491		562	-	0.934	tgagttgTTGACaattcaaa	WRKY	AT4G04450
AT1G03445	TFmatrixID_1492		460	-	0.988	cagaGTCAAcgatgtaatata	WRKY	AT4G04450
AT1G03445	TFmatrixID_1492		557	+	0.933	aatgttgagttgTTGACaatt	WRKY	AT4G04450
AT1G03445	TFmatrixID_1493		452	-	0.993	ggataaaacagaGTCAAcg	WRKY	AT1G62300
AT1G03445	TFmatrixID_1493		567	+	0.898	tgTTGACaattcaaacatt	WRKY	AT1G62300
AT1G03445	TFmatrixID_1494		452	+	0.992	ggataaaacagaGTCAAcg	WRKY	AT4G22070
AT1G03445	TFmatrixID_1494		567	-	0.895	tgTTGACaattcaaacatt	WRKY	AT4G22070
AT1G03445	TFmatrixID_1495		482	-	0.961	tcTTGACtatta	WRKY	AT2G21900
AT1G03445	TFmatrixID_1498		460	+	0.964	cagaGTCAAcg	WRKY	AT2G46400
AT1G03445	TFmatrixID_1499		459	+	0.901	acagaGTCAAcgat	WRKY	AT2G24570
AT1G03445	TFmatrixID_1500		462	-	0.962	gaGTCAAcgatgta	WRKY	AT4G01720
AT1G03445	TFmatrixID_1501		460	+	0.955	cagaGTCAAcgat	WRKY	AT5G07100
AT1G03445	TFmatrixID_1501		480	-	0.864	attcTTGACtatt	WRKY	AT5G07100
AT1G03445	TFmatrixID_1502		460	-	0.943	cagaGTCAAcg	WRKY	AT2G46400
AT1G03445	TFmatrixID_1503		460	+	0.965	cagaGTCAAcg	(Others)	AT3G42860
AT1G03445	TFmatrixID_1504		99	+	0.905	ggccgtAATTAactaacatttg	ZF-HD	AT5G39760
AT1G03445	TFmatrixID_1504		704	-	0.911	ttatcatttggTAATTaaaatt	ZF-HD	AT5G39760
AT1G03445	TFmatrixID_1504		710	+	0.917	tttggtAATTAaaattataggt	ZF-HD	AT5G39760
AT1G03445	TFmatrixID_1504		761	-	0.932	ctaatatatttTAATTactttt	ZF-HD	AT5G39760
AT1G03445	TFmatrixID_1504		767	+	0.907	tattttAATTActtttaaaaat	ZF-HD	AT5G39760
AT1G03445	TFmatrixID_1504		807	-	0.891	tcattaattgaTAATTaatata	ZF-HD	AT5G39760
AT1G03445	TFmatrixID_1504		813	+	0.963	attgatAATTAatataattatt	ZF-HD	AT5G39760
AT1G03445	TFmatrixID_1504		845	+	0.908	tggtatAATTAactaaaaggtc	ZF-HD	AT5G39760
AT1G03445	TFmatrixID_1504		973	-	0.931	acatacattttTAATTaataaa	ZF-HD	AT5G39760
AT1G03445	TFmatrixID_1504		979	+	0.958	atttttAATTAataaaatagat	ZF-HD	AT5G39760
AT1G03445	TFmatrixID_1505		99	-	0.964	ggccgtAATTAacta	ZF-HD	AT5G65410
AT1G03445	TFmatrixID_1505		710	-	0.963	tttggtAATTAaaat	ZF-HD	AT5G65410
AT1G03445	TFmatrixID_1505		768	+	0.976	atttTAATTactttt	ZF-HD	AT5G65410
AT1G03445	TFmatrixID_1505		813	-	0.984	attgatAATTAatat	ZF-HD	AT5G65410
AT1G03445	TFmatrixID_1505		845	-	0.971	tggtatAATTAacta	ZF-HD	AT5G65410
AT1G03445	TFmatrixID_1505		979	-	0.99	atttttAATTAataa	ZF-HD	AT5G65410
AT1G03445	TFmatrixID_1505		980	+	0.97	ttttTAATTaataaa	ZF-HD	AT5G65410
AT1G03445	TFmatrixID_1506		102	+	0.995	cgtAATTAact	ZF-HD	AT5G65410
AT1G03445	TFmatrixID_1506		713	+	0.986	ggtAATTAaaa	ZF-HD	AT5G65410
AT1G03445	TFmatrixID_1506		769	-	0.986	tttTAATTact	ZF-HD	AT5G65410
AT1G03445	TFmatrixID_1506		816	+	0.998	gatAATTAata	ZF-HD	AT5G65410
AT1G03445	TFmatrixID_1506		848	+	0.994	tatAATTAact	ZF-HD	AT5G65410
AT1G03445	TFmatrixID_1506		981	-	0.985	tttTAATTaat	ZF-HD	AT5G65410
AT1G03445	TFmatrixID_1506		982	+	0.999	tttAATTAata	ZF-HD	AT5G65410
AT1G03445	TFmatrixID_1507		531	+	0.948	gatgaattgATTAAa	ZF-HD	AT3G28920
AT1G03445	TFmatrixID_1507		708	+	0.949	catttggtaATTAAa	ZF-HD	AT3G28920
AT1G03445	TFmatrixID_1507		770	-	0.98	tTTAATtacttttaa	ZF-HD	AT3G28920
AT1G03445	TFmatrixID_1507		811	+	0.99	taattgataATTAAt	ZF-HD	AT3G28920
AT1G03445	TFmatrixID_1507		843	+	0.956	tttggtataATTAAc	ZF-HD	AT3G28920
AT1G03445	TFmatrixID_1507		977	+	0.958	acatttttaATTAAt	ZF-HD	AT3G28920
AT1G03445	TFmatrixID_1507		982	-	0.954	tTTAATtaataaaat	ZF-HD	AT3G28920
AT1G03445	TFmatrixID_1508		102	+	0.978	cgtAATTAact	ZF-HD	AT5G39760
AT1G03445	TFmatrixID_1508		816	+	0.995	gatAATTAata	ZF-HD	AT5G39760
AT1G03445	TFmatrixID_1508		848	+	0.982	tatAATTAact	ZF-HD	AT5G39760
AT1G03445	TFmatrixID_1508		981	-	0.982	tttTAATTaat	ZF-HD	AT5G39760
AT1G03445	TFmatrixID_1508		982	+	0.999	tttAATTAata	ZF-HD	AT5G39760
AT1G03445	TFmatrixID_1510		101	+	0.998	ccgtaATTAAc	ZF-HD	AT1G75240
AT1G03445	TFmatrixID_1510		712	+	0.994	tggtaATTAAa	ZF-HD	AT1G75240
AT1G03445	TFmatrixID_1510		770	-	0.994	tTTAATtactt	ZF-HD	AT1G75240
AT1G03445	TFmatrixID_1510		815	+	0.979	tgataATTAAt	ZF-HD	AT1G75240
AT1G03445	TFmatrixID_1510		847	+	0.977	gtataATTAAc	ZF-HD	AT1G75240
AT1G03445	TFmatrixID_1510		981	+	0.967	ttttaATTAAt	ZF-HD	AT1G75240
AT1G03445	TFmatrixID_1511		99	+	0.929	ggccgtAATTAacta	ZF-HD	AT2G18350
AT1G03445	TFmatrixID_1511		710	+	0.938	tttggtAATTAaaat	ZF-HD	AT2G18350
AT1G03445	TFmatrixID_1511		711	-	0.92	ttggTAATTaaaatt	ZF-HD	AT2G18350
AT1G03445	TFmatrixID_1511		768	-	0.981	atttTAATTactttt	ZF-HD	AT2G18350
AT1G03445	TFmatrixID_1511		813	+	0.97	attgatAATTAatat	ZF-HD	AT2G18350
AT1G03445	TFmatrixID_1511		845	+	0.939	tggtatAATTAacta	ZF-HD	AT2G18350
AT1G03445	TFmatrixID_1511		979	+	0.978	atttttAATTAataa	ZF-HD	AT2G18350
AT1G03445	TFmatrixID_1511		980	-	0.948	ttttTAATTaataaa	ZF-HD	AT2G18350
AT1G03445	TFmatrixID_1512		97	+	0.973	atggccgtaATTAAc	ZF-HD	AT1G75240
AT1G03445	TFmatrixID_1512		708	+	0.971	catttggtaATTAAa	ZF-HD	AT1G75240
AT1G03445	TFmatrixID_1512		770	-	0.98	tTTAATtacttttaa	ZF-HD	AT1G75240
AT1G03445	TFmatrixID_1512		811	+	0.993	taattgataATTAAt	ZF-HD	AT1G75240
AT1G03445	TFmatrixID_1512		843	+	0.973	tttggtataATTAAc	ZF-HD	AT1G75240
AT1G03445	TFmatrixID_1512		977	+	0.975	acatttttaATTAAt	ZF-HD	AT1G75240
AT1G03445	TFmatrixID_1512		982	-	0.967	tTTAATtaataaaat	ZF-HD	AT1G75240
AT1G03445	TFmatrixID_1513		104	-	0.951	tAATTAactaacatt	ZF-HD	AT3G28920
AT1G03445	TFmatrixID_1513		715	-	0.935	tAATTAaaattatag	ZF-HD	AT3G28920
AT1G03445	TFmatrixID_1513		763	+	0.957	aatatatttTAATTa	ZF-HD	AT3G28920
AT1G03445	TFmatrixID_1513		772	-	0.952	tAATTActtttaaaa	ZF-HD	AT3G28920
AT1G03445	TFmatrixID_1513		809	+	0.952	attaattgaTAATTa	ZF-HD	AT3G28920
AT1G03445	TFmatrixID_1513		818	-	0.954	tAATTAatataatta	ZF-HD	AT3G28920
AT1G03445	TFmatrixID_1513		975	+	0.965	atacattttTAATTa	ZF-HD	AT3G28920
AT1G03445	TFmatrixID_1513		984	-	0.943	tAATTAataaaatag	ZF-HD	AT3G28920
AT1G03445	TFmatrixID_1514		99	+	0.944	ggccgtAATTAacta	ZF-HD	AT2G18350
AT1G03445	TFmatrixID_1514		710	+	0.955	tttggtAATTAaaat	ZF-HD	AT2G18350
AT1G03445	TFmatrixID_1514		768	-	0.99	atttTAATTactttt	ZF-HD	AT2G18350
AT1G03445	TFmatrixID_1514		813	+	0.977	attgatAATTAatat	ZF-HD	AT2G18350
AT1G03445	TFmatrixID_1514		845	+	0.954	tggtatAATTAacta	ZF-HD	AT2G18350
AT1G03445	TFmatrixID_1514		979	+	0.978	atttttAATTAataa	ZF-HD	AT2G18350
AT1G03445	TFmatrixID_1514		980	-	0.955	ttttTAATTaataaa	ZF-HD	AT2G18350
AT1G03445	TFmatrixID_1515		451	+	0.996	tgGATAAaa	Myb/SANT; MYB-related	AT4G09450
AT1G03445	TFmatrixID_1516		35	-	0.99	tAACGGcaa	Myb/SANT; MYB	AT5G67300
AT1G03445	TFmatrixID_1518		35	+	0.994	tAACGGcaa	Myb/SANT	AT3G11440
AT1G03445	TFmatrixID_1524		449	-	0.993	gatGGATAaa	Myb/SANT	AT3G16350
AT1G03445	TFmatrixID_1526		1422	-	0.99	gtgGACAAat	C2H2	AT3G45260
AT1G03445	TFmatrixID_1528		573	-	0.993	caatTCAAAc	TCR; CPP	AT3G22760
AT1G03445	TFmatrixID_1537		40	-	0.982	gcaaaTCCGG	LBD	AT4G00220
AT1G03445	TFmatrixID_1539		230	+	0.979	ctTTGTCaat	C2H2	AT3G50700
AT1G03445	TFmatrixID_1539		1422	-	0.984	gtgGACAAat	C2H2	AT3G50700
AT1G03445	TFmatrixID_1544		88	+	0.999	aAAAAGttg	Dof	AT1G64620
AT1G03445	TFmatrixID_1544		775	-	0.991	ttaCTTTTa	Dof	AT1G64620
AT1G03445	TFmatrixID_1544		1109	+	0.996	aAAAAGtct	Dof	AT1G64620
AT1G03445	TFmatrixID_1544		1165	+	0.996	aAAAAGtct	Dof	AT1G64620
AT1G03445	TFmatrixID_1544		1192	-	0.998	gcaCTTTTt	Dof	AT1G64620
AT1G03445	TFmatrixID_1545		462	-	0.991	gaGTCAAc	WRKY	AT2G47260
AT1G03445	TFmatrixID_1547		174	+	0.971	ttcATGCAaaa	Homeodomain; HD-ZIP	AT2G44910
AT1G03445	TFmatrixID_1547		497	-	0.978	aacTGCATata	Homeodomain; HD-ZIP	AT2G44910
AT1G03445	TFmatrixID_1548		463	-	1	aGTCAAcga	WRKY	AT4G23810
AT1G03445	TFmatrixID_1548		566	+	0.976	ttgTTGACa	WRKY	AT4G23810
AT1G03445	TFmatrixID_1553		1119	+	0.95	ttcCGGTCcggt	GeBP	AT4G00390
AT1G03445	TFmatrixID_1553		1124	+	0.957	gtcCGGTCgata	GeBP	AT4G00390
AT1G03445	TFmatrixID_1556		1230	-	0.977	ttGTACGaaa	SBP	AT1G27370
AT1G03445	TFmatrixID_1636		589	-	0.933	ttttcGTATCcttt	Myb/SANT	AT3G46640
AT1G03445	TFmatrixID_1642		165	-	0.937	agctgTATCTtcat	Myb/SANT	AT3G46640
AT1G03445	TFmatrixID_1644		589	-	0.944	ttttcGTATCcttt	Myb/SANT	AT3G46640
AT1G03445	TFmatrixID_1652		165	-	0.938	agctgTATCTtcat	Myb/SANT	AT3G46640
AT1G03445	TFmatrixID_1663		1312	-	0.891	attttCGTAAtt	NAC; NAM	AT3G61910
AT1G03445	TFmatrixID_1664		1312	+	0.906	attttCGTAAtt	NAC; NAM	AT3G61910
AT1G03445	TFmatrixID_1666		1312	+	0.928	attttCGTAAtt	NAC; NAM	AT3G61910
AT1G03445	TFmatrixID_1667		1312	+	0.903	attttCGTAAtt	NAC; NAM	AT3G61910
AT1G03445	TFmatrixID_1683		489	+	0.97	taTTAAGaaact	NAC	AT2G27300
AT1G03445	TFmatrixID_1686		489	+	0.96	taTTAAGaaac	NAC	AT2G27300
AT1G03445	TFmatrixID_1688		1147	+	0.91	ttggaGGAAAcaa	NAC	AT2G27300
AT1G03445	TFmatrixID_1689		1147	+	0.92	ttggAGGAAacaa	NAC	AT2G27300
AT1G03445	TFmatrixID_1691		1148	-	0.874	tggaGGAAAcaat	NAC	AT2G27300
AT1G03445	TFmatrixID_1692		1148	+	0.909	tggaGGAAAcaat	NAC	AT2G27300
AT1G03445	TFmatrixID_1696		1312	+	0.94	attttCGTAAtt	NAC; NAM	AT1G32770
AT1G03445	TFmatrixID_1709		1312	-	0.885	attttCGTAAtt	NAC; NAM	AT5G66300
AT1G03445	TFmatrixID_1712		1311	+	0.878	cattttCGTAAtt	NAC; NAM	AT5G66300
AT1G03445	TFmatrixID_1728		461	+	0.998	agaGTCAAcgatg	VOZ	AT2G42400
AT1G03445	TFmatrixID_1729		460	-	0.986	cagaGTCAAcgat	VOZ	AT2G42400
AT1G03445	TFmatrixID_1731		460	-	0.986	cagaGTCAAcgat	VOZ	AT2G42400
AT1G03445	TFmatrixID_1733		461	-	0.972	agaGTCAAcgatg	WRKY	AT2G04880
AT1G03445	TFmatrixID_1734		460	+	0.88	cagaGTCAAcgat	WRKY	AT2G04880
AT1G03445	TFmatrixID_1735		460	+	0.968	cagaGTCAAcgat	WRKY	AT2G04880
AT1G03445	TFmatrixID_1736		461	+	0.972	agaGTCAAcgatg	WRKY	AT2G04880
AT1G03445	TFmatrixID_1737		460	+	0.914	cagaGTCAAcgat	WRKY	AT2G04880
AT1G03445	TFmatrixID_1738		460	-	0.914	cagaGTCAAcgat	WRKY	AT2G04880
AT1G03445	TFmatrixID_1738		565	+	0.881	gttgTTGACaatt	WRKY	AT2G04880
AT1G03445	TFmatrixID_1739		460	-	0.918	cagaGTCAAcgat	WRKY	AT2G04880
AT1G03445	TFmatrixID_1740		460	+	0.907	cagaGTCAAcgat	WRKY	AT2G04880
AT1G03445	TF_motif_seq_0009	LS7ATPR1	239	-	0.7	tttgtGACTT	(Motif sequence only)
AT1G03445	TF_motif_seq_0009	LS7ATPR1	465	-	0.7	tcaacGATGT	(Motif sequence only)
AT1G03445	TF_motif_seq_0009	LS7ATPR1	650	-	0.8	tctaaGACTT	(Motif sequence only)
AT1G03445	TF_motif_seq_0027	CARGCW8GAT	932	+	1	CTTATaaatg	(Motif sequence only)
AT1G03445	TF_motif_seq_0027	CARGCW8GAT	932	-	1	cttatAAATG	(Motif sequence only)
AT1G03445	TF_motif_seq_0027	CARGCW8GAT	1427	+	1	CAAATtttag	(Motif sequence only)
AT1G03445	TF_motif_seq_0027	CARGCW8GAT	1427	-	1	caaatTTTAG	(Motif sequence only)
AT1G03445	TF_motif_seq_0027	CARGCW8GAT	1438	+	1	CTATAaaatg	(Motif sequence only)
AT1G03445	TF_motif_seq_0027	CARGCW8GAT	1438	-	1	ctataAAATG	(Motif sequence only)
AT1G03445	TF_motif_seq_0027	CARGCW8GAT	1487	+	1	CAAAAtattg	(Motif sequence only)
AT1G03445	TF_motif_seq_0027	CARGCW8GAT	1487	-	1	caaaaTATTG	(Motif sequence only)
AT1G03445	TF_motif_seq_0029	ACEATCHS	54	+	0.8	GACACtaaga	(Motif sequence only)
AT1G03445	TF_motif_seq_0053	SORLREP5AT	173	-	0.8	cttcaTGCAA	(Motif sequence only)
AT1G03445	TF_motif_seq_0053	SORLREP5AT	514	-	0.7	aatgtTGCAA	(Motif sequence only)
AT1G03445	TF_motif_seq_0053	SORLREP5AT	518	+	0.7	TTGCAatatt	(Motif sequence only)
AT1G03445	TF_motif_seq_0107	CARGNCAT	382	-	0.958	ccagaaaATTGG	(Motif sequence only)
AT1G03445	TF_motif_seq_0120	JASE2ATOPR1	974	+	0.692	CATACatttttaa	(Motif sequence only)
AT1G03445	TF_motif_seq_0181	CARG1ATAP3	213	-	0.722	tttttctcttttcTAAAC	(Motif sequence only)
AT1G03445	TF_motif_seq_0248	MYBCOREATCYCB1	31	-	0.8	CGGTT	(Motif sequence only)
AT1G03445	TF_motif_seq_0248	MYBCOREATCYCB1	36	+	1	AACGG	(Motif sequence only)
AT1G03445	TF_motif_seq_0248	MYBCOREATCYCB1	46	-	0.8	CCGGT	(Motif sequence only)
AT1G03445	TF_motif_seq_0248	MYBCOREATCYCB1	47	-	0.8	CGGTT	(Motif sequence only)
AT1G03445	TF_motif_seq_0248	MYBCOREATCYCB1	77	+	0.8	AACTG	(Motif sequence only)
AT1G03445	TF_motif_seq_0248	MYBCOREATCYCB1	101	-	0.8	CCGTA	(Motif sequence only)
AT1G03445	TF_motif_seq_0248	MYBCOREATCYCB1	182	+	0.8	AAAGG	(Motif sequence only)
AT1G03445	TF_motif_seq_0248	MYBCOREATCYCB1	294	-	0.8	CCATT	(Motif sequence only)
AT1G03445	TF_motif_seq_0248	MYBCOREATCYCB1	337	-	1	CCGTT	(Motif sequence only)
AT1G03445	TF_motif_seq_0248	MYBCOREATCYCB1	422	+	0.8	AACAG	(Motif sequence only)
AT1G03445	TF_motif_seq_0248	MYBCOREATCYCB1	458	+	0.8	AACAG	(Motif sequence only)
AT1G03445	TF_motif_seq_0248	MYBCOREATCYCB1	467	+	0.8	AACGA	(Motif sequence only)
AT1G03445	TF_motif_seq_0248	MYBCOREATCYCB1	497	+	0.8	AACTG	(Motif sequence only)
AT1G03445	TF_motif_seq_0248	MYBCOREATCYCB1	598	-	0.8	CCTTT	(Motif sequence only)
AT1G03445	TF_motif_seq_0248	MYBCOREATCYCB1	793	+	0.8	AAAGG	(Motif sequence only)
AT1G03445	TF_motif_seq_0248	MYBCOREATCYCB1	794	+	0.8	AAGGG	(Motif sequence only)
AT1G03445	TF_motif_seq_0248	MYBCOREATCYCB1	860	+	0.8	AAAGG	(Motif sequence only)
AT1G03445	TF_motif_seq_0248	MYBCOREATCYCB1	938	+	0.8	AATGG	(Motif sequence only)
AT1G03445	TF_motif_seq_0248	MYBCOREATCYCB1	1121	-	0.8	CCGGT	(Motif sequence only)
AT1G03445	TF_motif_seq_0248	MYBCOREATCYCB1	1126	-	0.8	CCGGT	(Motif sequence only)
AT1G03445	TF_motif_seq_0248	MYBCOREATCYCB1	1203	+	0.8	AACGC	(Motif sequence only)
AT1G03445	TF_motif_seq_0248	MYBCOREATCYCB1	1225	-	0.8	CCATT	(Motif sequence only)
AT1G03445	TF_motif_seq_0248	MYBCOREATCYCB1	1237	+	0.8	AAAGG	(Motif sequence only)
AT1G03445	TF_motif_seq_0248	MYBCOREATCYCB1	1238	+	0.8	AAGGG	(Motif sequence only)
AT1G03445	TF_motif_seq_0248	MYBCOREATCYCB1	1259	+	0.8	AACGA	(Motif sequence only)
AT1G03445	TF_motif_seq_0248	MYBCOREATCYCB1	1270	+	0.8	AACGA	(Motif sequence only)
AT1G03445	TF_motif_seq_0248	MYBCOREATCYCB1	1286	-	0.8	CCATT	(Motif sequence only)
AT1G03445	TF_motif_seq_0248	MYBCOREATCYCB1	1339	-	1	CCGTT	(Motif sequence only)
AT1G03445	TF_motif_seq_0248	MYBCOREATCYCB1	1355	-	0.8	CCATT	(Motif sequence only)
AT1G03445	TF_motif_seq_0248	MYBCOREATCYCB1	1444	+	0.8	AATGG	(Motif sequence only)
AT1G03445	TF_motif_seq_0248	MYBCOREATCYCB1	1474	-	0.8	CCTTT	(Motif sequence only)
AT1G03445	TF_motif_seq_0249	ABRELATERD1	122	-	0.8	CAAGT	(Motif sequence only)
AT1G03445	TF_motif_seq_0249	ABRELATERD1	132	-	0.8	CATGT	(Motif sequence only)
AT1G03445	TF_motif_seq_0249	ABRELATERD1	133	+	0.8	ATGTG	(Motif sequence only)
AT1G03445	TF_motif_seq_0249	ABRELATERD1	269	-	0.8	CATGT	(Motif sequence only)
AT1G03445	TF_motif_seq_0249	ABRELATERD1	336	-	0.8	CCCGT	(Motif sequence only)
AT1G03445	TF_motif_seq_0249	ABRELATERD1	552	-	0.8	CAAGT	(Motif sequence only)
AT1G03445	TF_motif_seq_0249	ABRELATERD1	698	-	0.8	CACAT	(Motif sequence only)
AT1G03445	TF_motif_seq_0249	ABRELATERD1	699	+	0.8	ACATG	(Motif sequence only)
AT1G03445	TF_motif_seq_0249	ABRELATERD1	700	-	0.8	CATGT	(Motif sequence only)
AT1G03445	TF_motif_seq_0249	ABRELATERD1	733	-	0.8	CACAT	(Motif sequence only)
AT1G03445	TF_motif_seq_0249	ABRELATERD1	1180	-	0.8	CAAGT	(Motif sequence only)
AT1G03445	TF_motif_seq_0249	ABRELATERD1	1193	-	0.8	CACTT	(Motif sequence only)
AT1G03445	TF_motif_seq_0249	ABRELATERD1	1204	+	0.8	ACGCG	(Motif sequence only)
AT1G03445	TF_motif_seq_0249	ABRELATERD1	1205	-	0.8	CGCGT	(Motif sequence only)
AT1G03445	TF_motif_seq_0249	ABRELATERD1	1271	+	0.8	ACGAG	(Motif sequence only)
AT1G03445	TF_motif_seq_0249	ABRELATERD1	1304	+	0.8	GCGTG	(Motif sequence only)
AT1G03445	TF_motif_seq_0249	ABRELATERD1	1419	-	0.8	CTCGT	(Motif sequence only)
AT1G03445	TF_motif_seq_0249	ABRELATERD1	1420	+	0.8	TCGTG	(Motif sequence only)
AT1G03445	TF_motif_seq_0249	ABRELATERD1	1472	-	0.8	CACCT	(Motif sequence only)
AT1G03445	TF_motif_seq_0261	SURECOREATSULTR11	3	-	0.8	ATCTC	(Motif sequence only)
AT1G03445	TF_motif_seq_0261	SURECOREATSULTR11	52	+	1	GAGAC	(Motif sequence only)
AT1G03445	TF_motif_seq_0261	SURECOREATSULTR11	54	+	0.8	GACAC	(Motif sequence only)
AT1G03445	TF_motif_seq_0261	SURECOREATSULTR11	82	+	0.8	GAGAA	(Motif sequence only)
AT1G03445	TF_motif_seq_0261	SURECOREATSULTR11	125	-	0.8	GTCTG	(Motif sequence only)
AT1G03445	TF_motif_seq_0261	SURECOREATSULTR11	147	-	0.8	TTCTC	(Motif sequence only)
AT1G03445	TF_motif_seq_0261	SURECOREATSULTR11	169	-	0.8	GTATC	(Motif sequence only)
AT1G03445	TF_motif_seq_0261	SURECOREATSULTR11	188	-	0.8	TTCTC	(Motif sequence only)
AT1G03445	TF_motif_seq_0261	SURECOREATSULTR11	216	-	0.8	TTCTC	(Motif sequence only)
AT1G03445	TF_motif_seq_0261	SURECOREATSULTR11	242	+	0.8	GTGAC	(Motif sequence only)
AT1G03445	TF_motif_seq_0261	SURECOREATSULTR11	251	-	0.8	GTCTA	(Motif sequence only)
AT1G03445	TF_motif_seq_0261	SURECOREATSULTR11	334	-	0.8	GTCCC	(Motif sequence only)
AT1G03445	TF_motif_seq_0261	SURECOREATSULTR11	346	+	0.8	AAGAC	(Motif sequence only)
AT1G03445	TF_motif_seq_0261	SURECOREATSULTR11	401	-	0.8	TTCTC	(Motif sequence only)
AT1G03445	TF_motif_seq_0261	SURECOREATSULTR11	403	-	0.8	CTCTC	(Motif sequence only)
AT1G03445	TF_motif_seq_0261	SURECOREATSULTR11	414	-	0.8	TTCTC	(Motif sequence only)
AT1G03445	TF_motif_seq_0261	SURECOREATSULTR11	416	-	0.8	CTCTC	(Motif sequence only)
AT1G03445	TF_motif_seq_0261	SURECOREATSULTR11	462	+	0.8	GAGTC	(Motif sequence only)
AT1G03445	TF_motif_seq_0261	SURECOREATSULTR11	495	+	0.8	GAAAC	(Motif sequence only)
AT1G03445	TF_motif_seq_0261	SURECOREATSULTR11	594	-	0.8	GTATC	(Motif sequence only)
AT1G03445	TF_motif_seq_0261	SURECOREATSULTR11	653	+	0.8	AAGAC	(Motif sequence only)
AT1G03445	TF_motif_seq_0261	SURECOREATSULTR11	682	-	0.8	ATCTC	(Motif sequence only)
AT1G03445	TF_motif_seq_0261	SURECOREATSULTR11	835	-	0.8	ATCTC	(Motif sequence only)
AT1G03445	TF_motif_seq_0261	SURECOREATSULTR11	1039	+	0.8	GAGAG	(Motif sequence only)
AT1G03445	TF_motif_seq_0261	SURECOREATSULTR11	1114	-	0.8	GTCTA	(Motif sequence only)
AT1G03445	TF_motif_seq_0261	SURECOREATSULTR11	1153	+	0.8	GAAAC	(Motif sequence only)
AT1G03445	TF_motif_seq_0261	SURECOREATSULTR11	1170	-	1	GTCTC	(Motif sequence only)
AT1G03445	TF_motif_seq_0261	SURECOREATSULTR11	1175	+	0.8	GAGAA	(Motif sequence only)
AT1G03445	TF_motif_seq_0261	SURECOREATSULTR11	1273	+	0.8	GAGGC	(Motif sequence only)
AT1G03445	TF_motif_seq_0261	SURECOREATSULTR11	1293	+	0.8	AAGAC	(Motif sequence only)
AT1G03445	TF_motif_seq_0261	SURECOREATSULTR11	1345	+	0.8	GACAC	(Motif sequence only)
AT1G03445	TF_motif_seq_0261	SURECOREATSULTR11	1375	+	0.8	GAGTC	(Motif sequence only)
AT1G03445	TF_motif_seq_0261	SURECOREATSULTR11	1377	-	0.8	GTCTA	(Motif sequence only)
AT1G03445	TF_motif_seq_0261	SURECOREATSULTR11	1448	+	1	GAGAC	(Motif sequence only)
AT1G03445	TF_motif_seq_0261	SURECOREATSULTR11	1477	-	0.8	TTCTC	(Motif sequence only)
AT1G03445	TF_motif_seq_0263	SORLIP1AT	54	+	0.8	GACAC	(Motif sequence only)
AT1G03445	TF_motif_seq_0263	SORLIP1AT	97	-	0.8	ATGGC	(Motif sequence only)
AT1G03445	TF_motif_seq_0263	SORLIP1AT	120	+	0.8	GCCAA	(Motif sequence only)
AT1G03445	TF_motif_seq_0263	SORLIP1AT	135	-	0.8	GTGGG	(Motif sequence only)
AT1G03445	TF_motif_seq_0263	SORLIP1AT	194	+	0.8	TCCAC	(Motif sequence only)
AT1G03445	TF_motif_seq_0263	SORLIP1AT	242	-	0.8	GTGAC	(Motif sequence only)
AT1G03445	TF_motif_seq_0263	SORLIP1AT	517	-	0.8	GTTGC	(Motif sequence only)
AT1G03445	TF_motif_seq_0263	SORLIP1AT	731	+	0.8	TCCAC	(Motif sequence only)
AT1G03445	TF_motif_seq_0263	SORLIP1AT	799	+	0.8	TCCAC	(Motif sequence only)
AT1G03445	TF_motif_seq_0263	SORLIP1AT	865	+	0.8	TCCAC	(Motif sequence only)
AT1G03445	TF_motif_seq_0263	SORLIP1AT	914	-	0.8	TTGGC	(Motif sequence only)
AT1G03445	TF_motif_seq_0263	SORLIP1AT	1187	+	0.8	GCCGC	(Motif sequence only)
AT1G03445	TF_motif_seq_0263	SORLIP1AT	1273	-	0.8	GAGGC	(Motif sequence only)
AT1G03445	TF_motif_seq_0263	SORLIP1AT	1285	+	0.8	GCCAT	(Motif sequence only)
AT1G03445	TF_motif_seq_0263	SORLIP1AT	1306	-	0.8	GTGGG	(Motif sequence only)
AT1G03445	TF_motif_seq_0263	SORLIP1AT	1345	+	0.8	GACAC	(Motif sequence only)
AT1G03445	TF_motif_seq_0263	SORLIP1AT	1354	+	0.8	GCCAT	(Motif sequence only)
AT1G03445	TF_motif_seq_0263	SORLIP1AT	1422	-	0.8	GTGGA	(Motif sequence only)
AT1G03445	TF_motif_seq_0263	SORLIP1AT	1470	+	0.8	ACCAC	(Motif sequence only)
AT1G03445	TF_motif_seq_0263	SORLIP1AT	1480	+	0.8	TCCAC	(Motif sequence only)
AT1G03445	TF_motif_seq_0263	SORLIP1AT	1483	+	0.8	ACCAC	(Motif sequence only)
AT1G03445	TF_motif_seq_0265	SORLIP2AT	98	+	0.8	TGGCC	(Motif sequence only)
AT1G03445	TF_motif_seq_0265	SORLIP2AT	99	-	0.8	GGCCG	(Motif sequence only)
AT1G03445	TF_motif_seq_0265	SORLIP2AT	137	+	0.8	GGGTC	(Motif sequence only)
AT1G03445	TF_motif_seq_0265	SORLIP2AT	334	-	0.8	GTCCC	(Motif sequence only)
AT1G03445	TF_motif_seq_0265	SORLIP2AT	729	+	0.8	GGTCC	(Motif sequence only)
AT1G03445	TF_motif_seq_0265	SORLIP2AT	729	-	0.8	GGTCC	(Motif sequence only)
AT1G03445	TF_motif_seq_0265	SORLIP2AT	796	+	0.8	GGGTC	(Motif sequence only)
AT1G03445	TF_motif_seq_0265	SORLIP2AT	797	+	0.8	GGTCC	(Motif sequence only)
AT1G03445	TF_motif_seq_0265	SORLIP2AT	797	-	0.8	GGTCC	(Motif sequence only)
AT1G03445	TF_motif_seq_0265	SORLIP2AT	863	+	0.8	GGTCC	(Motif sequence only)
AT1G03445	TF_motif_seq_0265	SORLIP2AT	863	-	0.8	GGTCC	(Motif sequence only)
AT1G03445	TF_motif_seq_0265	SORLIP2AT	1123	+	0.8	GGTCC	(Motif sequence only)
AT1G03445	TF_motif_seq_0265	SORLIP2AT	1123	-	0.8	GGTCC	(Motif sequence only)
AT1G03445	TF_motif_seq_0265	SORLIP2AT	1283	+	0.8	GCGCC	(Motif sequence only)
AT1G03445	TF_motif_seq_0265	SORLIP2AT	1308	+	0.8	GGGCA	(Motif sequence only)
AT1G03445	TF_motif_seq_0268	ARR1AT	43	-	1	AATCC	(Motif sequence only)
AT1G03445	TF_motif_seq_0268	ARR1AT	152	-	1	AATCA	(Motif sequence only)
AT1G03445	TF_motif_seq_0268	ARR1AT	185	+	1	GGATT	(Motif sequence only)
AT1G03445	TF_motif_seq_0268	ARR1AT	284	+	1	TGATT	(Motif sequence only)
AT1G03445	TF_motif_seq_0268	ARR1AT	314	-	1	AATCT	(Motif sequence only)
AT1G03445	TF_motif_seq_0268	ARR1AT	366	+	1	TGATT	(Motif sequence only)
AT1G03445	TF_motif_seq_0268	ARR1AT	395	+	1	GGATT	(Motif sequence only)
AT1G03445	TF_motif_seq_0268	ARR1AT	538	+	1	TGATT	(Motif sequence only)
AT1G03445	TF_motif_seq_0268	ARR1AT	549	-	1	AATCA	(Motif sequence only)
AT1G03445	TF_motif_seq_0268	ARR1AT	639	-	1	AATCA	(Motif sequence only)
AT1G03445	TF_motif_seq_0268	ARR1AT	681	-	1	AATCT	(Motif sequence only)
AT1G03445	TF_motif_seq_0268	ARR1AT	786	-	1	AATCA	(Motif sequence only)
AT1G03445	TF_motif_seq_0268	ARR1AT	997	+	1	AGATT	(Motif sequence only)
AT1G03445	TF_motif_seq_0268	ARR1AT	1001	+	1	TGATT	(Motif sequence only)
AT1G03445	TF_motif_seq_0268	ARR1AT	1017	-	1	AATCT	(Motif sequence only)
AT1G03445	TF_motif_seq_0268	ARR1AT	1329	-	1	AATCG	(Motif sequence only)
AT1G03445	TF_motif_seq_0268	ARR1AT	1458	+	1	CGATT	(Motif sequence only)
AT1G03445	TF_motif_seq_0268	ARR1AT	1463	+	1	GGATT	(Motif sequence only)
AT1G03445	TF_motif_seq_0275	WBOXATNPR1	33	-	0.8	GTTAA	(Motif sequence only)
AT1G03445	TF_motif_seq_0275	WBOXATNPR1	34	+	0.8	TTAAC	(Motif sequence only)
AT1G03445	TF_motif_seq_0275	WBOXATNPR1	39	-	0.8	GGCAA	(Motif sequence only)
AT1G03445	TF_motif_seq_0275	WBOXATNPR1	50	+	0.8	TTGAG	(Motif sequence only)
AT1G03445	TF_motif_seq_0275	WBOXATNPR1	70	+	0.8	TTGAT	(Motif sequence only)
AT1G03445	TF_motif_seq_0275	WBOXATNPR1	94	+	0.8	TTGAT	(Motif sequence only)
AT1G03445	TF_motif_seq_0275	WBOXATNPR1	107	+	0.8	TTAAC	(Motif sequence only)
AT1G03445	TF_motif_seq_0275	WBOXATNPR1	118	+	0.8	TTGCC	(Motif sequence only)
AT1G03445	TF_motif_seq_0275	WBOXATNPR1	120	-	0.8	GCCAA	(Motif sequence only)
AT1G03445	TF_motif_seq_0275	WBOXATNPR1	139	-	0.8	GTCAG	(Motif sequence only)
AT1G03445	TF_motif_seq_0275	WBOXATNPR1	149	-	0.8	CTCAA	(Motif sequence only)
AT1G03445	TF_motif_seq_0275	WBOXATNPR1	232	+	0.8	TTGTC	(Motif sequence only)
AT1G03445	TF_motif_seq_0275	WBOXATNPR1	234	-	1	GTCAA	(Motif sequence only)
AT1G03445	TF_motif_seq_0275	WBOXATNPR1	242	+	0.8	GTGAC	(Motif sequence only)
AT1G03445	TF_motif_seq_0275	WBOXATNPR1	251	-	0.8	GTCTA	(Motif sequence only)
AT1G03445	TF_motif_seq_0275	WBOXATNPR1	259	+	0.8	TTGAA	(Motif sequence only)
AT1G03445	TF_motif_seq_0275	WBOXATNPR1	290	+	0.8	TTAAC	(Motif sequence only)
AT1G03445	TF_motif_seq_0275	WBOXATNPR1	343	+	0.8	TTGAA	(Motif sequence only)
AT1G03445	TF_motif_seq_0275	WBOXATNPR1	365	+	0.8	TTGAT	(Motif sequence only)
AT1G03445	TF_motif_seq_0275	WBOXATNPR1	464	-	1	GTCAA	(Motif sequence only)
AT1G03445	TF_motif_seq_0275	WBOXATNPR1	484	+	1	TTGAC	(Motif sequence only)
AT1G03445	TF_motif_seq_0275	WBOXATNPR1	537	+	0.8	TTGAT	(Motif sequence only)
AT1G03445	TF_motif_seq_0275	WBOXATNPR1	550	-	0.8	ATCAA	(Motif sequence only)
AT1G03445	TF_motif_seq_0275	WBOXATNPR1	561	+	0.8	TTGAG	(Motif sequence only)
AT1G03445	TF_motif_seq_0275	WBOXATNPR1	569	+	1	TTGAC	(Motif sequence only)
AT1G03445	TF_motif_seq_0275	WBOXATNPR1	571	-	0.8	GACAA	(Motif sequence only)
AT1G03445	TF_motif_seq_0275	WBOXATNPR1	576	-	0.8	TTCAA	(Motif sequence only)
AT1G03445	TF_motif_seq_0275	WBOXATNPR1	616	-	0.8	GTAAA	(Motif sequence only)
AT1G03445	TF_motif_seq_0275	WBOXATNPR1	622	-	0.8	ATCAA	(Motif sequence only)
AT1G03445	TF_motif_seq_0275	WBOXATNPR1	640	-	0.8	ATCAA	(Motif sequence only)
AT1G03445	TF_motif_seq_0275	WBOXATNPR1	684	-	0.8	CTCAA	(Motif sequence only)
AT1G03445	TF_motif_seq_0275	WBOXATNPR1	730	-	0.8	GTCCA	(Motif sequence only)
AT1G03445	TF_motif_seq_0275	WBOXATNPR1	787	-	0.8	ATCAA	(Motif sequence only)
AT1G03445	TF_motif_seq_0275	WBOXATNPR1	798	-	0.8	GTCCA	(Motif sequence only)
AT1G03445	TF_motif_seq_0275	WBOXATNPR1	814	+	0.8	TTGAT	(Motif sequence only)
AT1G03445	TF_motif_seq_0275	WBOXATNPR1	853	+	0.8	TTAAC	(Motif sequence only)
AT1G03445	TF_motif_seq_0275	WBOXATNPR1	864	-	0.8	GTCCA	(Motif sequence only)
AT1G03445	TF_motif_seq_0275	WBOXATNPR1	887	+	0.8	ATGAC	(Motif sequence only)
AT1G03445	TF_motif_seq_0275	WBOXATNPR1	914	+	0.8	TTGGC	(Motif sequence only)
AT1G03445	TF_motif_seq_0275	WBOXATNPR1	920	-	0.8	GTAAA	(Motif sequence only)
AT1G03445	TF_motif_seq_0275	WBOXATNPR1	1000	+	0.8	TTGAT	(Motif sequence only)
AT1G03445	TF_motif_seq_0275	WBOXATNPR1	1023	-	0.8	GTCAT	(Motif sequence only)
AT1G03445	TF_motif_seq_0275	WBOXATNPR1	1065	+	0.8	TTAAC	(Motif sequence only)
AT1G03445	TF_motif_seq_0275	WBOXATNPR1	1114	-	0.8	GTCTA	(Motif sequence only)
AT1G03445	TF_motif_seq_0275	WBOXATNPR1	1129	-	0.8	GTCGA	(Motif sequence only)
AT1G03445	TF_motif_seq_0275	WBOXATNPR1	1141	-	0.8	ATCAA	(Motif sequence only)
AT1G03445	TF_motif_seq_0275	WBOXATNPR1	1221	+	0.8	TTTAC	(Motif sequence only)
AT1G03445	TF_motif_seq_0275	WBOXATNPR1	1253	+	0.8	TTGAA	(Motif sequence only)
AT1G03445	TF_motif_seq_0275	WBOXATNPR1	1275	-	0.8	GGCAA	(Motif sequence only)
AT1G03445	TF_motif_seq_0275	WBOXATNPR1	1289	-	0.8	TTCAA	(Motif sequence only)
AT1G03445	TF_motif_seq_0275	WBOXATNPR1	1323	+	0.8	TTCAC	(Motif sequence only)
AT1G03445	TF_motif_seq_0275	WBOXATNPR1	1343	+	0.8	TGGAC	(Motif sequence only)
AT1G03445	TF_motif_seq_0275	WBOXATNPR1	1358	-	0.8	TTCAA	(Motif sequence only)
AT1G03445	TF_motif_seq_0275	WBOXATNPR1	1377	-	0.8	GTCTA	(Motif sequence only)
AT1G03445	TF_motif_seq_0275	WBOXATNPR1	1423	+	0.8	TGGAC	(Motif sequence only)
AT1G03445	TF_motif_seq_0275	WBOXATNPR1	1425	-	0.8	GACAA	(Motif sequence only)
AT1G03445	TF_motif_seq_0275	WBOXATNPR1	1467	+	0.8	TTCAC	(Motif sequence only)
AT1G03445	TF_motif_seq_0288	PREATPRODH	805	+	1	ACTCAt	(Motif sequence only)
AT1G03445	TF_motif_seq_0290	TBOXATGAPB	229	+	1	ACTTTg	(Motif sequence only)
AT1G03445	TF_motif_seq_0290	TBOXATGAPB	1051	+	1	ACTTTg	(Motif sequence only)
AT1G03445	TF_motif_seq_0318	GCCCORE	1187	+	0.833	GCCGCg	(Motif sequence only)
AT1G03445	TF_motif_seq_0321	GT1CONSENSUS	213	-	1	tTTTTC	(Motif sequence only)
AT1G03445	TF_motif_seq_0321	GT1CONSENSUS	377	-	1	tTTTTC	(Motif sequence only)
AT1G03445	TF_motif_seq_0321	GT1CONSENSUS	378	-	1	tTTTCC	(Motif sequence only)
AT1G03445	TF_motif_seq_0321	GT1CONSENSUS	385	+	1	GAAAAt	(Motif sequence only)
AT1G03445	TF_motif_seq_0321	GT1CONSENSUS	398	-	1	tTTTTC	(Motif sequence only)
AT1G03445	TF_motif_seq_0321	GT1CONSENSUS	453	+	1	GATAAa	(Motif sequence only)
AT1G03445	TF_motif_seq_0321	GT1CONSENSUS	588	-	1	aTTTTC	(Motif sequence only)
AT1G03445	TF_motif_seq_0321	GT1CONSENSUS	713	+	1	GGTAAt	(Motif sequence only)
AT1G03445	TF_motif_seq_0321	GT1CONSENSUS	816	+	1	GATAAt	(Motif sequence only)
AT1G03445	TF_motif_seq_0321	GT1CONSENSUS	832	-	1	aTTATC	(Motif sequence only)
AT1G03445	TF_motif_seq_0321	GT1CONSENSUS	1004	-	1	tTTTTC	(Motif sequence only)
AT1G03445	TF_motif_seq_0321	GT1CONSENSUS	1031	+	1	GAAAAt	(Motif sequence only)
AT1G03445	TF_motif_seq_0321	GT1CONSENSUS	1046	+	1	GGAAAa	(Motif sequence only)
AT1G03445	TF_motif_seq_0321	GT1CONSENSUS	1070	-	1	tTTATC	(Motif sequence only)
AT1G03445	TF_motif_seq_0321	GT1CONSENSUS	1132	+	1	GATAAa	(Motif sequence only)
AT1G03445	TF_motif_seq_0321	GT1CONSENSUS	1221	-	1	tTTACC	(Motif sequence only)
AT1G03445	TF_motif_seq_0321	GT1CONSENSUS	1241	+	1	GGAAAa	(Motif sequence only)
AT1G03445	TF_motif_seq_0321	GT1CONSENSUS	1242	+	1	GAAAAa	(Motif sequence only)
AT1G03445	TF_motif_seq_0321	GT1CONSENSUS	1312	-	1	aTTTTC	(Motif sequence only)
AT1G03445	TF_motif_seq_0334	SITEIIATCYTC	1307	+	0.952	TGGGCa	(Motif sequence only)
AT1G03445	TF_motif_seq_0336	SREATMSD	452	-	1	gGATAA	(Motif sequence only)
AT1G03445	TF_motif_seq_0340	CGCGBOXAT	1188	+	1	CCGCGc	(Motif sequence only)
AT1G03445	TF_motif_seq_0340	CGCGBOXAT	1188	-	1	cCGCGC	(Motif sequence only)
AT1G03445	TF_motif_seq_0340	CGCGBOXAT	1204	+	1	ACGCGt	(Motif sequence only)
AT1G03445	TF_motif_seq_0340	CGCGBOXAT	1204	-	1	aCGCGT	(Motif sequence only)
AT1G03445	TF_motif_seq_0341	MYB1AT	291	+	1	tAACCA	(Motif sequence only)
AT1G03445	TF_motif_seq_0342	MYB2CONSENSUSAT	35	+	1	tAACGG	(Motif sequence only)
AT1G03445	TF_motif_seq_0342	MYB2CONSENSUSAT	1339	-	1	CCGTTg	(Motif sequence only)
AT1G03445	TF_motif_seq_0343	ANAERO1CONSENSUS	408	-	0.857	ctTGTTT	(Motif sequence only)
AT1G03445	TF_motif_seq_0343	ANAERO1CONSENSUS	457	+	0.857	AAACAga	(Motif sequence only)
AT1G03445	TF_motif_seq_0343	ANAERO1CONSENSUS	1093	+	0.857	AAACAat	(Motif sequence only)
AT1G03445	TF_motif_seq_0343	ANAERO1CONSENSUS	1154	+	0.857	AAACAat	(Motif sequence only)
AT1G03445	TF_motif_seq_0363	LEAFYATAG	387	-	0.857	aaATTGG	(Motif sequence only)
AT1G03445	TF_motif_seq_0363	LEAFYATAG	1144	-	0.857	aaATTGG	(Motif sequence only)
AT1G03445	TF_motif_seq_0363	LEAFYATAG	1349	+	0.857	CCAATgc	(Motif sequence only)
AT1G03445	TF_motif_seq_0369	SORLIP5AT	153	-	0.857	atCACTC	(Motif sequence only)
AT1G03445	TF_motif_seq_0369	SORLIP5AT	198	-	1	ctCACTC	(Motif sequence only)
AT1G03445	TF_motif_seq_0369	SORLIP5AT	1412	+	0.857	GAGTGcg	(Motif sequence only)
AT1G03445	TF_motif_seq_0373	MYB1LEPR	109	-	1	aaCTAAC	(Motif sequence only)
AT1G03445	TF_motif_seq_0374	ABRERATCAL	1203	+	1	aACGCGt	(Motif sequence only)
AT1G03445	TF_motif_seq_0377	GAREAT	700	-	0.84	caTGTTA	(Motif sequence only)
AT1G03445	TF_motif_seq_0390	ANAERO3CONSENSUS	9	+	0.857	TCATCat	(Motif sequence only)
AT1G03445	TF_motif_seq_0399	WBBOXPCWRKY1	364	+	0.84	TTTGAtt	(Motif sequence only)
AT1G03445	TF_motif_seq_0399	WBBOXPCWRKY1	575	-	0.84	atTCAAA	(Motif sequence only)
AT1G03445	TF_motif_seq_0399	WBBOXPCWRKY1	621	-	0.84	gaTCAAA	(Motif sequence only)
AT1G03445	TF_motif_seq_0399	WBBOXPCWRKY1	639	-	0.84	aaTCAAA	(Motif sequence only)
AT1G03445	TF_motif_seq_0399	WBBOXPCWRKY1	1288	-	0.84	atTCAAA	(Motif sequence only)
AT1G03445	TF_motif_seq_0402	UP2ATMSD	1060	+	0.875	AAACCtta	(Motif sequence only)
AT1G03445	TF_motif_seq_0403	CCA1ATLHCB1	997	-	0.862	AGATTgat	(Motif sequence only)
AT1G03445	TF_motif_seq_0403	CCA1ATLHCB1	1014	+	0.862	agaAATCT	(Motif sequence only)
AT1G03445	TF_motif_seq_0434	P1BS	476	-	0.833	ataTATTC	(Motif sequence only)
AT1G03445	TF_motif_seq_0434	P1BS	501	+	0.833	GCATAtat	(Motif sequence only)
AT1G03445	TF_motif_seq_0434	P1BS	503	-	0.833	ataTATAC	(Motif sequence only)
AT1G03445	TF_motif_seq_0434	P1BS	686	-	0.833	caaTATAC	(Motif sequence only)
AT1G03445	TF_motif_seq_0434	P1BS	893	+	0.833	GTATAtta	(Motif sequence only)
AT1G03445	TF_motif_seq_0434	P1BS	898	-	0.833	ttaTATTC	(Motif sequence only)
AT1G03445	TF_motif_seq_0434	P1BS	1100	-	0.833	aaaTATAC	(Motif sequence only)
AT1G03445	TF_motif_seq_0434	P1BS	1114	-	0.833	gtcTATTC	(Motif sequence only)
AT1G03445	TF_motif_seq_0434	P1BS	1157	-	0.833	caaTATAC	(Motif sequence only)
AT1G03445	TF_motif_seq_0445	L1BOXATPDF1	275	+	0.862	TAAATgtt	(Motif sequence only)
AT1G03445	TF_motif_seq_0445	L1BOXATPDF1	304	-	0.966	ttcATTTA	(Motif sequence only)
AT1G03445	TF_motif_seq_0445	L1BOXATPDF1	660	+	0.862	TAAATtta	(Motif sequence only)
AT1G03445	TF_motif_seq_0445	L1BOXATPDF1	660	-	0.862	taaATTTA	(Motif sequence only)
AT1G03445	TF_motif_seq_0445	L1BOXATPDF1	921	+	0.862	TAAATata	(Motif sequence only)
AT1G03445	TF_motif_seq_0445	L1BOXATPDF1	1099	+	0.862	TAAATata	(Motif sequence only)
AT1G03445	TF_motif_seq_0450	PALINDROMICCBOXGM	35	+	0.75	TAACGgca	(Motif sequence only)
AT1G03445	TF_motif_seq_0450	PALINDROMICCBOXGM	35	-	0.75	taaCGGCA	(Motif sequence only)
AT1G03445	TF_motif_seq_0455	E2FANTRNR	379	+	0.75	TTTCCaga	(Motif sequence only)
AT1G03445	TF_motif_seq_0455	E2FANTRNR	1043	-	0.75	gttGGAAA	(Motif sequence only)
AT1G03445	TF_motif_seq_0455	E2FANTRNR	1149	-	0.75	ggaGGAAA	(Motif sequence only)
AT1G03445	TF_motif_seq_0455	E2FANTRNR	1238	-	0.75	aagGGAAA	(Motif sequence only)
AT1G03445	TF_motif_seq_0458	E2FCONSENSUS	37	-	0.941	acGGCAAa	(Motif sequence only)
AT1G03445	TF_motif_seq_0458	E2FCONSENSUS	913	+	0.941	tTTGGCag	(Motif sequence only)
AT1G03445	TF_motif_seq_0458	E2FCONSENSUS	1273	-	0.941	gaGGCAAt	(Motif sequence only)
AT1G03445	TF_motif_seq_0490	ANAERO4CONSENSUS	222	-	0.876	tttcTAAAC	(Motif sequence only)
AT1G03445	TF_motif_seq_0490	ANAERO4CONSENSUS	1044	-	0.876	ttggAAAAC	(Motif sequence only)
AT1G03445	TF_motif_seq_0495	HDZIP2ATATHB2	827	-	1	taatTATTA	(Motif sequence only)
AT1G03445	TF_motif_seq_0506	SORLREP3AT	503	-	1	atatATACA	(Motif sequence only)
AT4G03080	TFmatrixID_0004		461	-	0.895	gattATATTt	AT-Hook	AT4G14465
AT4G03080	TFmatrixID_0006		461	+	0.958	gATTATattt	AT-Hook	AT4G14465
AT4G03080	TFmatrixID_0006		918	+	0.948	cATTATtatt	AT-Hook	AT4G14465
AT4G03080	TFmatrixID_0008		461	-	0.946	gattATATTt	AT-Hook	AT4G35390
AT4G03080	TFmatrixID_0030		11	+	0.989	cAGATAtgtg	MYB-related	AT2G46830
AT4G03080	TFmatrixID_0030		1054	+	0.989	cAGATAtaaa	MYB-related	AT2G46830
AT4G03080	TFmatrixID_0031		335	-	0.97	tgaCTTTTtt	Dof	AT2G46590
AT4G03080	TFmatrixID_0042		1349	-	0.955	ttcGATCTga	GATA; tify	AT5G25830
AT4G03080	TFmatrixID_0044		232	-	0.978	agAGATTctc	MYB; G2-like	AT2G20570
AT4G03080	TFmatrixID_0044		671	-	0.908	caAGATTttt	MYB; G2-like	AT2G20570
AT4G03080	TFmatrixID_0044		744	+	0.906	taaAATCTat	MYB; G2-like	AT2G20570
AT4G03080	TFmatrixID_0044		1200	-	0.911	aaAGATTttt	MYB; G2-like	AT2G20570
AT4G03080	TFmatrixID_0099		1139	+	0.971	agcTCAGCgaa	Myb/SANT; trp; MYB	AT1G09770
AT4G03080	TFmatrixID_0108		452	+	0.802	gtagctaATGATtatattt	bZIP; Homeodomain; HD-ZIP	AT1G30490
AT4G03080	TFmatrixID_0108		601	+	0.764	gattctaATGATttactca	bZIP; Homeodomain; HD-ZIP	AT1G30490
AT4G03080	TFmatrixID_0108		805	-	0.761	atttagaATCATtagttga	bZIP; Homeodomain; HD-ZIP	AT1G30490
AT4G03080	TFmatrixID_0130		460	-	0.97	tgatTATATt	AT-Hook	AT1G19485;AT1G48610;AT4G17950
AT4G03080	TFmatrixID_0131		215	-	0.999	TTTATtttt	AT-Hook	AT1G19485;AT1G48610
AT4G03080	TFmatrixID_0131		995	+	0.999	gataATAAA	AT-Hook	AT1G19485;AT1G48610
AT4G03080	TFmatrixID_0131		1207	-	0.999	TTTATttta	AT-Hook	AT1G19485;AT1G48610
AT4G03080	TFmatrixID_0131		1212	-	0.999	TTTATtttt	AT-Hook	AT1G19485;AT1G48610
AT4G03080	TFmatrixID_0131		1477	-	0.999	TTTATaccc	AT-Hook	AT1G19485;AT1G48610
AT4G03080	TFmatrixID_0132		1208	-	0.999	TTATTttat	AT-Hook	AT4G21895;AT5G62260
AT4G03080	TFmatrixID_0134		339	-	0.971	TTTTTtaatc	AT-Hook	AT4G21895;AT5G62260
AT4G03080	TFmatrixID_0134		1216	-	0.983	TTTTTtcttc	AT-Hook	AT4G21895;AT5G62260
AT4G03080	TFmatrixID_0134		1257	+	0.973	gaaaaAAAAA	AT-Hook	AT4G21895;AT5G62260
AT4G03080	TFmatrixID_0135		1204	-	1	ATTTTtat	AT-Hook	AT4G21895;AT5G62260
AT4G03080	TFmatrixID_0136		215	-	1	TTTATttt	AT-Hook	AT4G21895;AT5G62260
AT4G03080	TFmatrixID_0136		996	+	0.995	ataATAAA	AT-Hook	AT4G21895;AT5G62260
AT4G03080	TFmatrixID_0136		1207	-	1	TTTATttt	AT-Hook	AT4G21895;AT5G62260
AT4G03080	TFmatrixID_0136		1212	-	1	TTTATttt	AT-Hook	AT4G21895;AT5G62260
AT4G03080	TFmatrixID_0137		550	+	1	aaaAATAT	AT-Hook	AT4G21895;AT5G62260
AT4G03080	TFmatrixID_0138		215	-	1	ttTATTTt	AT-Hook	AT4G21895;AT5G62260
AT4G03080	TFmatrixID_0138		1207	-	1	ttTATTTt	AT-Hook	AT4G21895;AT5G62260
AT4G03080	TFmatrixID_0138		1212	-	1	ttTATTTt	AT-Hook	AT4G21895;AT5G62260
AT4G03080	TFmatrixID_0140		1063	+	1	aaaAAAAT	AT-Hook	AT4G21895;AT5G62260
AT4G03080	TFmatrixID_0144		650	-	0.995	aatTAATAtaca	AT-Hook	AT4G21895;AT5G62260
AT4G03080	TFmatrixID_0146		462	-	0.997	ATTATattt	AT-Hook	AT4G21895;AT5G62260
AT4G03080	TFmatrixID_0148		1064	+	0.998	aaAAAATa	AT-Hook	AT1G19485;AT1G48610
AT4G03080	TFmatrixID_0148		1209	-	0.993	tATTTTat	AT-Hook	AT1G19485;AT1G48610
AT4G03080	TFmatrixID_0148		1214	-	0.998	tATTTTtt	AT-Hook	AT1G19485;AT1G48610
AT4G03080	TFmatrixID_0148		1243	+	0.998	aaAAAATa	AT-Hook	AT1G19485;AT1G48610
AT4G03080	TFmatrixID_0153		1204	-	1	ATTTTtat	AT-Hook	AT4G21895;AT5G62260
AT4G03080	TFmatrixID_0186		363	+	0.898	ttaCAGCTat	bZIP	AT2G21230
AT4G03080	TFmatrixID_0188		8	+	0.965	aGACAGatat	bZIP	AT1G06070;AT2G31370;AT2G40620
AT4G03080	TFmatrixID_0193		14	-	0.75	ataTGTGT	bZIP	AT3G19290;AT4G34000
AT4G03080	TFmatrixID_0193		939	-	0.75	aaaTGTGT	bZIP	AT3G19290;AT4G34000
AT4G03080	TFmatrixID_0211		691	+	0.999	aACACTg	C2H2	AT1G27730;AT3G49930;AT3G60580;AT5G04340;AT5G43170
AT4G03080	TFmatrixID_0211		732	+	0.999	aACACTa	C2H2	AT1G27730;AT3G49930;AT3G60580;AT5G04340;AT5G43170
AT4G03080	TFmatrixID_0211		784	+	0.999	aACACTa	C2H2	AT1G27730;AT3G49930;AT3G60580;AT5G04340;AT5G43170
AT4G03080	TFmatrixID_0211		836	-	0.999	tAGTGTt	C2H2	AT1G27730;AT3G49930;AT3G60580;AT5G04340;AT5G43170
AT4G03080	TFmatrixID_0211		1002	-	0.999	aAGTGTt	C2H2	AT1G27730;AT3G49930;AT3G60580;AT5G04340;AT5G43170
AT4G03080	TFmatrixID_0213		691	+	0.999	aACACTg	C2H2	AT1G02030;AT2G45120;AT3G19580;AT3G49930;AT3G60580;AT5G04340;AT5G43170
AT4G03080	TFmatrixID_0213		732	+	0.999	aACACTa	C2H2	AT1G02030;AT2G45120;AT3G19580;AT3G49930;AT3G60580;AT5G04340;AT5G43170
AT4G03080	TFmatrixID_0213		784	+	0.999	aACACTa	C2H2	AT1G02030;AT2G45120;AT3G19580;AT3G49930;AT3G60580;AT5G04340;AT5G43170
AT4G03080	TFmatrixID_0213		836	-	0.999	tAGTGTt	C2H2	AT1G02030;AT2G45120;AT3G19580;AT3G49930;AT3G60580;AT5G04340;AT5G43170
AT4G03080	TFmatrixID_0213		1002	-	0.999	aAGTGTt	C2H2	AT1G02030;AT2G45120;AT3G19580;AT3G49930;AT3G60580;AT5G04340;AT5G43170
AT4G03080	TFmatrixID_0214		688	+	0.975	aataACACTggat	C2H2	AT2G28710;AT2G37430;AT3G46070;AT3G46080;AT3G46090
AT4G03080	TFmatrixID_0214		729	+	0.974	aataACACTaaac	C2H2	AT2G28710;AT2G37430;AT3G46070;AT3G46080;AT3G46090
AT4G03080	TFmatrixID_0214		781	+	0.975	aataACACTagat	C2H2	AT2G28710;AT2G37430;AT3G46070;AT3G46080;AT3G46090
AT4G03080	TFmatrixID_0217		129	-	1	gAGTTAt	C2H2	AT5G06070
AT4G03080	TFmatrixID_0222		1205	-	1	ttTTTATt	CSD	AT2G21060;AT4G38680
AT4G03080	TFmatrixID_0223		381	+	0.998	acaAATTTtaatt	TCR; CPP	AT4G14770
AT4G03080	TFmatrixID_0223		422	+	0.975	gtaAATTTaagaa	TCR; CPP	AT4G14770
AT4G03080	TFmatrixID_0223		923	-	0.975	ttattAAATTtgt	TCR; CPP	AT4G14770
AT4G03080	TFmatrixID_0223		975	-	0.988	aattcAAATTtca	TCR; CPP	AT4G14770
AT4G03080	TFmatrixID_0223		978	+	0.989	tcaAATTTcaaag	TCR; CPP	AT4G14770
AT4G03080	TFmatrixID_0224		712	+	0.991	aTTTAAaa	TCR; CPP	AT2G20110
AT4G03080	TFmatrixID_0224		712	-	0.988	atTTAAAa	TCR; CPP	AT2G20110
AT4G03080	TFmatrixID_0225		711	+	0.964	tatTTAAAat	TCR	AT3G04850
AT4G03080	TFmatrixID_0225		711	-	0.964	taTTTAAaat	TCR	AT3G04850
AT4G03080	TFmatrixID_0226		467	+	0.997	aTTTGAat	TCR; CPP	AT3G22760;AT3G22780;AT4G14770
AT4G03080	TFmatrixID_0226		683	+	0.997	tTTTGAat	TCR; CPP	AT3G22760;AT3G22780;AT4G14770
AT4G03080	TFmatrixID_0226		976	-	0.997	atTCAAAt	TCR; CPP	AT3G22760;AT3G22780;AT4G14770
AT4G03080	TFmatrixID_0226		1233	-	0.997	atTCAAAa	TCR; CPP	AT3G22760;AT3G22780;AT4G14770
AT4G03080	TFmatrixID_0227		466	+	1	taTTTGAata	TCR; CPP	AT4G29000
AT4G03080	TFmatrixID_0227		640	-	0.97	attTCAAAtg	TCR; CPP	AT4G29000
AT4G03080	TFmatrixID_0227		682	+	0.977	gtTTTGAata	TCR; CPP	AT4G29000
AT4G03080	TFmatrixID_0227		975	-	1	aatTCAAAtt	TCR; CPP	AT4G29000
AT4G03080	TFmatrixID_0227		1232	-	0.977	aatTCAAAaa	TCR; CPP	AT4G29000
AT4G03080	TFmatrixID_0233		335	-	1	tgaCTTTTtt	Dof	AT1G64620
AT4G03080	TFmatrixID_0234		337	-	1	aCTTTTt	Dof	AT2G37590
AT4G03080	TFmatrixID_0235		337	-	1	aCTTTTtt	Dof	AT3G21270
AT4G03080	TFmatrixID_0235		1129	+	0.999	ctAAAAGt	Dof	AT3G21270
AT4G03080	TFmatrixID_0237		335	-	0.987	tgaCTTTTt	Dof	AT3G47500
AT4G03080	TFmatrixID_0238		337	-	1	aCTTTTtta	Dof	AT4G38000
AT4G03080	TFmatrixID_0238		445	+	1	ccaTAAAGt	Dof	AT4G38000
AT4G03080	TFmatrixID_0238		501	+	0.997	agtTAAAGt	Dof	AT4G38000
AT4G03080	TFmatrixID_0238		740	-	0.996	aCTTTAaaa	Dof	AT4G38000
AT4G03080	TFmatrixID_0238		997	+	1	taaTAAAGt	Dof	AT4G38000
AT4G03080	TFmatrixID_0238		1128	+	0.996	actAAAAGt	Dof	AT4G38000
AT4G03080	TFmatrixID_0239		335	-	0.992	tgaCTTTTtt	Dof	AT5G39660
AT4G03080	TFmatrixID_0243		337	-	1	aCTTTTtt	Dof	AT5G62940
AT4G03080	TFmatrixID_0243		1129	+	0.999	ctAAAAGt	Dof	AT5G62940
AT4G03080	TFmatrixID_0255		1094	-	0.972	cacATACAt	EIN3; EIL	AT2G27050;AT5G21120;AT5G65100
AT4G03080	TFmatrixID_0256		913	+	0.993	ttATGCAtta	EIN3; EIL	AT3G20770;AT5G21120;AT5G65100
AT4G03080	TFmatrixID_0256		913	-	0.993	ttaTGCATta	EIN3; EIL	AT3G20770;AT5G21120;AT5G65100
AT4G03080	TFmatrixID_0262		67	+	0.999	gaTGATCcc	GATA	AT3G06740;AT3G16870;AT4G16141;AT4G26150;AT5G26930;AT5G49300;AT5G56860
AT4G03080	TFmatrixID_0264		1349	-	0.996	ttcGATCTga	GATA; tify	AT2G45050;AT3G24050;AT5G25830;AT5G66320
AT4G03080	TFmatrixID_0265		1348	-	0.952	cttcGATCTg	GATA; tify	AT2G45050;AT3G45170;AT3G51080;AT5G25830;AT5G66320
AT4G03080	TFmatrixID_0266		1350	+	0.991	tcGATCTga	GATA; tify	AT2G28340;AT2G45050;AT3G54810;AT5G25830;AT5G66320
AT4G03080	TFmatrixID_0267		1349	-	0.99	ttcGATCTga	GATA; tify	AT2G28340;AT2G45050;AT3G60530;AT5G25830;AT5G66320
AT4G03080	TFmatrixID_0268		1350	+	0.998	tCGATCtgaa	GATA	AT4G17570
AT4G03080	TFmatrixID_0270		1348	-	0.998	cttcGATCTg	GATA; tify	AT2G28340;AT2G45050;AT4G34680;AT5G25830;AT5G66320
AT4G03080	TFmatrixID_0271		1349	+	0.975	ttcGATCTga	GATA; tify	AT2G45050;AT3G45170;AT4G36240;AT5G25830;AT5G66320
AT4G03080	TFmatrixID_0272		1350	+	0.998	tCGATCtga	GATA	AT5G47140
AT4G03080	TFmatrixID_0274		1057	-	0.912	atatAAAAAaaaataacaaag	MADS box; MIKC	AT2G45660
AT4G03080	TFmatrixID_0274		1205	+	0.911	tttttattttatTTTTTcttc	MADS box; MIKC	AT2G45660
AT4G03080	TFmatrixID_0280		699	+	0.94	attTTAATga	Homeodomain; HD-ZIP	AT1G05230;AT1G17920;AT1G73360;AT1G79840;AT3G03260;AT3G61150;AT5G46880
AT4G03080	TFmatrixID_0280		864	-	0.938	ccATTAActa	Homeodomain; HD-ZIP	AT1G05230;AT1G17920;AT1G73360;AT1G79840;AT3G03260;AT3G61150;AT5G46880
AT4G03080	TFmatrixID_0283		457	+	0.981	taaTGATTat	Homeodomain; HD-ZIP	AT2G22800;AT2G44910;AT4G16780;AT4G37790;AT5G06710;AT5G47370
AT4G03080	TFmatrixID_0284		457	+	0.93	taaTGATTat	Homeodomain; HD-ZIP	AT2G46680
AT4G03080	TFmatrixID_0284		606	+	0.923	taaTGATTta	Homeodomain; HD-ZIP	AT2G46680
AT4G03080	TFmatrixID_0287		649	+	0.955	gaaTTAATat	Homeodomain; bZIP; HD-ZIP	AT3G61890
AT4G03080	TFmatrixID_0287		649	-	0.955	gaATTAAtat	Homeodomain; bZIP; HD-ZIP	AT3G61890
AT4G03080	TFmatrixID_0288		648	-	0.942	tgaATTAAtat	Homeodomain; HD-ZIP	AT1G05230;AT1G17920;AT3G61150;AT4G00730;AT5G46880
AT4G03080	TFmatrixID_0289		457	+	0.992	taaTGATTat	Homeodomain; HD-ZIP	AT2G22800;AT4G16780;AT4G17460;AT4G37790;AT5G06710;AT5G47370
AT4G03080	TFmatrixID_0289		606	+	0.981	taaTGATTta	Homeodomain; HD-ZIP	AT2G22800;AT4G16780;AT4G17460;AT4G37790;AT5G06710;AT5G47370
AT4G03080	TFmatrixID_0289		757	+	0.974	gcaTGATTta	Homeodomain; HD-ZIP	AT2G22800;AT4G16780;AT4G17460;AT4G37790;AT5G06710;AT5G47370
AT4G03080	TFmatrixID_0289		809	-	0.981	agAATCAtta	Homeodomain; HD-ZIP	AT2G22800;AT4G16780;AT4G17460;AT4G37790;AT5G06710;AT5G47370
AT4G03080	TFmatrixID_0298		456	+	0.994	ctaaTGATTa	Homeodomain; HD-ZIP	AT1G69780;AT2G18550;AT3G01220;AT5G15150
AT4G03080	TFmatrixID_0332		234	-	0.994	aGATTCtc	Myb/SANT	AT1G13300
AT4G03080	TFmatrixID_0337		233	-	0.997	gaGATTCtcc	Myb/SANT	AT1G25550;AT2G03500;AT3G25790
AT4G03080	TFmatrixID_0338		233	-	1	gaGATTCtcc	Myb/SANT	AT1G68670;AT3G25790
AT4G03080	TFmatrixID_0340		233	-	0.988	gaGATTCtcc	Myb/SANT	AT2G01060
AT4G03080	TFmatrixID_0341		233	-	0.988	gAGATTctcc	Myb/SANT; MYB; ARR-B	AT2G01760
AT4G03080	TFmatrixID_0341		525	-	0.977	tAGATTtgtt	Myb/SANT; MYB; ARR-B	AT2G01760
AT4G03080	TFmatrixID_0343		232	-	0.996	agaGATTCtc	Myb/SANT	AT3G13040
AT4G03080	TFmatrixID_0344		233	-	0.987	gaGATTCtcc	Myb/SANT; ARR-B	AT3G16857
AT4G03080	TFmatrixID_0345		233	-	0.997	gaGATTCtcc	Myb/SANT; G2-like	AT1G79430;AT3G12730;AT3G24120;AT4G13640
AT4G03080	TFmatrixID_0349		1077	+	0.997	gggtAATCTa	Myb/SANT; ARR-B	AT4G18020
AT4G03080	TFmatrixID_0352		196	+	0.937	agTAGGTt	Myb/SANT; MYB	AT2G16720;AT4G09460;AT4G34990;AT4G38620
AT4G03080	TFmatrixID_0362		8	-	0.955	agacAGATAtgtg	Myb/SANT; ARR-B	AT5G58080
AT4G03080	TFmatrixID_0367		233	-	0.997	gaGATTCtcc	Myb/SANT	AT2G03500
AT4G03080	TFmatrixID_0369		11	-	0.978	caGATATgt	Myb/SANT; MYB-related	AT1G01060;AT5G37260
AT4G03080	TFmatrixID_0382		188	-	1	atTTGACca	NAC; NAM	AT1G01720;AT1G52880;AT1G52890;AT1G69490;AT3G04070;AT3G15500;AT3G15510;AT4G27410
AT4G03080	TFmatrixID_0382		332	-	0.995	gtTTGACtt	NAC; NAM	AT1G01720;AT1G52880;AT1G52890;AT1G69490;AT3G04070;AT3G15500;AT3G15510;AT4G27410
AT4G03080	TFmatrixID_0382		355	-	0.995	agTTGACtt	NAC; NAM	AT1G01720;AT1G52880;AT1G52890;AT1G69490;AT3G04070;AT3G15500;AT3G15510;AT4G27410
AT4G03080	TFmatrixID_0382		506	+	0.995	aaGTCAAtt	NAC; NAM	AT1G01720;AT1G52880;AT1G52890;AT1G69490;AT3G04070;AT3G15500;AT3G15510;AT4G27410
AT4G03080	TFmatrixID_0382		1110	-	0.995	cgTTGACta	NAC; NAM	AT1G01720;AT1G52880;AT1G52890;AT1G69490;AT3G04070;AT3G15500;AT3G15510;AT4G27410
AT4G03080	TFmatrixID_0413		459	-	1	ATGATta	Sox; YABBY	AT2G26580;AT4G00180
AT4G03080	TFmatrixID_0418		1057	+	1	ATATAaa	TBP	AT1G55520;AT3G13445
AT4G03080	TFmatrixID_0418		1101	+	1	ATATAaa	TBP	AT1G55520;AT3G13445
AT4G03080	TFmatrixID_0441		1254	+	1	tCTGAAaa	WRC; GRF	AT2G06200
AT4G03080	TFmatrixID_0442		354	-	0.992	tagTTGACtt	WRKY	AT1G18860;AT1G29280;AT1G29860;AT1G30650;AT1G55600;AT1G62300;AT1G64000;AT1G66550;AT1G66560;AT1G68150;AT1G69810;AT2G21900;AT2G34830;AT2G40740;AT2G40750;AT2G44745;AT2G46400;AT3G01970;AT3G04670;AT3G56400;AT3G58710;AT3G62340;AT4G04450;AT4G11070;AT4G18170;AT4G22070;AT4G23810;AT4G24240;AT4G39410;AT5G15130;AT5G22570;AT5G26170;AT5G28650;AT5G41570;AT5G43290;AT5G45050;AT5G45260
AT4G03080	TFmatrixID_0442		1109	-	0.998	ccgTTGACta	WRKY	AT1G18860;AT1G29280;AT1G29860;AT1G30650;AT1G55600;AT1G62300;AT1G64000;AT1G66550;AT1G66560;AT1G68150;AT1G69810;AT2G21900;AT2G34830;AT2G40740;AT2G40750;AT2G44745;AT2G46400;AT3G01970;AT3G04670;AT3G56400;AT3G58710;AT3G62340;AT4G04450;AT4G11070;AT4G18170;AT4G22070;AT4G23810;AT4G24240;AT4G39410;AT5G15130;AT5G22570;AT5G26170;AT5G28650;AT5G41570;AT5G43290;AT5G45050;AT5G45260
AT4G03080	TFmatrixID_0443		189	-	0.99	tTTGACca	WRKY	AT1G29860;AT1G64000;AT1G66550;AT1G66560;AT1G66600;AT1G68150;AT1G69810;AT1G80590;AT2G40740;AT2G40750;AT2G44745;AT2G46400;AT3G01970;AT3G56400;AT3G62340;AT4G04450;AT4G11070;AT4G18170;AT4G23810;AT4G39410;AT5G22570;AT5G26170;AT5G41570;AT5G43290;AT5G45050;AT5G45260
AT4G03080	TFmatrixID_0444		332	-	0.987	gtTTGACttt	WRKY	AT1G18860;AT1G29280;AT1G29860;AT1G55600;AT1G62300;AT1G64000;AT1G66550;AT1G66560;AT1G68150;AT1G69310;AT1G69810;AT1G80590;AT2G21900;AT2G34830;AT2G40740;AT2G44745;AT2G46400;AT3G01970;AT3G04670;AT3G56400;AT3G58710;AT3G62340;AT4G04450;AT4G11070;AT4G18170;AT4G22070;AT4G23810;AT4G24240;AT4G39410;AT5G15130;AT5G22570;AT5G26170;AT5G28650;AT5G41570;AT5G43290;AT5G45050
AT4G03080	TFmatrixID_0444		355	-	0.998	agTTGACttt	WRKY	AT1G18860;AT1G29280;AT1G29860;AT1G55600;AT1G62300;AT1G64000;AT1G66550;AT1G66560;AT1G68150;AT1G69310;AT1G69810;AT1G80590;AT2G21900;AT2G34830;AT2G40740;AT2G44745;AT2G46400;AT3G01970;AT3G04670;AT3G56400;AT3G58710;AT3G62340;AT4G04450;AT4G11070;AT4G18170;AT4G22070;AT4G23810;AT4G24240;AT4G39410;AT5G15130;AT5G22570;AT5G26170;AT5G28650;AT5G41570;AT5G43290;AT5G45050
AT4G03080	TFmatrixID_0444		505	+	0.982	aaaGTCAAtt	WRKY	AT1G18860;AT1G29280;AT1G29860;AT1G55600;AT1G62300;AT1G64000;AT1G66550;AT1G66560;AT1G68150;AT1G69310;AT1G69810;AT1G80590;AT2G21900;AT2G34830;AT2G40740;AT2G44745;AT2G46400;AT3G01970;AT3G04670;AT3G56400;AT3G58710;AT3G62340;AT4G04450;AT4G11070;AT4G18170;AT4G22070;AT4G23810;AT4G24240;AT4G39410;AT5G15130;AT5G22570;AT5G26170;AT5G28650;AT5G41570;AT5G43290;AT5G45050
AT4G03080	TFmatrixID_0444		1110	-	0.995	cgTTGACtaa	WRKY	AT1G18860;AT1G29280;AT1G29860;AT1G55600;AT1G62300;AT1G64000;AT1G66550;AT1G66560;AT1G68150;AT1G69310;AT1G69810;AT1G80590;AT2G21900;AT2G34830;AT2G40740;AT2G44745;AT2G46400;AT3G01970;AT3G04670;AT3G56400;AT3G58710;AT3G62340;AT4G04450;AT4G11070;AT4G18170;AT4G22070;AT4G23810;AT4G24240;AT4G39410;AT5G15130;AT5G22570;AT5G26170;AT5G28650;AT5G41570;AT5G43290;AT5G45050
AT4G03080	TFmatrixID_0445		189	-	1	tTTGACca	WRKY	AT1G18860;AT1G29280;AT1G29860;AT1G55600;AT1G62300;AT1G64000;AT1G68150;AT1G69810;AT1G80840;AT2G21900;AT2G34830;AT2G44745;AT3G01970;AT3G04670;AT3G58710;AT3G62340;AT4G04450;AT4G18170;AT4G22070;AT4G24240;AT4G39410;AT5G15130;AT5G26170;AT5G28650;AT5G41570;AT5G43290;AT5G45050;AT5G45260
AT4G03080	TFmatrixID_0445		333	-	0.996	tTTGACtt	WRKY	AT1G18860;AT1G29280;AT1G29860;AT1G55600;AT1G62300;AT1G64000;AT1G68150;AT1G69810;AT1G80840;AT2G21900;AT2G34830;AT2G44745;AT3G01970;AT3G04670;AT3G58710;AT3G62340;AT4G04450;AT4G18170;AT4G22070;AT4G24240;AT4G39410;AT5G15130;AT5G26170;AT5G28650;AT5G41570;AT5G43290;AT5G45050;AT5G45260
AT4G03080	TFmatrixID_0445		356	-	0.996	gTTGACtt	WRKY	AT1G18860;AT1G29280;AT1G29860;AT1G55600;AT1G62300;AT1G64000;AT1G68150;AT1G69810;AT1G80840;AT2G21900;AT2G34830;AT2G44745;AT3G01970;AT3G04670;AT3G58710;AT3G62340;AT4G04450;AT4G18170;AT4G22070;AT4G24240;AT4G39410;AT5G15130;AT5G26170;AT5G28650;AT5G41570;AT5G43290;AT5G45050;AT5G45260
AT4G03080	TFmatrixID_0445		506	+	0.996	aaGTCAAt	WRKY	AT1G18860;AT1G29280;AT1G29860;AT1G55600;AT1G62300;AT1G64000;AT1G68150;AT1G69810;AT1G80840;AT2G21900;AT2G34830;AT2G44745;AT3G01970;AT3G04670;AT3G58710;AT3G62340;AT4G04450;AT4G18170;AT4G22070;AT4G24240;AT4G39410;AT5G15130;AT5G26170;AT5G28650;AT5G41570;AT5G43290;AT5G45050;AT5G45260
AT4G03080	TFmatrixID_0445		1111	-	0.996	gTTGACta	WRKY	AT1G18860;AT1G29280;AT1G29860;AT1G55600;AT1G62300;AT1G64000;AT1G68150;AT1G69810;AT1G80840;AT2G21900;AT2G34830;AT2G44745;AT3G01970;AT3G04670;AT3G58710;AT3G62340;AT4G04450;AT4G18170;AT4G22070;AT4G24240;AT4G39410;AT5G15130;AT5G26170;AT5G28650;AT5G41570;AT5G43290;AT5G45050;AT5G45260
AT4G03080	TFmatrixID_0446		187	-	0.985	aatTTGACca	WRKY	AT1G18860;AT1G29280;AT1G29860;AT1G55600;AT1G62300;AT1G64000;AT1G68150;AT1G69810;AT2G21900;AT2G23320;AT2G34830;AT2G40740;AT2G44745;AT3G01970;AT3G04670;AT3G58710;AT3G62340;AT4G04450;AT4G11070;AT4G18170;AT4G22070;AT4G23810;AT4G24240;AT4G39410;AT5G15130;AT5G22570;AT5G26170;AT5G28650;AT5G41570;AT5G43290;AT5G45050;AT5G45260
AT4G03080	TFmatrixID_0446		331	-	0.98	agtTTGACtt	WRKY	AT1G18860;AT1G29280;AT1G29860;AT1G55600;AT1G62300;AT1G64000;AT1G68150;AT1G69810;AT2G21900;AT2G23320;AT2G34830;AT2G40740;AT2G44745;AT3G01970;AT3G04670;AT3G58710;AT3G62340;AT4G04450;AT4G11070;AT4G18170;AT4G22070;AT4G23810;AT4G24240;AT4G39410;AT5G15130;AT5G22570;AT5G26170;AT5G28650;AT5G41570;AT5G43290;AT5G45050;AT5G45260
AT4G03080	TFmatrixID_0446		354	-	0.992	tagTTGACtt	WRKY	AT1G18860;AT1G29280;AT1G29860;AT1G55600;AT1G62300;AT1G64000;AT1G68150;AT1G69810;AT2G21900;AT2G23320;AT2G34830;AT2G40740;AT2G44745;AT3G01970;AT3G04670;AT3G58710;AT3G62340;AT4G04450;AT4G11070;AT4G18170;AT4G22070;AT4G23810;AT4G24240;AT4G39410;AT5G15130;AT5G22570;AT5G26170;AT5G28650;AT5G41570;AT5G43290;AT5G45050;AT5G45260
AT4G03080	TFmatrixID_0446		1109	-	0.995	ccgTTGACta	WRKY	AT1G18860;AT1G29280;AT1G29860;AT1G55600;AT1G62300;AT1G64000;AT1G68150;AT1G69810;AT2G21900;AT2G23320;AT2G34830;AT2G40740;AT2G44745;AT3G01970;AT3G04670;AT3G58710;AT3G62340;AT4G04450;AT4G11070;AT4G18170;AT4G22070;AT4G23810;AT4G24240;AT4G39410;AT5G15130;AT5G22570;AT5G26170;AT5G28650;AT5G41570;AT5G43290;AT5G45050;AT5G45260
AT4G03080	TFmatrixID_0447		332	-	0.982	gtTTGACttt	WRKY	AT1G18860;AT1G29280;AT1G29860;AT1G55600;AT1G62300;AT1G64000;AT1G68150;AT1G69810;AT2G21900;AT2G24570;AT2G34830;AT2G40740;AT2G44745;AT3G01970;AT3G04670;AT3G58710;AT3G62340;AT4G04450;AT4G11070;AT4G18170;AT4G22070;AT4G23810;AT4G24240;AT4G39410;AT5G15130;AT5G22570;AT5G26170;AT5G28650;AT5G41570;AT5G43290;AT5G45050;AT5G45260
AT4G03080	TFmatrixID_0447		355	-	0.997	agTTGACttt	WRKY	AT1G18860;AT1G29280;AT1G29860;AT1G55600;AT1G62300;AT1G64000;AT1G68150;AT1G69810;AT2G21900;AT2G24570;AT2G34830;AT2G40740;AT2G44745;AT3G01970;AT3G04670;AT3G58710;AT3G62340;AT4G04450;AT4G11070;AT4G18170;AT4G22070;AT4G23810;AT4G24240;AT4G39410;AT5G15130;AT5G22570;AT5G26170;AT5G28650;AT5G41570;AT5G43290;AT5G45050;AT5G45260
AT4G03080	TFmatrixID_0447		1110	-	0.996	cgTTGACtaa	WRKY	AT1G18860;AT1G29280;AT1G29860;AT1G55600;AT1G62300;AT1G64000;AT1G68150;AT1G69810;AT2G21900;AT2G24570;AT2G34830;AT2G40740;AT2G44745;AT3G01970;AT3G04670;AT3G58710;AT3G62340;AT4G04450;AT4G11070;AT4G18170;AT4G22070;AT4G23810;AT4G24240;AT4G39410;AT5G15130;AT5G22570;AT5G26170;AT5G28650;AT5G41570;AT5G43290;AT5G45050;AT5G45260
AT4G03080	TFmatrixID_0448		187	-	0.978	aatTTGACcag	WRKY	AT1G18860;AT1G29280;AT1G29860;AT1G55600;AT1G62300;AT1G64000;AT1G68150;AT1G69810;AT2G21900;AT2G25000;AT2G34830;AT2G44745;AT2G46400;AT3G01970;AT3G04670;AT3G58710;AT3G62340;AT4G04450;AT4G11070;AT4G18170;AT4G22070;AT4G24240;AT4G39410;AT5G15130;AT5G26170;AT5G28650;AT5G41570;AT5G43290;AT5G45050
AT4G03080	TFmatrixID_0448		354	-	0.919	tagTTGACttt	WRKY	AT1G18860;AT1G29280;AT1G29860;AT1G55600;AT1G62300;AT1G64000;AT1G68150;AT1G69810;AT2G21900;AT2G25000;AT2G34830;AT2G44745;AT2G46400;AT3G01970;AT3G04670;AT3G58710;AT3G62340;AT4G04450;AT4G11070;AT4G18170;AT4G22070;AT4G24240;AT4G39410;AT5G15130;AT5G26170;AT5G28650;AT5G41570;AT5G43290;AT5G45050
AT4G03080	TFmatrixID_0448		1109	-	0.931	ccgTTGACtaa	WRKY	AT1G18860;AT1G29280;AT1G29860;AT1G55600;AT1G62300;AT1G64000;AT1G68150;AT1G69810;AT2G21900;AT2G25000;AT2G34830;AT2G44745;AT2G46400;AT3G01970;AT3G04670;AT3G58710;AT3G62340;AT4G04450;AT4G11070;AT4G18170;AT4G22070;AT4G24240;AT4G39410;AT5G15130;AT5G26170;AT5G28650;AT5G41570;AT5G43290;AT5G45050
AT4G03080	TFmatrixID_0449		189	-	0.973	tTTGACca	WRKY	AT1G13960;AT2G03340;AT2G30250;AT2G37260;AT3G01080;AT4G12020;AT4G26440;AT4G26640;AT4G30935;AT5G07100
AT4G03080	TFmatrixID_0450		355	-	0.996	agTTGACttt	WRKY	AT1G18860;AT1G29280;AT1G29860;AT1G55600;AT1G62300;AT1G64000;AT1G68150;AT1G69810;AT2G21900;AT2G30590;AT2G34830;AT2G40740;AT2G44745;AT3G01970;AT3G04670;AT3G58710;AT3G62340;AT4G04450;AT4G11070;AT4G18170;AT4G22070;AT4G24240;AT4G39410;AT5G15130;AT5G22570;AT5G26170;AT5G28650;AT5G41570;AT5G43290;AT5G45050;AT5G45260
AT4G03080	TFmatrixID_0450		1110	-	1	cgTTGACtaa	WRKY	AT1G18860;AT1G29280;AT1G29860;AT1G55600;AT1G62300;AT1G64000;AT1G68150;AT1G69810;AT2G21900;AT2G30590;AT2G34830;AT2G40740;AT2G44745;AT3G01970;AT3G04670;AT3G58710;AT3G62340;AT4G04450;AT4G11070;AT4G18170;AT4G22070;AT4G24240;AT4G39410;AT5G15130;AT5G22570;AT5G26170;AT5G28650;AT5G41570;AT5G43290;AT5G45050;AT5G45260
AT4G03080	TFmatrixID_0451		188	-	0.999	atTTGACcag	WRKY	AT1G13960;AT2G03340;AT2G37260;AT2G38470;AT3G01080;AT4G12020;AT4G26440;AT4G26640;AT4G30935;AT5G07100
AT4G03080	TFmatrixID_0451		332	-	0.996	gtTTGACttt	WRKY	AT1G13960;AT2G03340;AT2G37260;AT2G38470;AT3G01080;AT4G12020;AT4G26440;AT4G26640;AT4G30935;AT5G07100
AT4G03080	TFmatrixID_0451		355	-	0.997	agTTGACttt	WRKY	AT1G13960;AT2G03340;AT2G37260;AT2G38470;AT3G01080;AT4G12020;AT4G26440;AT4G26640;AT4G30935;AT5G07100
AT4G03080	TFmatrixID_0451		1110	-	0.998	cgTTGACtaa	WRKY	AT1G13960;AT2G03340;AT2G37260;AT2G38470;AT3G01080;AT4G12020;AT4G26440;AT4G26640;AT4G30935;AT5G07100
AT4G03080	TFmatrixID_0452		331	-	0.991	agtTTGACtt	WRKY	AT1G18860;AT1G29280;AT1G29860;AT1G55600;AT1G62300;AT1G64000;AT1G66550;AT1G66560;AT1G68150;AT1G69810;AT2G21900;AT2G34830;AT2G40740;AT2G40750;AT2G44745;AT2G46130;AT2G46400;AT3G01970;AT3G04670;AT3G56400;AT3G58710;AT3G62340;AT4G04450;AT4G11070;AT4G18170;AT4G22070;AT4G23810;AT4G24240;AT4G39410;AT5G15130;AT5G22570;AT5G26170;AT5G28650;AT5G41570;AT5G43290;AT5G45050;AT5G45260
AT4G03080	TFmatrixID_0452		354	-	0.998	tagTTGACtt	WRKY	AT1G18860;AT1G29280;AT1G29860;AT1G55600;AT1G62300;AT1G64000;AT1G66550;AT1G66560;AT1G68150;AT1G69810;AT2G21900;AT2G34830;AT2G40740;AT2G40750;AT2G44745;AT2G46130;AT2G46400;AT3G01970;AT3G04670;AT3G56400;AT3G58710;AT3G62340;AT4G04450;AT4G11070;AT4G18170;AT4G22070;AT4G23810;AT4G24240;AT4G39410;AT5G15130;AT5G22570;AT5G26170;AT5G28650;AT5G41570;AT5G43290;AT5G45050;AT5G45260
AT4G03080	TFmatrixID_0452		1109	-	0.998	ccgTTGACta	WRKY	AT1G18860;AT1G29280;AT1G29860;AT1G55600;AT1G62300;AT1G64000;AT1G66550;AT1G66560;AT1G68150;AT1G69810;AT2G21900;AT2G34830;AT2G40740;AT2G40750;AT2G44745;AT2G46130;AT2G46400;AT3G01970;AT3G04670;AT3G56400;AT3G58710;AT3G62340;AT4G04450;AT4G11070;AT4G18170;AT4G22070;AT4G23810;AT4G24240;AT4G39410;AT5G15130;AT5G22570;AT5G26170;AT5G28650;AT5G41570;AT5G43290;AT5G45050;AT5G45260
AT4G03080	TFmatrixID_0453		355	-	0.952	agTTGACt	WRKY	AT1G18860;AT1G29280;AT1G29860;AT1G55600;AT1G62300;AT1G64000;AT1G66550;AT1G66560;AT1G68150;AT1G69810;AT1G80590;AT2G21900;AT2G34830;AT2G40740;AT2G40750;AT2G44745;AT2G46400;AT2G47260;AT3G01970;AT3G04670;AT3G56400;AT3G58710;AT3G62340;AT4G04450;AT4G11070;AT4G18170;AT4G22070;AT4G23810;AT4G24240;AT4G39410;AT5G15130;AT5G22570;AT5G26170;AT5G28650;AT5G41570;AT5G43290;AT5G45050
AT4G03080	TFmatrixID_0453		1110	-	1	cgTTGACt	WRKY	AT1G18860;AT1G29280;AT1G29860;AT1G55600;AT1G62300;AT1G64000;AT1G66550;AT1G66560;AT1G68150;AT1G69810;AT1G80590;AT2G21900;AT2G34830;AT2G40740;AT2G40750;AT2G44745;AT2G46400;AT2G47260;AT3G01970;AT3G04670;AT3G56400;AT3G58710;AT3G62340;AT4G04450;AT4G11070;AT4G18170;AT4G22070;AT4G23810;AT4G24240;AT4G39410;AT5G15130;AT5G22570;AT5G26170;AT5G28650;AT5G41570;AT5G43290;AT5G45050
AT4G03080	TFmatrixID_0454		332	-	0.994	gtTTGACttt	WRKY	AT1G18860;AT1G29280;AT1G29860;AT1G55600;AT1G62300;AT1G64000;AT1G66550;AT1G66560;AT1G68150;AT1G69810;AT1G80590;AT2G21900;AT2G34830;AT2G40740;AT2G40750;AT2G44745;AT2G46400;AT3G01970;AT3G04670;AT3G56400;AT3G58710;AT3G62340;AT4G01250;AT4G04450;AT4G11070;AT4G18170;AT4G22070;AT4G23810;AT4G24240;AT4G39410;AT5G15130;AT5G22570;AT5G26170;AT5G28650;AT5G41570;AT5G43290;AT5G45050;AT5G45260
AT4G03080	TFmatrixID_0454		355	-	1	agTTGACttt	WRKY	AT1G18860;AT1G29280;AT1G29860;AT1G55600;AT1G62300;AT1G64000;AT1G66550;AT1G66560;AT1G68150;AT1G69810;AT1G80590;AT2G21900;AT2G34830;AT2G40740;AT2G40750;AT2G44745;AT2G46400;AT3G01970;AT3G04670;AT3G56400;AT3G58710;AT3G62340;AT4G01250;AT4G04450;AT4G11070;AT4G18170;AT4G22070;AT4G23810;AT4G24240;AT4G39410;AT5G15130;AT5G22570;AT5G26170;AT5G28650;AT5G41570;AT5G43290;AT5G45050;AT5G45260
AT4G03080	TFmatrixID_0454		1110	-	0.999	cgTTGACtaa	WRKY	AT1G18860;AT1G29280;AT1G29860;AT1G55600;AT1G62300;AT1G64000;AT1G66550;AT1G66560;AT1G68150;AT1G69810;AT1G80590;AT2G21900;AT2G34830;AT2G40740;AT2G40750;AT2G44745;AT2G46400;AT3G01970;AT3G04670;AT3G56400;AT3G58710;AT3G62340;AT4G01250;AT4G04450;AT4G11070;AT4G18170;AT4G22070;AT4G23810;AT4G24240;AT4G39410;AT5G15130;AT5G22570;AT5G26170;AT5G28650;AT5G41570;AT5G43290;AT5G45050;AT5G45260
AT4G03080	TFmatrixID_0455		354	-	0.98	tagTTGACttt	WRKY	AT1G18860;AT1G29280;AT1G29860;AT1G55600;AT1G62300;AT1G64000;AT1G66550;AT1G66560;AT1G68150;AT1G69810;AT2G21900;AT2G34830;AT2G40740;AT2G44745;AT2G46400;AT3G01970;AT3G04670;AT3G58710;AT3G62340;AT4G01720;AT4G04450;AT4G11070;AT4G18170;AT4G22070;AT4G23810;AT4G24240;AT4G39410;AT5G15130;AT5G26170;AT5G28650;AT5G41570;AT5G43290;AT5G45050;AT5G45260
AT4G03080	TFmatrixID_0455		505	+	0.905	aaaGTCAAttc	WRKY	AT1G18860;AT1G29280;AT1G29860;AT1G55600;AT1G62300;AT1G64000;AT1G66550;AT1G66560;AT1G68150;AT1G69810;AT2G21900;AT2G34830;AT2G40740;AT2G44745;AT2G46400;AT3G01970;AT3G04670;AT3G58710;AT3G62340;AT4G01720;AT4G04450;AT4G11070;AT4G18170;AT4G22070;AT4G23810;AT4G24240;AT4G39410;AT5G15130;AT5G26170;AT5G28650;AT5G41570;AT5G43290;AT5G45050;AT5G45260
AT4G03080	TFmatrixID_0455		1109	-	0.998	ccgTTGACtaa	WRKY	AT1G18860;AT1G29280;AT1G29860;AT1G55600;AT1G62300;AT1G64000;AT1G66550;AT1G66560;AT1G68150;AT1G69810;AT2G21900;AT2G34830;AT2G40740;AT2G44745;AT2G46400;AT3G01970;AT3G04670;AT3G58710;AT3G62340;AT4G01720;AT4G04450;AT4G11070;AT4G18170;AT4G22070;AT4G23810;AT4G24240;AT4G39410;AT5G15130;AT5G26170;AT5G28650;AT5G41570;AT5G43290;AT5G45050;AT5G45260
AT4G03080	TFmatrixID_0456		355	-	1	agTTGACttt	WRKY	AT1G18860;AT1G29280;AT1G29860;AT1G55600;AT1G62300;AT1G64000;AT1G66560;AT1G68150;AT1G69810;AT1G80590;AT2G21900;AT2G34830;AT2G40740;AT2G40750;AT2G44745;AT2G46400;AT3G01970;AT3G04670;AT3G56400;AT3G58710;AT3G62340;AT4G04450;AT4G11070;AT4G18170;AT4G22070;AT4G23550;AT4G23810;AT4G24240;AT4G39410;AT5G15130;AT5G22570;AT5G26170;AT5G28650;AT5G41570;AT5G43290;AT5G45050;AT5G45260
AT4G03080	TFmatrixID_0456		1110	-	1	cgTTGACtaa	WRKY	AT1G18860;AT1G29280;AT1G29860;AT1G55600;AT1G62300;AT1G64000;AT1G66560;AT1G68150;AT1G69810;AT1G80590;AT2G21900;AT2G34830;AT2G40740;AT2G40750;AT2G44745;AT2G46400;AT3G01970;AT3G04670;AT3G56400;AT3G58710;AT3G62340;AT4G04450;AT4G11070;AT4G18170;AT4G22070;AT4G23550;AT4G23810;AT4G24240;AT4G39410;AT5G15130;AT5G22570;AT5G26170;AT5G28650;AT5G41570;AT5G43290;AT5G45050;AT5G45260
AT4G03080	TFmatrixID_0457		331	-	0.969	agtTTGACtt	WRKY	AT1G18860;AT1G29280;AT1G29860;AT1G55600;AT1G62300;AT1G64000;AT1G66560;AT1G68150;AT1G69810;AT2G21900;AT2G34830;AT2G40740;AT2G44745;AT2G46400;AT3G01970;AT3G04670;AT3G56400;AT3G58710;AT3G62340;AT4G04450;AT4G11070;AT4G18170;AT4G22070;AT4G23810;AT4G24240;AT4G31550;AT4G39410;AT5G15130;AT5G22570;AT5G26170;AT5G28650;AT5G41570;AT5G43290;AT5G45050;AT5G45260
AT4G03080	TFmatrixID_0457		354	-	0.994	tagTTGACtt	WRKY	AT1G18860;AT1G29280;AT1G29860;AT1G55600;AT1G62300;AT1G64000;AT1G66560;AT1G68150;AT1G69810;AT2G21900;AT2G34830;AT2G40740;AT2G44745;AT2G46400;AT3G01970;AT3G04670;AT3G56400;AT3G58710;AT3G62340;AT4G04450;AT4G11070;AT4G18170;AT4G22070;AT4G23810;AT4G24240;AT4G31550;AT4G39410;AT5G15130;AT5G22570;AT5G26170;AT5G28650;AT5G41570;AT5G43290;AT5G45050;AT5G45260
AT4G03080	TFmatrixID_0457		1109	-	0.999	ccgTTGACta	WRKY	AT1G18860;AT1G29280;AT1G29860;AT1G55600;AT1G62300;AT1G64000;AT1G66560;AT1G68150;AT1G69810;AT2G21900;AT2G34830;AT2G40740;AT2G44745;AT2G46400;AT3G01970;AT3G04670;AT3G56400;AT3G58710;AT3G62340;AT4G04450;AT4G11070;AT4G18170;AT4G22070;AT4G23810;AT4G24240;AT4G31550;AT4G39410;AT5G15130;AT5G22570;AT5G26170;AT5G28650;AT5G41570;AT5G43290;AT5G45050;AT5G45260
AT4G03080	TFmatrixID_0458		188	-	0.996	atTTGACcag	WRKY	AT1G18860;AT1G29280;AT1G29860;AT1G55600;AT1G62300;AT1G64000;AT1G68150;AT1G69810;AT2G21900;AT2G34830;AT2G40740;AT2G44745;AT2G46400;AT3G01970;AT3G04670;AT3G58710;AT3G62340;AT4G04450;AT4G11070;AT4G18170;AT4G22070;AT4G24240;AT4G31800;AT4G39410;AT5G15130;AT5G26170;AT5G28650;AT5G41570;AT5G43290;AT5G45050
AT4G03080	TFmatrixID_0459		189	-	0.958	tTTGACca	WRKY	AT1G29280;AT1G29860;AT1G64000;AT1G66550;AT1G66560;AT1G69810;AT1G80590;AT2G40740;AT2G40750;AT2G44745;AT2G46400;AT3G01970;AT3G56400;AT3G62340;AT4G11070;AT4G18170;AT4G23810;AT4G24240;AT5G01900;AT5G22570;AT5G26170;AT5G41570;AT5G43290;AT5G45050;AT5G45260
AT4G03080	TFmatrixID_0459		356	-	0.918	gTTGACtt	WRKY	AT1G29280;AT1G29860;AT1G64000;AT1G66550;AT1G66560;AT1G69810;AT1G80590;AT2G40740;AT2G40750;AT2G44745;AT2G46400;AT3G01970;AT3G56400;AT3G62340;AT4G11070;AT4G18170;AT4G23810;AT4G24240;AT5G01900;AT5G22570;AT5G26170;AT5G41570;AT5G43290;AT5G45050;AT5G45260
AT4G03080	TFmatrixID_0459		1111	-	0.965	gTTGACta	WRKY	AT1G29280;AT1G29860;AT1G64000;AT1G66550;AT1G66560;AT1G69810;AT1G80590;AT2G40740;AT2G40750;AT2G44745;AT2G46400;AT3G01970;AT3G56400;AT3G62340;AT4G11070;AT4G18170;AT4G23810;AT4G24240;AT5G01900;AT5G22570;AT5G26170;AT5G41570;AT5G43290;AT5G45050;AT5G45260
AT4G03080	TFmatrixID_0460		333	-	0.977	tTTGACtt	WRKY	AT1G18860;AT1G29280;AT1G29860;AT1G55600;AT1G62300;AT1G64000;AT1G66550;AT1G66560;AT1G68150;AT1G69810;AT2G21900;AT2G34830;AT2G40740;AT2G40750;AT2G44745;AT3G01970;AT3G04670;AT3G56400;AT3G58710;AT3G62340;AT4G04450;AT4G11070;AT4G18170;AT4G22070;AT4G23810;AT4G24240;AT4G39410;AT5G13080;AT5G15130;AT5G22570;AT5G26170;AT5G28650;AT5G41570;AT5G43290;AT5G45050;AT5G45260
AT4G03080	TFmatrixID_0460		356	-	1	gTTGACtt	WRKY	AT1G18860;AT1G29280;AT1G29860;AT1G55600;AT1G62300;AT1G64000;AT1G66550;AT1G66560;AT1G68150;AT1G69810;AT2G21900;AT2G34830;AT2G40740;AT2G40750;AT2G44745;AT3G01970;AT3G04670;AT3G56400;AT3G58710;AT3G62340;AT4G04450;AT4G11070;AT4G18170;AT4G22070;AT4G23810;AT4G24240;AT4G39410;AT5G13080;AT5G15130;AT5G22570;AT5G26170;AT5G28650;AT5G41570;AT5G43290;AT5G45050;AT5G45260
AT4G03080	TFmatrixID_0460		1111	-	1	gTTGACta	WRKY	AT1G18860;AT1G29280;AT1G29860;AT1G55600;AT1G62300;AT1G64000;AT1G66550;AT1G66560;AT1G68150;AT1G69810;AT2G21900;AT2G34830;AT2G40740;AT2G40750;AT2G44745;AT3G01970;AT3G04670;AT3G56400;AT3G58710;AT3G62340;AT4G04450;AT4G11070;AT4G18170;AT4G22070;AT4G23810;AT4G24240;AT4G39410;AT5G13080;AT5G15130;AT5G22570;AT5G26170;AT5G28650;AT5G41570;AT5G43290;AT5G45050;AT5G45260
AT4G03080	TFmatrixID_0461		353	-	0.99	ttagTTGACt	WRKY	AT1G18860;AT1G29280;AT1G62300;AT1G64000;AT1G66550;AT1G66560;AT1G68150;AT1G80590;AT2G34830;AT2G40740;AT2G40750;AT2G44745;AT2G46400;AT3G01970;AT3G04670;AT3G56400;AT3G58710;AT3G62340;AT4G04450;AT4G11070;AT4G22070;AT4G23810;AT4G24240;AT4G39410;AT5G15130;AT5G22570;AT5G24110;AT5G26170;AT5G28650;AT5G41570;AT5G43290;AT5G45050;AT5G45260
AT4G03080	TFmatrixID_0461		1108	-	0.998	gccgTTGACt	WRKY	AT1G18860;AT1G29280;AT1G62300;AT1G64000;AT1G66550;AT1G66560;AT1G68150;AT1G80590;AT2G34830;AT2G40740;AT2G40750;AT2G44745;AT2G46400;AT3G01970;AT3G04670;AT3G56400;AT3G58710;AT3G62340;AT4G04450;AT4G11070;AT4G22070;AT4G23810;AT4G24240;AT4G39410;AT5G15130;AT5G22570;AT5G24110;AT5G26170;AT5G28650;AT5G41570;AT5G43290;AT5G45050;AT5G45260
AT4G03080	TFmatrixID_0462		188	-	0.992	atTTGACca	WRKY	AT1G18860;AT1G29280;AT1G29860;AT1G55600;AT1G62300;AT1G64000;AT1G66550;AT1G66560;AT1G68150;AT1G69810;AT1G80590;AT2G21900;AT2G34830;AT2G44745;AT3G01970;AT3G04670;AT3G58710;AT3G62340;AT4G04450;AT4G11070;AT4G18170;AT4G22070;AT4G23810;AT4G24240;AT4G39410;AT5G15130;AT5G22570;AT5G26170;AT5G28650;AT5G41570;AT5G43290;AT5G45050;AT5G45260;AT5G46350
AT4G03080	TFmatrixID_0462		355	-	0.997	agTTGACtt	WRKY	AT1G18860;AT1G29280;AT1G29860;AT1G55600;AT1G62300;AT1G64000;AT1G66550;AT1G66560;AT1G68150;AT1G69810;AT1G80590;AT2G21900;AT2G34830;AT2G44745;AT3G01970;AT3G04670;AT3G58710;AT3G62340;AT4G04450;AT4G11070;AT4G18170;AT4G22070;AT4G23810;AT4G24240;AT4G39410;AT5G15130;AT5G22570;AT5G26170;AT5G28650;AT5G41570;AT5G43290;AT5G45050;AT5G45260;AT5G46350
AT4G03080	TFmatrixID_0462		1110	-	0.999	cgTTGACta	WRKY	AT1G18860;AT1G29280;AT1G29860;AT1G55600;AT1G62300;AT1G64000;AT1G66550;AT1G66560;AT1G68150;AT1G69810;AT1G80590;AT2G21900;AT2G34830;AT2G44745;AT3G01970;AT3G04670;AT3G58710;AT3G62340;AT4G04450;AT4G11070;AT4G18170;AT4G22070;AT4G23810;AT4G24240;AT4G39410;AT5G15130;AT5G22570;AT5G26170;AT5G28650;AT5G41570;AT5G43290;AT5G45050;AT5G45260;AT5G46350
AT4G03080	TFmatrixID_0463		188	-	0.998	atTTGACcag	WRKY	AT1G18860;AT1G29280;AT1G29860;AT1G55600;AT1G62300;AT1G64000;AT1G66550;AT1G66560;AT1G68150;AT1G69810;AT1G80590;AT2G21900;AT2G34830;AT2G40740;AT2G40750;AT2G44745;AT2G46400;AT3G01970;AT3G04670;AT3G56400;AT3G58710;AT3G62340;AT4G04450;AT4G11070;AT4G18170;AT4G22070;AT4G23810;AT4G24240;AT4G39410;AT5G15130;AT5G22570;AT5G26170;AT5G28650;AT5G41570;AT5G43290;AT5G45050;AT5G45260;AT5G49520
AT4G03080	TFmatrixID_0463		355	-	0.997	agTTGACttt	WRKY	AT1G18860;AT1G29280;AT1G29860;AT1G55600;AT1G62300;AT1G64000;AT1G66550;AT1G66560;AT1G68150;AT1G69810;AT1G80590;AT2G21900;AT2G34830;AT2G40740;AT2G40750;AT2G44745;AT2G46400;AT3G01970;AT3G04670;AT3G56400;AT3G58710;AT3G62340;AT4G04450;AT4G11070;AT4G18170;AT4G22070;AT4G23810;AT4G24240;AT4G39410;AT5G15130;AT5G22570;AT5G26170;AT5G28650;AT5G41570;AT5G43290;AT5G45050;AT5G45260;AT5G49520
AT4G03080	TFmatrixID_0463		1110	-	0.997	cgTTGACtaa	WRKY	AT1G18860;AT1G29280;AT1G29860;AT1G55600;AT1G62300;AT1G64000;AT1G66550;AT1G66560;AT1G68150;AT1G69810;AT1G80590;AT2G21900;AT2G34830;AT2G40740;AT2G40750;AT2G44745;AT2G46400;AT3G01970;AT3G04670;AT3G56400;AT3G58710;AT3G62340;AT4G04450;AT4G11070;AT4G18170;AT4G22070;AT4G23810;AT4G24240;AT4G39410;AT5G15130;AT5G22570;AT5G26170;AT5G28650;AT5G41570;AT5G43290;AT5G45050;AT5G45260;AT5G49520
AT4G03080	TFmatrixID_0464		355	-	0.997	agTTGACtt	WRKY	AT1G18860;AT1G29280;AT1G29860;AT1G55600;AT1G62300;AT1G64000;AT1G66550;AT1G66560;AT1G68150;AT1G69810;AT1G80590;AT2G21900;AT2G34830;AT2G40740;AT2G40750;AT2G44745;AT2G46400;AT3G01970;AT3G04670;AT3G56400;AT3G58710;AT3G62340;AT4G04450;AT4G11070;AT4G18170;AT4G22070;AT4G23810;AT4G24240;AT4G39410;AT5G15130;AT5G22570;AT5G26170;AT5G28650;AT5G41570;AT5G43290;AT5G45050;AT5G45260;AT5G52830
AT4G03080	TFmatrixID_0464		1110	-	0.998	cgTTGACta	WRKY	AT1G18860;AT1G29280;AT1G29860;AT1G55600;AT1G62300;AT1G64000;AT1G66550;AT1G66560;AT1G68150;AT1G69810;AT1G80590;AT2G21900;AT2G34830;AT2G40740;AT2G40750;AT2G44745;AT2G46400;AT3G01970;AT3G04670;AT3G56400;AT3G58710;AT3G62340;AT4G04450;AT4G11070;AT4G18170;AT4G22070;AT4G23810;AT4G24240;AT4G39410;AT5G15130;AT5G22570;AT5G26170;AT5G28650;AT5G41570;AT5G43290;AT5G45050;AT5G45260;AT5G52830
AT4G03080	TFmatrixID_0465		189	-	0.989	tTTGACca	WRKY	AT1G13960;AT2G03340;AT2G37260;AT3G01080;AT4G12020;AT4G26440;AT4G26640;AT4G30935;AT5G07100;AT5G56270
AT4G03080	TFmatrixID_0466		188	-	0.997	atTTGACcag	WRKY	AT1G18860;AT1G29280;AT1G29860;AT1G55600;AT1G62300;AT1G64000;AT1G68150;AT1G69810;AT2G21900;AT2G34830;AT2G44745;AT3G01970;AT3G04670;AT3G58710;AT3G62340;AT4G04450;AT4G18170;AT4G22070;AT4G24240;AT4G39410;AT5G15130;AT5G26170;AT5G28650;AT5G41570;AT5G43290;AT5G45050;AT5G64810
AT4G03080	TFmatrixID_0466		355	-	0.995	agTTGACttt	WRKY	AT1G18860;AT1G29280;AT1G29860;AT1G55600;AT1G62300;AT1G64000;AT1G68150;AT1G69810;AT2G21900;AT2G34830;AT2G44745;AT3G01970;AT3G04670;AT3G58710;AT3G62340;AT4G04450;AT4G18170;AT4G22070;AT4G24240;AT4G39410;AT5G15130;AT5G26170;AT5G28650;AT5G41570;AT5G43290;AT5G45050;AT5G64810
AT4G03080	TFmatrixID_0466		1110	-	0.996	cgTTGACtaa	WRKY	AT1G18860;AT1G29280;AT1G29860;AT1G55600;AT1G62300;AT1G64000;AT1G68150;AT1G69810;AT2G21900;AT2G34830;AT2G44745;AT3G01970;AT3G04670;AT3G58710;AT3G62340;AT4G04450;AT4G18170;AT4G22070;AT4G24240;AT4G39410;AT5G15130;AT5G26170;AT5G28650;AT5G41570;AT5G43290;AT5G45050;AT5G64810
AT4G03080	TFmatrixID_0468		188	-	0.994	atTTGACca	WRKY	AT1G18860;AT1G29280;AT1G29860;AT1G55600;AT1G62300;AT1G64000;AT1G66550;AT1G66560;AT1G68150;AT1G69810;AT1G80590;AT2G21900;AT2G34830;AT2G40740;AT2G40750;AT2G44745;AT2G46400;AT3G01970;AT3G04670;AT3G56400;AT3G58710;AT3G62340;AT4G04450;AT4G11070;AT4G18170;AT4G22070;AT4G23810;AT4G24240;AT4G39410;AT5G15130;AT5G22570;AT5G26170;AT5G28650;AT5G41570;AT5G43290;AT5G45050;AT5G45260
AT4G03080	TFmatrixID_0468		1110	-	0.991	cgTTGACta	WRKY	AT1G18860;AT1G29280;AT1G29860;AT1G55600;AT1G62300;AT1G64000;AT1G66550;AT1G66560;AT1G68150;AT1G69810;AT1G80590;AT2G21900;AT2G34830;AT2G40740;AT2G40750;AT2G44745;AT2G46400;AT3G01970;AT3G04670;AT3G56400;AT3G58710;AT3G62340;AT4G04450;AT4G11070;AT4G18170;AT4G22070;AT4G23810;AT4G24240;AT4G39410;AT5G15130;AT5G22570;AT5G26170;AT5G28650;AT5G41570;AT5G43290;AT5G45050;AT5G45260
AT4G03080	TFmatrixID_0493		1395	-	0.859	TTTCCttctttgatt	MADS box; MIKC	AT4G22950;AT4G24540;AT5G13790;AT5G51860;AT5G51870;AT5G60910;AT5G62165;AT1G26310;AT2G14210;AT2G45650;AT3G30260;AT3G57230;AT3G57390;AT3G61120;AT4G09960;AT4G11880
AT4G03080	TFmatrixID_0499		1057	+	0.912	atatAAAAAaaaataacaaag	MADS box; MIKC	AT4G22950;AT4G24540;AT4G37940;AT5G51860;AT5G51870;AT5G60910;AT5G62165;AT1G26310;AT2G14210;AT2G22630;AT2G45650;AT2G45660;AT3G30260;AT3G57230;AT3G57390;AT3G61120;AT4G09960;AT4G11880
AT4G03080	TFmatrixID_0499		1205	-	0.911	tttttattttatTTTTTcttc	MADS box; MIKC	AT4G22950;AT4G24540;AT4G37940;AT5G51860;AT5G51870;AT5G60910;AT5G62165;AT1G26310;AT2G14210;AT2G22630;AT2G45650;AT2G45660;AT3G30260;AT3G57230;AT3G57390;AT3G61120;AT4G09960;AT4G11880
AT4G03080	TFmatrixID_0503		1001	+	0.86	aaagtgttgaaatAGAAAtgc	MADS box; MIKC	AT4G22950;AT5G10140;AT5G65050;AT5G65070;AT5G65080;AT1G77080;AT2G45650;AT3G57390;AT4G11880
AT4G03080	TFmatrixID_0503		1253	+	0.888	ctctgaaaaaaaaAGAAAggt	MADS box; MIKC	AT4G22950;AT5G10140;AT5G65050;AT5G65070;AT5G65080;AT1G77080;AT2G45650;AT3G57390;AT4G11880
AT4G03080	TFmatrixID_0508		1183	+	0.875	cCAAAActcgg	MADS box; MIKC	AT4G22950;AT4G24540;AT5G51860;AT5G60910;AT5G62165;AT1G24260;AT1G26310;AT2G45650;AT3G30260;AT3G57230;AT3G57390;AT3G61120;AT4G09960;AT4G11880
AT4G03080	TFmatrixID_0518		452	+	0.78	gtagctaATGATtatattt	bZIP; Homeodomain; HD-ZIP	AT1G30490;AT1G52150;AT2G34710;AT4G32880;AT5G60690
AT4G03080	TFmatrixID_0524		1139	-	0.971	agcTCAGCgaa	Myb/SANT; trp; MYB	AT1G09770
AT4G03080	TFmatrixID_0534		190	-	0.857	TTGACcagtag	WRKY	AT1G13960;AT2G03340;AT2G04880;AT2G37260;AT3G01080;AT4G12020;AT4G26440;AT4G26640;AT4G30935;AT5G07100
AT4G03080	TFmatrixID_0542		452	+	0.78	gtagctaATGATtatattt	bZIP; Homeodomain; HD-ZIP	AT1G30490;AT1G52150;AT2G34710;AT4G32880;AT5G60690
AT4G03080	TFmatrixID_0547		1139	-	0.971	agcTCAGCgaa	Myb/SANT; trp; MYB	AT1G09770
AT4G03080	TFmatrixID_0569		1057	+	0.98	atATAAAaaaaaata	TBP	AT1G55520;AT3G13445
AT4G03080	TFmatrixID_0569		1469	-	0.962	gggatcgaTTTATac	TBP	AT1G55520;AT3G13445
AT4G03080	TFmatrixID_0570		740	+	0.95	acttTAAAAt	TBP	AT1G55520;AT3G13445
AT4G03080	TFmatrixID_0571		888	+	0.965	gATAAAtt	TBP	AT1G55520;AT3G13445
AT4G03080	TFmatrixID_0571		1475	-	0.986	gaTTTATa	TBP	AT1G55520;AT3G13445
AT4G03080	TFmatrixID_0585		1056	+	0.978	gatATAAAaaa	TBP	AT1G55520;AT3G13445
AT4G03080	TFmatrixID_0585		1474	-	0.992	cgaTTTATacc	TBP	AT1G55520;AT3G13445
AT4G03080	TFmatrixID_0586		195	+	0.898	cagTAGGTtt	Myb/SANT; MYB	AT5G49330
AT4G03080	TFmatrixID_0591		351	+	0.983	aGTTAGttga	MYB	AT1G17950
AT4G03080	TFmatrixID_0594		475	+	0.94	attTAGGTgg	MYB; MYB-related	AT5G59780
AT4G03080	TFmatrixID_0604		905	+	0.967	gCTACAgctt	B3	AT4G31610
AT4G03080	TFmatrixID_0605		1035	-	0.914	gtcTACACac	B3	AT4G31610
AT4G03080	TFmatrixID_0629		354	+	0.912	tagTTGACtt	WRKY	AT2G44745
AT4G03080	TFmatrixID_0629		1109	+	0.953	ccgTTGACta	WRKY	AT2G44745
AT4G03080	TFmatrixID_0630		188	-	0.949	atTTGACcag	WRKY	AT4G31800
AT4G03080	TFmatrixID_0631		354	+	0.925	tagTTGACtt	WRKY	AT5G22570
AT4G03080	TFmatrixID_0631		1109	+	0.962	ccgTTGACta	WRKY	AT5G22570
AT4G03080	TFmatrixID_0632		354	+	0.887	tagTTGACtt	WRKY	AT3G01970
AT4G03080	TFmatrixID_0632		1109	+	0.993	ccgTTGACta	WRKY	AT3G01970
AT4G03080	TFmatrixID_0634		457	+	1	taATGATtat	Sox; YABBY	AT2G26580
AT4G03080	TFmatrixID_0636		1136	+	0.938	tcCAGCTcag	C2H2	AT2G17180
AT4G03080	TFmatrixID_0637		730	+	0.995	ataaCACTAa	C2H2	AT5G04340
AT4G03080	TFmatrixID_0637		782	+	0.995	ataaCACTAg	C2H2	AT5G04340
AT4G03080	TFmatrixID_0638		62	+	0.991	aaAAAGAtga	Dof	AT5G65590
AT4G03080	TFmatrixID_0638		1223	-	0.988	ttcTCTTTta	Dof	AT5G65590
AT4G03080	TFmatrixID_0641		955	+	0.995	agaatGTTCC	HSF	AT5G62020
AT4G03080	TF_motif_seq_0010		955	+	0.875	AGAATgttcc	HSF	AT3G24520;AT1G32330;AT1G46264;AT1G67970;AT2G26150;AT2G41690;AT3G02990;AT3G22830;AT3G51910;AT3G63350;AT4G11660;AT4G13980;AT4G17750;AT4G18880;AT5G03720;AT5G16820;AT5G43840;AT5G45710;AT5G54070;AT5G62020
AT4G03080	TF_motif_seq_0010		1029	+	0.875	AGAATtgtct	HSF	AT3G24520;AT1G32330;AT1G46264;AT1G67970;AT2G26150;AT2G41690;AT3G02990;AT3G22830;AT3G51910;AT3G63350;AT4G11660;AT4G13980;AT4G17750;AT4G18880;AT5G03720;AT5G16820;AT5G43840;AT5G45710;AT5G54070;AT5G62020
AT4G03080	TF_motif_seq_0010		1356	-	0.875	tgaacTTTCT	HSF	AT3G24520;AT1G32330;AT1G46264;AT1G67970;AT2G26150;AT2G41690;AT3G02990;AT3G22830;AT3G51910;AT3G63350;AT4G11660;AT4G13980;AT4G17750;AT4G18880;AT5G03720;AT5G16820;AT5G43840;AT5G45710;AT5G54070;AT5G62020
AT4G03080	TF_motif_seq_0014		584	-	0.7	aatatGTCAT	bZIP	AT5G06950
AT4G03080	TF_motif_seq_0066		1110	+	0.727	CGTTGactaaa	WRKY	AT2G04880
AT4G03080	TF_motif_seq_0067		605	+	0.818	CTAATgattta	HB-PHD	AT4G29940
AT4G03080	TF_motif_seq_0067		946	-	0.818	tatagaATTAG	HB-PHD	AT4G29940
AT4G03080	TF_motif_seq_0072		181	+	0.727	GCATTgaattt	HD-ZIP	AT5G52170
AT4G03080	TF_motif_seq_0082		937	-	0.727	gaaaatGTGTA	bZIP	AT5G06960;AT5G10030
AT4G03080	TF_motif_seq_0151		1140	-	0.75	gctcagcgaaAACGC	VOZ	AT2G42400
AT4G03080	TF_motif_seq_0169		1050	+	0.875	TTACCagatataaaaa	(Others)	U81368;U81369;U81370
AT4G03080	TF_motif_seq_0169		1157	+	0.825	TTTCTatccgaagaaa	(Others)	U81368;U81369;U81370
AT4G03080	TF_motif_seq_0169		1157	-	0.825	tttctatccgaAGAAA	(Others)	U81368;U81369;U81370
AT4G03080	TF_motif_seq_0237		12	+	1	AGATA	GATA; tify	AT1G51600;AT2G45050;AT3G06740;AT3G16870;AT3G21175;AT3G24050;AT3G54810;AT3G60530;AT4G17570;AT4G24470;AT4G26150;AT4G32890;AT4G34680;AT5G25830;AT5G26930;AT5G56860;AT5G66320;AT2G18380;AT3G50870;AT4G36620
AT4G03080	TF_motif_seq_0237		25	+	1	TGATG	GATA; tify	AT1G51600;AT2G45050;AT3G06740;AT3G16870;AT3G21175;AT3G24050;AT3G54810;AT3G60530;AT4G17570;AT4G24470;AT4G26150;AT4G32890;AT4G34680;AT5G25830;AT5G26930;AT5G56860;AT5G66320;AT2G18380;AT3G50870;AT4G36620
AT4G03080	TF_motif_seq_0237		52	+	1	TGATG	GATA; tify	AT1G51600;AT2G45050;AT3G06740;AT3G16870;AT3G21175;AT3G24050;AT3G54810;AT3G60530;AT4G17570;AT4G24470;AT4G26150;AT4G32890;AT4G34680;AT5G25830;AT5G26930;AT5G56860;AT5G66320;AT2G18380;AT3G50870;AT4G36620
AT4G03080	TF_motif_seq_0237		66	+	1	AGATG	GATA; tify	AT1G51600;AT2G45050;AT3G06740;AT3G16870;AT3G21175;AT3G24050;AT3G54810;AT3G60530;AT4G17570;AT4G24470;AT4G26150;AT4G32890;AT4G34680;AT5G25830;AT5G26930;AT5G56860;AT5G66320;AT2G18380;AT3G50870;AT4G36620
AT4G03080	TF_motif_seq_0237		69	+	1	TGATC	GATA; tify	AT1G51600;AT2G45050;AT3G06740;AT3G16870;AT3G21175;AT3G24050;AT3G54810;AT3G60530;AT4G17570;AT4G24470;AT4G26150;AT4G32890;AT4G34680;AT5G25830;AT5G26930;AT5G56860;AT5G66320;AT2G18380;AT3G50870;AT4G36620
AT4G03080	TF_motif_seq_0237		70	-	1	GATCC	GATA; tify	AT1G51600;AT2G45050;AT3G06740;AT3G16870;AT3G21175;AT3G24050;AT3G54810;AT3G60530;AT4G17570;AT4G24470;AT4G26150;AT4G32890;AT4G34680;AT5G25830;AT5G26930;AT5G56860;AT5G66320;AT2G18380;AT3G50870;AT4G36620
AT4G03080	TF_motif_seq_0237		80	+	1	GGATC	GATA; tify	AT1G51600;AT2G45050;AT3G06740;AT3G16870;AT3G21175;AT3G24050;AT3G54810;AT3G60530;AT4G17570;AT4G24470;AT4G26150;AT4G32890;AT4G34680;AT5G25830;AT5G26930;AT5G56860;AT5G66320;AT2G18380;AT3G50870;AT4G36620
AT4G03080	TF_motif_seq_0237		81	-	1	GATCA	GATA; tify	AT1G51600;AT2G45050;AT3G06740;AT3G16870;AT3G21175;AT3G24050;AT3G54810;AT3G60530;AT4G17570;AT4G24470;AT4G26150;AT4G32890;AT4G34680;AT5G25830;AT5G26930;AT5G56860;AT5G66320;AT2G18380;AT3G50870;AT4G36620
AT4G03080	TF_motif_seq_0237		85	+	1	AGATG	GATA; tify	AT1G51600;AT2G45050;AT3G06740;AT3G16870;AT3G21175;AT3G24050;AT3G54810;AT3G60530;AT4G17570;AT4G24470;AT4G26150;AT4G32890;AT4G34680;AT5G25830;AT5G26930;AT5G56860;AT5G66320;AT2G18380;AT3G50870;AT4G36620
AT4G03080	TF_motif_seq_0237		88	+	1	TGATG	GATA; tify	AT1G51600;AT2G45050;AT3G06740;AT3G16870;AT3G21175;AT3G24050;AT3G54810;AT3G60530;AT4G17570;AT4G24470;AT4G26150;AT4G32890;AT4G34680;AT5G25830;AT5G26930;AT5G56860;AT5G66320;AT2G18380;AT3G50870;AT4G36620
AT4G03080	TF_motif_seq_0237		148	+	1	GGATG	GATA; tify	AT1G51600;AT2G45050;AT3G06740;AT3G16870;AT3G21175;AT3G24050;AT3G54810;AT3G60530;AT4G17570;AT4G24470;AT4G26150;AT4G32890;AT4G34680;AT5G25830;AT5G26930;AT5G56860;AT5G66320;AT2G18380;AT3G50870;AT4G36620
AT4G03080	TF_motif_seq_0237		206	+	1	TGATT	GATA; tify	AT1G51600;AT2G45050;AT3G06740;AT3G16870;AT3G21175;AT3G24050;AT3G54810;AT3G60530;AT4G17570;AT4G24470;AT4G26150;AT4G32890;AT4G34680;AT5G25830;AT5G26930;AT5G56860;AT5G66320;AT2G18380;AT3G50870;AT4G36620
AT4G03080	TF_motif_seq_0237		234	+	1	AGATT	GATA; tify	AT1G51600;AT2G45050;AT3G06740;AT3G16870;AT3G21175;AT3G24050;AT3G54810;AT3G60530;AT4G17570;AT4G24470;AT4G26150;AT4G32890;AT4G34680;AT5G25830;AT5G26930;AT5G56860;AT5G66320;AT2G18380;AT3G50870;AT4G36620
AT4G03080	TF_motif_seq_0237		345	-	1	AATCT	GATA; tify	AT1G51600;AT2G45050;AT3G06740;AT3G16870;AT3G21175;AT3G24050;AT3G54810;AT3G60530;AT4G17570;AT4G24470;AT4G26150;AT4G32890;AT4G34680;AT5G25830;AT5G26930;AT5G56860;AT5G66320;AT2G18380;AT3G50870;AT4G36620
AT4G03080	TF_motif_seq_0237		400	+	1	TGATT	GATA; tify	AT1G51600;AT2G45050;AT3G06740;AT3G16870;AT3G21175;AT3G24050;AT3G54810;AT3G60530;AT4G17570;AT4G24470;AT4G26150;AT4G32890;AT4G34680;AT5G25830;AT5G26930;AT5G56860;AT5G66320;AT2G18380;AT3G50870;AT4G36620
AT4G03080	TF_motif_seq_0237		410	+	1	AGATT	GATA; tify	AT1G51600;AT2G45050;AT3G06740;AT3G16870;AT3G21175;AT3G24050;AT3G54810;AT3G60530;AT4G17570;AT4G24470;AT4G26150;AT4G32890;AT4G34680;AT5G25830;AT5G26930;AT5G56860;AT5G66320;AT2G18380;AT3G50870;AT4G36620
AT4G03080	TF_motif_seq_0237		437	-	1	AATCA	GATA; tify	AT1G51600;AT2G45050;AT3G06740;AT3G16870;AT3G21175;AT3G24050;AT3G54810;AT3G60530;AT4G17570;AT4G24470;AT4G26150;AT4G32890;AT4G34680;AT5G25830;AT5G26930;AT5G56860;AT5G66320;AT2G18380;AT3G50870;AT4G36620
AT4G03080	TF_motif_seq_0237		460	+	1	TGATT	GATA; tify	AT1G51600;AT2G45050;AT3G06740;AT3G16870;AT3G21175;AT3G24050;AT3G54810;AT3G60530;AT4G17570;AT4G24470;AT4G26150;AT4G32890;AT4G34680;AT5G25830;AT5G26930;AT5G56860;AT5G66320;AT2G18380;AT3G50870;AT4G36620
AT4G03080	TF_motif_seq_0237		526	+	1	AGATT	GATA; tify	AT1G51600;AT2G45050;AT3G06740;AT3G16870;AT3G21175;AT3G24050;AT3G54810;AT3G60530;AT4G17570;AT4G24470;AT4G26150;AT4G32890;AT4G34680;AT5G25830;AT5G26930;AT5G56860;AT5G66320;AT2G18380;AT3G50870;AT4G36620
AT4G03080	TF_motif_seq_0237		575	-	1	AATCT	GATA; tify	AT1G51600;AT2G45050;AT3G06740;AT3G16870;AT3G21175;AT3G24050;AT3G54810;AT3G60530;AT4G17570;AT4G24470;AT4G26150;AT4G32890;AT4G34680;AT5G25830;AT5G26930;AT5G56860;AT5G66320;AT2G18380;AT3G50870;AT4G36620
AT4G03080	TF_motif_seq_0237		594	+	1	GGATT	GATA; tify	AT1G51600;AT2G45050;AT3G06740;AT3G16870;AT3G21175;AT3G24050;AT3G54810;AT3G60530;AT4G17570;AT4G24470;AT4G26150;AT4G32890;AT4G34680;AT5G25830;AT5G26930;AT5G56860;AT5G66320;AT2G18380;AT3G50870;AT4G36620
AT4G03080	TF_motif_seq_0237		600	+	1	CGATT	GATA; tify	AT1G51600;AT2G45050;AT3G06740;AT3G16870;AT3G21175;AT3G24050;AT3G54810;AT3G60530;AT4G17570;AT4G24470;AT4G26150;AT4G32890;AT4G34680;AT5G25830;AT5G26930;AT5G56860;AT5G66320;AT2G18380;AT3G50870;AT4G36620
AT4G03080	TF_motif_seq_0237		609	+	1	TGATT	GATA; tify	AT1G51600;AT2G45050;AT3G06740;AT3G16870;AT3G21175;AT3G24050;AT3G54810;AT3G60530;AT4G17570;AT4G24470;AT4G26150;AT4G32890;AT4G34680;AT5G25830;AT5G26930;AT5G56860;AT5G66320;AT2G18380;AT3G50870;AT4G36620
AT4G03080	TF_motif_seq_0237		663	+	1	GGATT	GATA; tify	AT1G51600;AT2G45050;AT3G06740;AT3G16870;AT3G21175;AT3G24050;AT3G54810;AT3G60530;AT4G17570;AT4G24470;AT4G26150;AT4G32890;AT4G34680;AT5G25830;AT5G26930;AT5G56860;AT5G66320;AT2G18380;AT3G50870;AT4G36620
AT4G03080	TF_motif_seq_0237		673	+	1	AGATT	GATA; tify	AT1G51600;AT2G45050;AT3G06740;AT3G16870;AT3G21175;AT3G24050;AT3G54810;AT3G60530;AT4G17570;AT4G24470;AT4G26150;AT4G32890;AT4G34680;AT5G25830;AT5G26930;AT5G56860;AT5G66320;AT2G18380;AT3G50870;AT4G36620
AT4G03080	TF_motif_seq_0237		697	+	1	GGATT	GATA; tify	AT1G51600;AT2G45050;AT3G06740;AT3G16870;AT3G21175;AT3G24050;AT3G54810;AT3G60530;AT4G17570;AT4G24470;AT4G26150;AT4G32890;AT4G34680;AT5G25830;AT5G26930;AT5G56860;AT5G66320;AT2G18380;AT3G50870;AT4G36620
AT4G03080	TF_motif_seq_0237		718	-	1	AATCT	GATA; tify	AT1G51600;AT2G45050;AT3G06740;AT3G16870;AT3G21175;AT3G24050;AT3G54810;AT3G60530;AT4G17570;AT4G24470;AT4G26150;AT4G32890;AT4G34680;AT5G25830;AT5G26930;AT5G56860;AT5G66320;AT2G18380;AT3G50870;AT4G36620
[truncated: 66,503 more rows]
